# Supplementary material for: NF-YAl drives EMT in Claudinlow tumours
Source: Cell Death Dis. 2023 Jan 28;14(1):65. doi: 10.1038/s41419-023-05591-9 (PMC9883497; doi:10.1038/s41419-023-05591-9)
Supplement: Supplementary file 10 — Supplementary Table S1 [file 41419_2023_5591_MOESM10_ESM.xlsx]

## Sheet: BT549, Clone 12 vs WT, UP
Supplementary Table S1: Differentially expressed genes in SUM159PT and BT549 edited clones.
Gene symbol | entrez gene ID	log2FoldChange	pvalue	padj
LRIG1|26018	3.38617	7.42178e-151	9.74952e-148
MSLN|10232	3.3809	3.87166e-121	3.99611e-118
PODXL|5420	3.7974	4.92378e-106	3.9527e-103
uc001gch.1	1.94657	3.1366e-87	2.06018e-84
LYPD3|27076	2.43398	8.76727e-87	5.50814e-84
DKK1|22943	1.14207	1.9278e-82	1.16069e-79
IGSF9|57549	3.66301	1.4043e-61	5.63669e-59
OXTR|5021	1.42313	6.64291e-60	2.34122e-57
LRRN2|10446	3.02098	1.62826e-59	5.602e-57
LOC728392|728392	1.64275	9.12419e-56	2.6907e-53
EMILIN3|90187	2.20968	2.48535e-54	7.04184e-52
DAPK1|1612	1.45299	4.34135e-54	1.18363e-51
ZNF521|25925	3.53561	3.43156e-52	9.01566e-50
CDH2|1000	1.23766	2.17923e-47	4.43519e-45
ADD2|119	1.16041	2.2378e-46	4.3115e-44
DPYSL5|56896	1.96863	2.74955e-46	5.22777e-44
S1PR3|1903	0.996774	3.96956e-46	7.44938e-44
PLCD1|5333	1.32437	9.594e-46	1.73292e-43
ARL4A|10124	1.51778	9.81015e-46	1.75008e-43
RTN4RL1|146760	1.52408	1.13277e-42	1.83916e-40
CD70|970	1.21916	6.91473e-42	1.07438e-39
uc001ijm.2	2.16464	4.14465e-41	6.11125e-39
FRAS1|80144	2.87474	2.25825e-40	3.13766e-38
CHD5|26038	1.46152	2.4467e-40	3.36712e-38
SERPINB7|8710	1.27116	7.84495e-40	1.04e-37
EPHB2|2048	2.31596	1.5132e-39	1.98779e-37
TNS1|7145	2.42772	3.11328e-39	3.94622e-37
ODZ2|57451	0.930195	5.10188e-39	6.30104e-37
TMTC1|83857	1.63929	1.08531e-38	1.31788e-36
uc001rbb.3	1.34486	1.91142e-38	2.26394e-36
TNFAIP3|7128	1.29947	2.91804e-38	3.40045e-36
SSTR2|6752	3.55187	1.94639e-37	2.14697e-35
SLC7A5|8140	1.02861	2.0909e-36	2.23804e-34
ATP11C|286410	0.840985	2.33107e-36	2.47676e-34
LARGE|9215	1.92056	1.03892e-35	1.06471e-33
DDR2|4921	1.76785	3.94447e-34	3.72533e-32
SOX11|6664	1.23199	5.72179e-34	5.36882e-32
EYA4|2070	6.03284	6.74791e-34	6.29079e-32
RPS6KA2|6196	2.59918	8.12113e-34	7.47454e-32
PDZRN3|23024	1.47211	4.34353e-33	3.85055e-31
NTN4|59277	2.17366	1.79965e-32	1.5297e-30
CACNG4|27092	0.877633	3.03378e-32	2.51943e-30
GPRC5A|9052	1.04005	2.1393e-31	1.73668e-29
LRP1B|53353	1.68072	2.23791e-31	1.80658e-29
TJP2|9414	0.78371	5.65597e-31	4.41777e-29
NTN1|9423	2.86484	1.22244e-30	9.39591e-29
JUP|3728	0.923804	2.74039e-30	2.04116e-28
BAG1|573	0.80348	3.79806e-30	2.78589e-28
MX2|4600	2.51933	6.5701e-30	4.72328e-28
CENPV|201161	1.25817	6.39141e-29	4.37706e-27
VAT1L|57687	1.85973	6.86829e-29	4.68145e-27
RND3|390	0.824176	7.52025e-29	5.10177e-27
NCRNA00052|145978	1.85202	7.8256e-29	5.28411e-27
RPL13|6137	0.673565	9.97588e-29	6.64293e-27
KIF5C|3800	2.07637	1.79764e-28	1.18611e-26
PSAT1|29968	0.837476	2.83683e-28	1.86328e-26
FGFR1|2260	0.924426	3.01791e-28	1.97325e-26
RPS6|6194	0.611928	4.39852e-28	2.85016e-26
CCNA1|8900	1.6856	4.52931e-28	2.92181e-26
PLAC2|257000	1.32735	1.25848e-27	7.80474e-26
SNX30|401548	0.936534	1.34352e-27	8.29654e-26
FZD7|8324	1.74305	2.64078e-27	1.60333e-25
ANP32B|10541	0.581075	6.46884e-27	3.86259e-25
LIMA1|51474	0.841271	1.36153e-26	7.93312e-25
MDK|4192	0.611223	3.36187e-26	1.94316e-24
FYN|2534	1.35077	4.17431e-26	2.40314e-24
RPL7A|6130	0.551431	7.69235e-26	4.37616e-24
CENPF|1063	0.585806	8.18041e-26	4.63556e-24
ARNT2|9915	2.54766	9.51028e-26	5.32649e-24
ID4|3400	0.921412	3.146e-25	1.70261e-23
KIAA0649|9858	1.0373	5.25841e-25	2.82469e-23
OTUD1|220213	1.16297	5.75535e-25	3.08018e-23
MEX3A|92312	0.70495	1.87225e-24	9.83783e-23
BMP4|652	1.07834	2.13314e-24	1.11277e-22
GSDMB|55876	1.54032	3.33068e-24	1.71887e-22
NCRNA00188|125144	0.632529	3.63678e-24	1.86353e-22
PLEKHA5|54477	0.86656	6.16672e-24	3.09407e-22
SDC2|6383	1.20218	1.07961e-23	5.39807e-22
FAM83G|644815	0.975695	1.45257e-23	7.21293e-22
PITPNM3|83394	1.39124	1.92234e-23	9.51293e-22
GAS5|60674	0.895396	2.08852e-23	1.03e-21
KIAA1199|57214	1.66363	2.78706e-23	1.36057e-21
DYRK2|8445	0.791175	2.92131e-23	1.41654e-21
CCDC77|84318	0.919962	3.25839e-23	1.57471e-21
DNM1|1759	1.04156	3.38847e-23	1.62796e-21
FN1|2335	0.863839	3.39112e-23	1.62796e-21
BCAM|4059	1.04204	3.52556e-23	1.6869e-21
PHGDH|26227	0.927685	3.56896e-23	1.70203e-21
DRAM1|55332	1.20592	1.04168e-22	4.87127e-21
HSPG2|3339	0.772098	1.55276e-22	7.16847e-21
TSPAN2|10100	3.49694	2.40026e-22	1.09759e-20
CCDC3|83643	2.26967	2.49017e-22	1.13511e-20
RPL23|9349	0.482116	3.41072e-22	1.54984e-20
GABRE|2564	1.31836	4.11023e-22	1.8445e-20
PRKD1|5587	2.55489	4.65268e-22	2.06865e-20
GIT1|28964	0.610339	7.7669e-22	3.4217e-20
SPIRE1|56907	0.771207	8.04486e-22	3.53338e-20
TMC5|79838	1.56234	1.4101e-21	6.01061e-20
NCS1|23413	0.682792	1.44536e-21	6.14277e-20
KIAA1432|57589	0.713046	1.8223e-21	7.67702e-20
NPB|256933	2.57536	2.61686e-21	1.08348e-19
ENC1|8507	0.978855	3.73719e-21	1.52981e-19
RGNEF|64283	1.02868	4.20706e-21	1.6981e-19
uc004aaa.2	0.93012	5.06883e-21	2.04024e-19
SNAPC4|6621	0.758291	5.73371e-21	2.28873e-19
LGI2|55203	1.48096	7.05161e-21	2.78404e-19
ZNF664|144348	0.671138	7.54786e-21	2.97184e-19
ZFP36L2|678	0.678989	1.10799e-20	4.29235e-19
IGSF3|3321	0.865312	1.14125e-20	4.40938e-19
KALRN|8997	3.01009	2.08611e-20	7.87056e-19
ASPM|259266	0.526448	2.60936e-20	9.79356e-19
FGFR4|2264	1.13328	2.79823e-20	1.04752e-18
RGS5|8490	2.68602	5.05723e-20	1.86521e-18
FANCG|2189	0.737947	6.21367e-20	2.26736e-18
LENG8|114823	0.506938	7.88042e-20	2.8468e-18
RPLP0|6175	0.482276	1.07822e-19	3.87571e-18
ITGBL1|9358	1.09691	1.21281e-19	4.32719e-18
RFWD3|55159	0.593173	1.74912e-19	6.17965e-18
PHLPP1|23239	0.795306	1.85288e-19	6.53027e-18
RASGRF2|5924	4.39325	1.95072e-19	6.80868e-18
GAS7|8522	5.80194	2.11918e-19	7.36108e-18
HAUS6|54801	0.562927	3.19146e-19	1.10063e-17
DDX11|1663	0.65934	4.40527e-19	1.49779e-17
ADAMTS10|81794	0.925589	4.5445e-19	1.5415e-17
TBX2|6909	1.9296	7.18539e-19	2.39789e-17
ATP8B1|5205	0.797451	7.50336e-19	2.49824e-17
MAGI1|9223	0.882615	8.0074e-19	2.65993e-17
NANS|54187	0.66859	1.55763e-18	5.1038e-17
SOX15|6665	1.93559	1.94915e-18	6.34353e-17
ELAVL2|1993	0.717042	2.44741e-18	7.89398e-17
FAM60A|58516	0.711881	2.62401e-18	8.40731e-17
LRRC8A|56262	0.58014	3.38626e-18	1.08255e-16
MAP2K3|5606	0.767281	5.8749e-18	1.8375e-16
RPL23A|6147	0.442725	7.05859e-18	2.1982e-16
HMGB3|3149	0.524513	7.59033e-18	2.35365e-16
GRIP1|23426	1.55704	1.12191e-17	3.43467e-16
TP53BP2|7159	0.517345	1.34472e-17	4.09941e-16
IER5|51278	0.843128	1.48041e-17	4.50357e-16
NOL6|65083	0.646016	1.58645e-17	4.81602e-16
NUP188|23511	0.490342	1.77391e-17	5.35136e-16
MAST4|375449	1.1343	2.34533e-17	7.04573e-16
MYOCD|93649	2.46407	2.68122e-17	8.02146e-16
PCNX|22990	0.644112	2.71667e-17	8.1107e-16
IMPA2|3613	0.819286	3.1159e-17	9.22639e-16
MTAP|4507	0.600059	3.47802e-17	1.02149e-15
RPL6|6128	0.486499	4.05476e-17	1.18366e-15
MLLT6|4302	0.506014	4.25802e-17	1.24049e-15
BACE2|25825	1.36147	4.82863e-17	1.4039e-15
SLC25A3|5250	0.453994	6.12077e-17	1.7689e-15
NRG1|3084	1.03458	6.32656e-17	1.82109e-15
MDM4|4194	0.741089	6.44765e-17	1.85226e-15
ORMDL3|94103	0.68161	6.72679e-17	1.92861e-15
RPL19|6143	0.426264	7.18e-17	2.04637e-15
BAMBI|25805	0.591687	8.40798e-17	2.38226e-15
DCAF12|25853	0.532171	9.15138e-17	2.58276e-15
PBX3|5090	0.757259	9.44216e-17	2.65963e-15
IQGAP3|128239	0.549156	9.51518e-17	2.67499e-15
AARS|16	0.489266	1.02361e-16	2.87208e-15
NCRNA00201|284702	0.584468	1.02992e-16	2.88419e-15
CES8|283848	3.63983	1.16204e-16	3.23535e-15
VAV2|7410	0.599669	1.20701e-16	3.34125e-15
SPIN1|10927	0.460299	1.29115e-16	3.55374e-15
CPNE7|27132	0.86229	1.45018e-16	3.9763e-15
SV2A|9900	0.86028	1.76782e-16	4.81072e-15
NEK2|4751	0.648891	1.89187e-16	5.13863e-15
PRRX2|51450	0.737665	2.06548e-16	5.5903e-15
C1QBP|708	0.494387	2.31267e-16	6.23472e-15
WDR6|11180	0.517835	2.49423e-16	6.71167e-15
GAS1|2619	0.702343	2.73859e-16	7.32825e-15
MPST|4357	0.639636	3.15162e-16	8.41792e-15
CAMSAP1|157922	0.542225	3.5851e-16	9.50546e-15
ZBTB5|9925	0.620422	3.74535e-16	9.87596e-15
TRNP1|388610	2.22113	3.76467e-16	9.90882e-15
ALDH7A1|501	0.604221	5.88949e-16	1.5197e-14
PFAS|5198	0.693159	5.87633e-16	1.5197e-14
PRPF4|9128	0.546632	5.9341e-16	1.52848e-14
RCL1|10171	0.73397	6.08179e-16	1.56374e-14
NFIB|4781	0.683024	6.97972e-16	1.79142e-14
FAM84B|157638	1.02455	7.3898e-16	1.89331e-14
GLIS1|148979	0.870775	7.48016e-16	1.91307e-14
DMRTA2|63950	2.54011	8.67889e-16	2.19632e-14
CELSR2|1952	1.17821	1.00566e-15	2.54052e-14
ANKRD13B|124930	0.887705	1.01962e-15	2.57129e-14
KCTD15|79047	0.731751	1.24173e-15	3.10971e-14
MIAT|440823	1.32109	1.27583e-15	3.18406e-14
AK3|50808	0.514949	1.37507e-15	3.41404e-14
NUF2|83540	0.525607	1.39256e-15	3.45153e-14
ZNF286A|57335	0.727938	1.49135e-15	3.68377e-14
PLCB1|23236	0.83481	1.867e-15	4.59593e-14
CCDC88C|440193	1.19014	1.92677e-15	4.71895e-14
PIM3|415116	0.565295	2.1191e-15	5.18121e-14
AKAP2|11217	0.565274	2.26759e-15	5.52557e-14
FAM107B|83641	0.833809	3.59592e-15	8.64576e-14
TAF1C|9013	0.689152	3.93493e-15	9.42947e-14
DYRK3|8444	0.669869	4.71546e-15	1.1244e-13
TMPO|7112	0.537435	5.21698e-15	1.23583e-13
ERP29|10961	0.506718	6.49233e-15	1.52296e-13
SLC25A29|123096	0.550636	6.6121e-15	1.54603e-13
VANGL2|57216	2.52824	6.62852e-15	1.54737e-13
ZMIZ1|57178	0.504568	1.08486e-14	2.48042e-13
SF3B3|23450	0.438045	1.11245e-14	2.53948e-13
C9orf45|81571	0.899862	1.11774e-14	2.54753e-13
C15orf52|388115	1.25887	1.2038e-14	2.73907e-13
IGFBP2|3485	1.38796	1.20557e-14	2.73907e-13
CCT2|10576	0.478419	1.25254e-14	2.84132e-13
UNG|7374	0.553879	1.2705e-14	2.87755e-13
MYBL1|4603	0.66547	1.3978e-14	3.15597e-13
TBC1D2|55357	0.634925	1.75803e-14	3.93243e-13
MFGE8|4240	0.599626	2.04181e-14	4.51824e-13
TCN2|6948	1.55459	2.12048e-14	4.68515e-13
GTF3C5|9328	0.506581	2.45745e-14	5.39668e-13
CCDC85C|317762	0.841476	3.08621e-14	6.73651e-13
EPHA4|2043	0.866895	3.1348e-14	6.83227e-13
ZFHX3|463	0.691177	3.22493e-14	7.01811e-13
TNFAIP1|7126	0.510556	4.08947e-14	8.80669e-13
DCLK1|9201	1.50178	4.43227e-14	9.53071e-13
KLF4|9314	0.68828	4.47381e-14	9.60574e-13
BRD3|8019	0.585898	4.70929e-14	1.00963e-12
NBPF15|284565	0.58143	4.94808e-14	1.05926e-12
CAPRIN2|65981	0.627101	5.62392e-14	1.19684e-12
THSD1|55901	1.55651	6.30823e-14	1.3382e-12
DHX33|56919	0.615818	7.39088e-14	1.5591e-12
IARS|3376	0.426379	7.82978e-14	1.64928e-12
TEX10|54881	0.512226	8.77279e-14	1.8372e-12
POLE|5426	0.471925	1.08333e-13	2.25564e-12
RASSF1|11186	0.629449	1.21192e-13	2.50891e-12
WNK1|65125	0.444213	1.29831e-13	2.68392e-12
TOP2A|7153	0.422778	1.3678e-13	2.8035e-12
NEURL1B|54492	0.571536	1.37971e-13	2.82392e-12
ATF4|468	0.45201	1.4123e-13	2.88653e-12
LOC554202|554202	0.773278	1.4491e-13	2.95338e-12
FOXC1|2296	0.663188	1.57177e-13	3.1899e-12
MRPS2|51116	0.628565	1.57585e-13	3.19369e-12
FANCD2|2177	0.549148	1.7044e-13	3.44455e-12
NAP1L1|4673	0.401979	1.70716e-13	3.44532e-12
PTPRB|5787	1.6925	1.78152e-13	3.59036e-12
HNRNPA1|3178	0.388538	1.86121e-13	3.74574e-12
TTC28|23331	0.56437	2.1596e-13	4.32219e-12
PLXNB1|5364	0.651372	2.27427e-13	4.54539e-12
TROAP|10024	0.589142	2.28586e-13	4.56225e-12
EIF3L|51386	0.420605	2.32025e-13	4.61812e-12
NTRK3|4916	0.917059	2.35131e-13	4.66709e-12
ZNF618|114991	0.594553	2.49934e-13	4.94732e-12
GLDC|2731	1.0013	2.66673e-13	5.26425e-12
HSP90AA1|3320	0.533594	2.69844e-13	5.31956e-12
FOXO3B|2310	0.786526	3.53115e-13	6.91397e-12
PLAG1|5324	1.17145	3.71e-13	7.25434e-12
FGFR2|2263	0.6108	3.92013e-13	7.64452e-12
OSR2|116039	0.843656	4.15573e-13	8.08215e-12
LASS1|10715	1.11833	4.2145e-13	8.18013e-12
CIZ1|25792	0.431034	4.35439e-13	8.42314e-12
PMPCA|23203	0.477695	4.59e-13	8.86705e-12
FANCA|2175	0.516585	4.79e-13	9.22873e-12
MED24|9862	0.484076	4.99456e-13	9.61004e-12
NRIP1|8204	0.786294	5.08672e-13	9.76137e-12
uc001fuu.2	3.83707	6.54666e-13	1.24966e-11
PLEKHO1|51177	0.599381	6.62489e-13	1.26293e-11
DSC3|1825	1.71069	6.71531e-13	1.27847e-11
DUSP16|80824	0.658575	6.89117e-13	1.30679e-11
CACNA1A|773	4.584	7.01721e-13	1.32895e-11
NLGN1|22871	1.47529	8.89774e-13	1.67412e-11
PSIP1|11168	0.424265	9.13828e-13	1.71491e-11
C9orf47|286223	1.46142	1.02862e-12	1.92036e-11
GATA3|2625	0.576485	1.06174e-12	1.97964e-11
uc001flf.2	0.752003	1.18725e-12	2.19945e-11
NBEAL2|23218	0.532275	1.30293e-12	2.40759e-11
DHX38|9785	0.44405	1.31986e-12	2.43576e-11
AURKB|9212	0.541863	1.36648e-12	2.51857e-11
POLR1E|64425	0.657462	1.38268e-12	2.54244e-11
KCNK2|3776	0.784819	1.57207e-12	2.8755e-11
UNC119B|84747	0.532772	1.58742e-12	2.89991e-11
MFAP4|4239	2.70665	1.60286e-12	2.92065e-11
PAPPA|5069	0.749356	1.60101e-12	2.92065e-11
SHMT2|6472	0.437607	1.85169e-12	3.36142e-11
ZC3H18|124245	0.468442	1.8698e-12	3.39004e-11
RALGPS2|55103	0.51676	1.90577e-12	3.45092e-11
TGFBR1|7046	0.475208	1.93633e-12	3.50188e-11
RPS28|6234	0.404244	2.05217e-12	3.69288e-11
SMU1|55234	0.44825	2.67419e-12	4.76474e-11
WDR5|11091	0.486184	2.73454e-12	4.86028e-11
TANC1|85461	0.731044	2.98094e-12	5.27228e-11
UHRF2|115426	0.469852	3.04825e-12	5.37817e-11
RPL17|6139	0.469358	3.06749e-12	5.40552e-11
TRAF4|9618	0.614824	3.09399e-12	5.44558e-11
AKR1A1|10327	0.536725	3.12689e-12	5.4901e-11
SGEF|26084	0.897831	3.1403e-12	5.50695e-11
PHF19|26147	0.496137	3.16273e-12	5.53957e-11
SET|6418	0.375256	3.42596e-12	5.97166e-11
FAM167A|83648	1.92395	3.65149e-12	6.35712e-11
STOML2|30968	0.379609	3.78568e-12	6.5749e-11
IQGAP2|10788	2.10577	3.86324e-12	6.70153e-11
KSR1|8844	1.0151	3.90762e-12	6.7623e-11
BTG1|694	0.53352	3.92599e-12	6.78594e-11
PELI1|57162	0.722377	3.97233e-12	6.85785e-11
C16orf45|89927	0.654991	4.0499e-12	6.95851e-11
SPG7|6687	0.47927	4.24424e-12	7.2665e-11
ZADH2|284273	0.598694	4.4299e-12	7.54859e-11
SMC5|23137	0.462223	4.51743e-12	7.67061e-11
FNBP1L|54874	0.442621	5.12631e-12	8.64355e-11
KIAA0427|9811	0.607352	5.70804e-12	9.60201e-11
PRICKLE1|144165	3.53616	5.81763e-12	9.76362e-11
SLC35F3|148641	2.54598	5.81406e-12	9.76362e-11
RPL10|6134	0.365888	6.09458e-12	1.02165e-10
NHS|4810	1.03527	6.56906e-12	1.09864e-10
PELP1|27043	0.449346	6.70045e-12	1.11803e-10
PCNXL2|80003	0.892612	7.20309e-12	1.19913e-10
KIF24|347240	0.605844	8.36199e-12	1.38409e-10
IVNS1ABP|10625	0.444091	8.58056e-12	1.41864e-10
RPL13A|23521	0.450425	8.66687e-12	1.43127e-10
RPL26|6154	0.398309	8.94053e-12	1.4731e-10
SH3BGRL2|83699	1.4925	9.07432e-12	1.49344e-10
C9orf23|138716	0.610944	9.12318e-12	1.49977e-10
PLAA|9373	0.406618	9.27939e-12	1.52026e-10
RPS11|6205	0.387619	9.42171e-12	1.54183e-10
C8orf85|441376	0.808436	9.92418e-12	1.61856e-10
ITM2A|9452	6.20383	9.97939e-12	1.62573e-10
ENTPD1|953	0.659171	1.01031e-11	1.64218e-10
CCNB1IP1|57820	0.620134	1.12003e-11	1.81237e-10
PLXDC2|84898	1.46114	1.13292e-11	1.83118e-10
SART3|9733	0.44094	1.14636e-11	1.84962e-10
PSMD5|5711	0.493284	1.18382e-11	1.90491e-10
uc001vzu.1	0.537145	1.31946e-11	2.10676e-10
LTA4H|4048	0.542002	1.32934e-11	2.1202e-10
CKS2|1164	0.446952	1.36945e-11	2.17936e-10
TLE4|7091	0.4298	1.45395e-11	2.30369e-10
HNRNPF|3185	0.424425	1.50825e-11	2.38449e-10
TGIF1|7050	0.730039	1.61467e-11	2.54439e-10
TRABD|80305	0.493965	1.69291e-11	2.65608e-10
CEP78|84131	0.519422	1.91086e-11	2.98508e-10
SETD8|387893	0.525435	2.07862e-11	3.24013e-10
IKBKAP|8518	0.494843	2.0859e-11	3.24798e-10
MED22|6837	0.435814	2.12662e-11	3.30426e-10
NOP2|4839	0.582775	2.19572e-11	3.40432e-10
HTATIP2|10553	8.46506	2.46665e-11	3.80395e-10
RANBP6|26953	0.50265	2.48034e-11	3.821e-10
uc004cfp.3	1.62024	2.52643e-11	3.87959e-10
RRP12|23223	0.601946	2.64687e-11	4.06021e-10
FBXO21|23014	0.508268	2.99042e-11	4.56782e-10
SLC25A25|114789	0.747978	3.09573e-11	4.70877e-10
WDR34|89891	0.431019	3.233e-11	4.91167e-10
ANKRD52|283373	0.427137	3.39597e-11	5.14919e-10
HOMER3|9454	0.674593	3.45076e-11	5.21585e-10
RPS24|6229	0.353673	3.93397e-11	5.89688e-10
TDG|6996	0.503249	4.26077e-11	6.38011e-10
CERK|64781	0.450187	4.33925e-11	6.47749e-10
C18orf25|147339	0.61644	4.44357e-11	6.61273e-10
LOC339047|339047	0.433525	4.44151e-11	6.61273e-10
FXR2|9513	0.4212	5.01692e-11	7.43533e-10
ORC1L|4998	0.521008	5.07866e-11	7.49609e-10
DDX20|11218	0.603009	5.16944e-11	7.62229e-10
GRAMD1A|57655	0.537602	5.28549e-11	7.76961e-10
CTXN1|404217	0.417486	5.42413e-11	7.96531e-10
RGMB|285704	0.581749	5.65531e-11	8.26281e-10
KIAA0174|9798	0.438888	5.87277e-11	8.56323e-10
CHERP|10523	0.450067	6.0064e-11	8.74924e-10
BCR|613	0.466913	6.10877e-11	8.88045e-10
TSPAN14|81619	0.686678	6.14689e-11	8.92689e-10
EEF2|1938	0.408025	6.37917e-11	9.23637e-10
GPSM1|26086	0.489911	6.40109e-11	9.25884e-10
GEMIN4|50628	0.422333	6.70486e-11	9.66918e-10
CSNK1E|1454	0.416001	6.95155e-11	9.99502e-10
KIAA0664|23277	0.417645	7.21228e-11	1.0339e-09
AGAP2|116986	1.12515	7.52637e-11	1.07679e-09
CDC37L1|55664	0.72151	8.09226e-11	1.15205e-09
SLC4A8|9498	0.779033	8.42849e-11	1.19874e-09
BCL2|596	1.302	9.2267e-11	1.30456e-09
NUP214|8021	0.425982	9.59292e-11	1.35237e-09
KRT14|3861	7.45069	9.73448e-11	1.37099e-09
C8orf46|254778	1.70499	1.03172e-10	1.44882e-09
RPAIN|84268	0.632991	1.04074e-10	1.45865e-09
MYBBP1A|10514	0.516099	1.06973e-10	1.49782e-09
ARHGEF4|50649	1.6286	1.13741e-10	1.58339e-09
FAM73B|84895	0.607458	1.30375e-10	1.80633e-09
PEBP1|5037	0.376299	1.30381e-10	1.80633e-09
SMARCC1|6599	0.353085	1.325e-10	1.83218e-09
RPS5|6193	0.366806	1.38663e-10	1.91556e-09
MAP1LC3B|81631	0.429644	1.40866e-10	1.94228e-09
DAB2IP|153090	0.572193	1.45748e-10	2.00769e-09
PIK3R3|8503	0.552041	1.47348e-10	2.02585e-09
FGF5|2250	0.661838	1.6068e-10	2.1987e-09
RPL32|6161	0.352909	1.62211e-10	2.21755e-09
CCDC92|80212	0.604206	1.66079e-10	2.26613e-09
CEBPG|1054	0.538525	1.71446e-10	2.33496e-09
TRAK1|22906	0.504917	1.71957e-10	2.33971e-09
KCNH3|23416	1.44163	1.93154e-10	2.61112e-09
PPPDE1|51029	0.419527	1.93169e-10	2.61112e-09
NOLC1|9221	0.419804	1.94689e-10	2.62921e-09
EP400|57634	0.429491	2.11233e-10	2.84465e-09
RBM19|9904	0.531701	2.1248e-10	2.85879e-09
SNHG6|641638	0.440352	2.21767e-10	2.98096e-09
SULF1|23213	3.02088	2.22052e-10	2.98202e-09
SYT11|23208	0.490974	2.22971e-10	2.99158e-09
UBAP2|55833	0.418421	2.53793e-10	3.38625e-09
HAND2|9464	1.35791	2.60127e-10	3.46436e-09
VGLL3|389136	0.459885	2.605e-10	3.46614e-09
PERP|64065	0.412262	2.69186e-10	3.57184e-09
UTP20|27340	0.507824	2.75767e-10	3.65581e-09
TCF3|6929	0.382339	2.81049e-10	3.71901e-09
SLC4A11|83959	0.920232	2.85535e-10	3.77146e-09
ARHGAP39|80728	0.498673	2.89497e-10	3.82031e-09
C12orf51|283450	0.50582	2.97745e-10	3.91873e-09
RAE1|8480	0.409476	2.97769e-10	3.91873e-09
EIF1|10209	0.341743	3.01928e-10	3.96984e-09
ZDHHC7|55625	0.431692	3.18133e-10	4.17911e-09
GON4L|54856	0.418172	3.3509e-10	4.39787e-09
ATXN1L|342371	0.466818	3.44855e-10	4.50556e-09
RPS16|6217	0.386112	3.60462e-10	4.70097e-09
CDC20|991	0.437435	3.75042e-10	4.88231e-09
RNMTL1|55178	0.56166	3.93956e-10	5.10225e-09
XPOT|11260	0.399354	3.97863e-10	5.14693e-09
IER2|9592	0.46224	4.11954e-10	5.31969e-09
SAMD4A|23034	0.623879	4.16346e-10	5.36681e-09
LRRC37B|114659	0.916904	4.17387e-10	5.37544e-09
UBAP1|51271	0.417223	4.22651e-10	5.43838e-09
GNG4|2786	0.899592	4.25614e-10	5.47164e-09
FOXF1|2294	0.752571	4.274e-10	5.48972e-09
SBK1|388228	0.780267	4.48257e-10	5.7474e-09
SEC16A|9919	0.413091	4.49058e-10	5.75256e-09
GNPTAB|79158	0.582534	4.6041e-10	5.89276e-09
WDR59|79726	0.514737	4.83899e-10	6.18791e-09
CDK5RAP2|55755	0.471837	4.91642e-10	6.28136e-09
ST6GALNAC6|30815	0.394457	5.17475e-10	6.59393e-09
ANKS6|203286	0.487101	5.32245e-10	6.76423e-09
C10orf2|56652	0.558776	5.38793e-10	6.82944e-09
DARS2|55157	0.447975	5.70161e-10	7.19548e-09
SNHG7|84973	0.741849	6.17523e-10	7.77961e-09
KIF2C|11004	0.36586	6.42701e-10	8.0827e-09
CASC3|22794	0.364909	6.50125e-10	8.1626e-09
uc002dpc.1	1.43292	6.50184e-10	8.1626e-09
TMEM69|51249	0.472937	7.09706e-10	8.87901e-09
GNB1L|54584	0.94997	7.11713e-10	8.89641e-09
GJC1|10052	0.403698	7.23576e-10	9.03689e-09
AP1G2|8906	0.630451	7.27248e-10	9.0749e-09
DDX12|440081	0.64877	7.64067e-10	9.49336e-09
NFX1|4799	0.409774	8.16466e-10	1.01357e-08
CXXC1|30827	0.535688	8.28614e-10	1.02689e-08
FAM189A1|23359	3.78115	8.68241e-10	1.0714e-08
SGSM2|9905	0.363836	8.90724e-10	1.09727e-08
HPDL|84842	0.914177	9.01061e-10	1.10906e-08
ZNF238|10472	0.591428	9.39658e-10	1.15362e-08
ETHE1|23474	0.789196	1.01628e-09	1.24557e-08
SLC39A11|201266	0.789625	1.0377e-09	1.27075e-08
CDK5R1|8851	0.914466	1.08432e-09	1.32446e-08
BMP6|654	1.93535	1.12843e-09	1.37556e-08
uc003xtc.1	1.8106	1.13542e-09	1.38221e-08
BTAF1|9044	0.451754	1.15285e-09	1.40225e-08
PTAR1|375743	0.473372	1.18296e-09	1.43645e-08
SGK494|124923	0.880579	1.23797e-09	1.50199e-08
ALDH1L2|160428	0.674856	1.2493e-09	1.51446e-08
KIAA1958|158405	1.131	1.26142e-09	1.52787e-08
KIAA1274|27143	0.589277	1.33927e-09	1.6181e-08
MACF1|23499	0.38484	1.3825e-09	1.66338e-08
NT5DC3|51559	0.818407	1.39483e-09	1.67681e-08
RPL18A|6142	0.37041	1.39794e-09	1.67915e-08
SLC3A2|6520	0.394632	1.4638e-09	1.75389e-08
RAD21|5885	0.37518	1.50223e-09	1.79844e-08
TRUB2|26995	0.491359	1.52625e-09	1.82569e-08
PDCD11|22984	0.444269	1.65547e-09	1.97862e-08
PSTPIP2|9050	0.763928	1.67896e-09	2.00504e-08
FSD1|79187	0.524591	1.68621e-09	2.01203e-08
ANP32E|81611	0.335421	1.75757e-09	2.09373e-08
uc002fjk.1	1.62391	1.78991e-09	2.13049e-08
RPL29|6159	0.384802	1.85893e-09	2.20538e-08
NISCH|11188	0.41132	1.86733e-09	2.21353e-08
C12orf75|387882	0.589929	1.88229e-09	2.22943e-08
NDNL2|56160	0.658882	1.93879e-09	2.28885e-08
FBXO10|26267	0.560525	2.04094e-09	2.4016e-08
PNN|5411	0.345021	2.10327e-09	2.47293e-08
LTBP4|8425	0.485968	2.1314e-09	2.50396e-08
INPP5J|27124	1.34998	2.17144e-09	2.54685e-08
PITPNA|5306	0.364113	2.20446e-09	2.58349e-08
MID1|4281	0.440191	2.22546e-09	2.60598e-08
LOC100129637|100129637	0.640706	2.24324e-09	2.62469e-08
S1PR1|1901	0.543456	2.27512e-09	2.65767e-08
C7orf41|222166	0.569441	2.31228e-09	2.69672e-08
KRT9|3857	6.71801	2.32139e-09	2.70517e-08
NUP107|57122	0.414762	2.35775e-09	2.74311e-08
DNAJC6|9829	1.05709	2.44988e-09	2.84573e-08
PCDH9|5101	0.59984	2.46455e-09	2.86047e-08
NAV2|89797	0.509269	2.47368e-09	2.86875e-08
TMEM215|401498	3.57902	2.50549e-09	2.90331e-08
DTX3|196403	0.52997	2.60706e-09	3.01136e-08
uc001uvg.2	1.95306	2.65574e-09	3.06269e-08
COQ4|51117	0.546401	2.66773e-09	3.07161e-08
EPRS|2058	0.354448	2.73442e-09	3.14457e-08
CDCA8|55143	0.405302	2.74864e-09	3.15722e-08
RPS19|6223	0.354441	2.77069e-09	3.1775e-08
KCTD3|51133	0.483393	2.82845e-09	3.23603e-08
ABR|29	0.362201	3.0483e-09	3.48481e-08
MAPKAPK2|9261	0.468707	3.06099e-09	3.49536e-08
RPSA|3921	0.373136	3.07276e-09	3.50445e-08
ARTN|9048	0.754089	3.07588e-09	3.50467e-08
HAND1|9421	5.52679	3.07781e-09	3.50467e-08
CMIP|80790	0.417474	3.0861e-09	3.51135e-08
ARRB2|409	0.478726	3.0921e-09	3.51541e-08
TUBB2C|10383	0.352903	3.18169e-09	3.60874e-08
ANKRD28|23243	0.387912	3.27954e-09	3.71099e-08
SPATA13|221178	0.822265	3.28776e-09	3.71739e-08
CREB5|9586	0.82178	3.53492e-09	3.98748e-08
FLJ40330|645784	1.17287	3.56459e-09	4.01781e-08
GATA6|2627	0.48545	3.63294e-09	4.09166e-08
KLHDC4|54758	0.699099	3.72971e-09	4.19411e-08
MECP2|4204	0.357817	3.867e-09	4.335e-08
ST6GALNAC5|81849	1.06226	3.93273e-09	4.40185e-08
H1F0|3005	0.471267	4.17564e-09	4.66291e-08
OTUD7B|56957	0.48075	4.20643e-09	4.69004e-08
SERTAD4|56256	2.05344	4.40063e-09	4.899e-08
ZCCHC11|23318	0.391531	4.42932e-09	4.92336e-08
GLTSCR2|29997	0.465643	4.44759e-09	4.93607e-08
STAC|6769	0.495049	4.51556e-09	5.00766e-08
CDT1|81620	0.468628	4.52673e-09	5.0162e-08
FBRSL1|57666	0.601651	4.85034e-09	5.36247e-08
AP2B1|163	0.307789	4.90975e-09	5.424e-08
SLC38A1|81539	0.39892	4.91373e-09	5.42425e-08
NLE1|54475	0.561945	5.08676e-09	5.59815e-08
NCBP1|4686	0.376852	5.1589e-09	5.67322e-08
RPL15|6138	0.290399	5.21897e-09	5.73055e-08
RPL18|6141	0.357941	5.51323e-09	6.0399e-08
IP6K2|51447	0.367031	5.62641e-09	6.14989e-08
C19orf48|84798	0.42949	6.00854e-09	6.54777e-08
ZC3H4|23211	0.409796	6.03489e-09	6.57153e-08
GBA2|57704	0.408593	6.15695e-09	6.69435e-08
SSH2|85464	0.433092	6.17223e-09	6.70592e-08
UNC13B|10497	0.49946	6.34396e-09	6.88732e-08
SORT1|6272	0.531036	6.4119e-09	6.94022e-08
TOMM5|401505	0.371987	6.43494e-09	6.95474e-08
CDC25A|993	0.57656	6.45105e-09	6.96694e-08
C8orf84|157869	0.654929	6.46654e-09	6.97845e-08
TSHZ1|10194	0.556806	6.59605e-09	7.10761e-08
ANAPC7|51434	0.446052	6.6758e-09	7.18488e-08
C3orf59|151963	0.55754	6.88211e-09	7.37735e-08
CABC1|56997	0.481444	6.90317e-09	7.39442e-08
MGAM|8972	2.10232	7.21878e-09	7.72105e-08
SIPA1L1|26037	0.570591	7.22999e-09	7.72732e-08
DDX52|11056	0.478956	7.26514e-09	7.75915e-08
PPP2R4|5524	0.364839	7.41416e-09	7.90662e-08
TXNL4B|54957	0.788254	7.50741e-09	7.98837e-08
RPL14|9045	0.397691	7.52929e-09	8.00575e-08
RAB33A|9363	1.27842	7.56691e-09	8.03393e-08
SPRY2|10253	0.575671	7.87425e-09	8.33574e-08
BSG|682	0.315029	7.98004e-09	8.43609e-08
ZNF737|100129842	0.761182	8.16075e-09	8.62009e-08
INPP5E|56623	0.47421	8.37653e-09	8.8351e-08
IER5L|389792	0.394308	8.41108e-09	8.85861e-08
CAMTA2|23125	0.45258	8.43371e-09	8.87597e-08
UBE2R2|54926	0.323145	8.44684e-09	8.88332e-08
PTPRR|5801	1.64187	8.74762e-09	9.18627e-08
uc002mtk.1	7.41545	8.89048e-09	9.32952e-08
AMIGO2|347902	1.0097	9.12102e-09	9.53222e-08
uc010bvw.2	0.479511	9.15138e-09	9.55473e-08
PLCL1|5334	1.12258	9.44117e-09	9.84307e-08
ERBB2|2064	0.369486	1.02196e-08	1.06393e-07
CDKN2B|1030	0.568572	1.06805e-08	1.10792e-07
CHMP1B|57132	0.473689	1.07557e-08	1.11412e-07
ALKBH2|121642	0.5744	1.07768e-08	1.1155e-07
uc011edo.1	0.941636	1.10771e-08	1.14577e-07
TJP1|7082	0.398108	1.12068e-08	1.15836e-07
MAPK8IP1|9479	0.615025	1.17784e-08	1.21396e-07
TRPV1|7442	0.823982	1.19564e-08	1.23144e-07
SEC61B|10952	0.394098	1.23519e-08	1.27035e-07
KIAA0907|22889	0.377123	1.31839e-08	1.35207e-07
DACH1|1602	0.940641	1.35846e-08	1.3912e-07
NDC80|10403	0.410807	1.38407e-08	1.41541e-07
DEF8|54849	0.461818	1.47175e-08	1.50122e-07
IGFBP1|3484	1.90717	1.47213e-08	1.50122e-07
BLMH|642	0.457456	1.4895e-08	1.51679e-07
NDUFB6|4712	0.416776	1.49408e-08	1.52039e-07
POLE3|54107	0.407443	1.55206e-08	1.57495e-07
OSBPL3|26031	0.705658	1.5638e-08	1.58575e-07
ACADVL|37	0.31445	1.57481e-08	1.59579e-07
DHX37|57647	0.486539	1.61138e-08	1.62942e-07
DDX19A|55308	0.405412	1.6263e-08	1.64336e-07
C12orf24|29902	0.480117	1.64067e-08	1.65672e-07
ATXN7L2|127002	0.780245	1.77654e-08	1.79142e-07
TERT|7015	2.27729	1.77615e-08	1.79142e-07
NPNT|255743	1.52617	1.80757e-08	1.82143e-07
ISCA1|81689	0.403662	1.86985e-08	1.88026e-07
PLAT|5327	2.74591	1.92607e-08	1.9341e-07
RPL41|6171	0.327061	1.9532e-08	1.95862e-07
JMJD1C|221037	0.46637	2.07032e-08	2.07319e-07
PCDH8|5100	2.25042	2.08066e-08	2.0821e-07
ATP2B2|491	0.477637	2.09621e-08	2.09621e-07
FKBP4|2288	0.431358	2.13712e-08	2.13417e-07
C17orf93|360205	1.7718	2.16389e-08	2.15941e-07
HMOX1|3162	0.428615	2.25366e-08	2.24434e-07
TOP3A|7156	0.395656	2.2606e-08	2.2497e-07
RNF41|10193	0.476474	2.26438e-08	2.25192e-07
FBL|2091	0.312548	2.3723e-08	2.35276e-07
C9orf16|79095	0.495484	2.38019e-08	2.35735e-07
KIF14|9928	0.439294	2.41602e-08	2.3912e-07
ZCCHC14|23174	0.450754	2.45884e-08	2.42858e-07
SUPT16H|11198	0.323185	2.47689e-08	2.44474e-07
PGRMC1|10857	0.329224	2.48768e-08	2.45204e-07
JAK2|3717	0.574473	2.48961e-08	2.45228e-07
TTF1|7270	0.538528	2.50541e-08	2.46447e-07
DPH1|1801	0.454221	2.55578e-08	2.5055e-07
EXOSC3|51010	0.488193	2.56863e-08	2.51638e-07
RPL5|6125	0.30978	2.58845e-08	2.53408e-07
PAWR|5074	0.710884	2.5969e-08	2.54063e-07
EHMT1|79813	0.370206	2.61539e-08	2.55699e-07
RLTPR|146206	1.0426	2.69327e-08	2.63136e-07
NAT8L|339983	1.44034	2.69963e-08	2.63579e-07
USP10|9100	0.359909	2.84665e-08	2.77558e-07
MPDZ|8777	0.432069	3.01926e-08	2.93596e-07
MED1|5469	0.37819	3.13526e-08	3.04261e-07
AGTPBP1|23287	0.457445	3.20462e-08	3.10575e-07
TRMT1|55621	0.536305	3.28865e-08	3.17866e-07
NOL8|55035	0.389903	3.34353e-08	3.22739e-07
CACNB1|782	0.597562	3.36169e-08	3.24276e-07
EGR2|1959	0.860354	3.41866e-08	3.29331e-07
RUSC2|9853	0.511236	3.5152e-08	3.3818e-07
MYO19|80179	0.337605	3.56278e-08	3.42199e-07
UPF3B|65109	0.422328	3.56408e-08	3.42199e-07
TOPORS|10210	0.407418	3.63955e-08	3.48982e-07
RALGDS|5900	0.365863	4.01155e-08	3.8262e-07
ERC1|23085	0.411263	4.05966e-08	3.86443e-07
WNK2|65268	1.31099	4.07952e-08	3.87921e-07
APTX|54840	0.417823	4.1277e-08	3.92145e-07
AHCTF1|25909	0.316237	4.16625e-08	3.95288e-07
URM1|81605	0.382736	4.19465e-08	3.97721e-07
MAST2|23139	0.437562	4.2354e-08	4.01058e-07
KIAA1797|54914	0.431736	4.43674e-08	4.193e-07
SEH1L|81929	0.48464	4.47476e-08	4.2234e-07
DOT1L|84444	0.340338	4.48623e-08	4.23146e-07
PALM|5064	0.387699	4.51775e-08	4.25841e-07
FBXO31|79791	0.529952	4.5386e-08	4.27528e-07
C12orf47|51275	0.654797	4.87861e-08	4.58659e-07
USP22|23326	0.299215	4.88376e-08	4.58845e-07
GPR1|2825	1.09994	5.10283e-08	4.79115e-07
PRPS1|5631	0.311584	5.31489e-08	4.98703e-07
LYPD6|130574	2.16728	5.32994e-08	4.9979e-07
WRAP53|55135	0.457978	5.64941e-08	5.28034e-07
NFASC|23114	0.426666	5.80957e-08	5.42652e-07
NUDT2|318	0.511566	6.11006e-08	5.69248e-07
LRRC8B|23507	0.849968	6.1169e-08	5.69518e-07
RAB3GAP2|25782	0.416408	6.38422e-08	5.94024e-07
GNB3|2784	1.02128	6.4178e-08	5.96381e-07
KARS|3735	0.321541	6.70074e-08	6.21474e-07
DUSP8|1850	1.14964	6.84517e-08	6.34056e-07
TMEM120B|144404	0.575856	6.98922e-08	6.46984e-07
ZYG11A|440590	0.639659	7.20989e-08	6.66984e-07
RANGAP1|5905	0.488437	7.22969e-08	6.68388e-07
AKNA|80709	0.736848	7.30725e-08	6.75126e-07
EXOSC2|23404	0.430994	7.43003e-08	6.85156e-07
PTPRG|5793	0.535549	7.50114e-08	6.91272e-07
THOC5|8563	0.411752	7.53199e-08	6.93673e-07
REXO4|57109	0.415248	7.6011e-08	6.99592e-07
TOE1|114034	0.609182	7.71978e-08	7.10063e-07
RDH10|157506	2.16542	8.03412e-08	7.38035e-07
uc003bzk.1	0.526697	8.08586e-08	7.42317e-07
CLIP2|7461	0.674616	8.1571e-08	7.48382e-07
PATZ1|23598	0.474896	8.16427e-08	7.48564e-07
CENPN|55839	0.420499	8.18772e-08	7.49763e-07
MARS|4141	0.377034	8.29041e-08	7.57247e-07
RPS8|6202	0.308335	8.53837e-08	7.77928e-07
CHAF1A|10036	0.360966	8.75054e-08	7.96255e-07
KRAS|3845	0.437471	8.83154e-08	8.0312e-07
GOSR1|9527	0.389264	8.96341e-08	8.13649e-07
SNHG8|100093630	0.871128	8.96421e-08	8.13649e-07
SLC4A7|9497	0.385566	9.00269e-08	8.16628e-07
ADAMTS6|11174	0.559832	9.09173e-08	8.24034e-07
PLXNA2|5362	0.959854	9.12774e-08	8.26415e-07
MRPS21|54460	0.347093	9.33852e-08	8.43913e-07
MELK|9833	0.343824	9.36236e-08	8.45539e-07
GSG2|83903	0.539114	9.56597e-08	8.6231e-07
DDX31|64794	0.511514	9.76792e-08	8.78869e-07
KIF1C|10749	0.35897	9.99208e-08	8.98479e-07
JUND|3727	0.428525	1.00523e-07	9.0333e-07
EXOSC6|118460	0.550219	1.0698e-07	9.57786e-07
GCN1L1|10985	0.313466	1.08209e-07	9.67823e-07
KIAA1217|56243	0.430327	1.09387e-07	9.77512e-07
PALM2-AKAP2|445815	0.441294	1.10282e-07	9.84907e-07
uc001iqe.2	0.584473	1.14583e-07	1.01891e-06
ZHX2|22882	0.92657	1.1529e-07	1.02393e-06
POU3F2|5454	1.05186	1.17011e-07	1.03794e-06
BICD2|23299	0.353864	1.17613e-07	1.04264e-06
HTR7|3363	1.00875	1.18988e-07	1.05354e-06
ZNF711|7552	3.22129	1.19736e-07	1.05951e-06
GATAD2B|57459	0.444186	1.20753e-07	1.0672e-06
SPAG5|10615	0.338594	1.20827e-07	1.06721e-06
RPL39|6170	0.317809	1.23993e-07	1.09384e-06
CBX5|23468	0.320346	1.27571e-07	1.12471e-06
PLEKHH2|130271	1.12704	1.287e-07	1.13398e-06
SLC43A3|29015	0.366004	1.29045e-07	1.13632e-06
SDPR|8436	1.76098	1.34622e-07	1.18399e-06
ELAC2|60528	0.313619	1.36118e-07	1.19569e-06
COL7A1|1294	1.17138	1.36501e-07	1.1976e-06
PSMB7|5695	0.318564	1.42147e-07	1.24411e-06
KLHDC5|57542	0.492163	1.46981e-07	1.28176e-06
CDCA4|55038	0.357878	1.52793e-07	1.33004e-06
CDK10|8558	0.522822	1.57939e-07	1.36988e-06
TRAF2|7186	0.481443	1.59318e-07	1.38018e-06
OCRL|4952	0.328647	1.61668e-07	1.3997e-06
CPT1C|126129	0.377472	1.63139e-07	1.41075e-06
RPRD1A|55197	0.389249	1.64372e-07	1.42056e-06
KIAA0020|9933	0.449996	1.68118e-07	1.44881e-06
FANCC|2176	0.455444	1.69553e-07	1.4601e-06
KDSR|2531	0.476265	1.71809e-07	1.47864e-06
TXN|7295	0.292368	1.74175e-07	1.49722e-06
DLG4|1742	0.407502	1.80033e-07	1.54391e-06
PTGIS|5740	1.30263	1.80524e-07	1.5472e-06
YOD1|55432	0.546962	1.82051e-07	1.55843e-06
GDF15|9518	1.42924	1.84254e-07	1.57601e-06
ULK1|8408	0.455565	1.85249e-07	1.583e-06
MIDN|90007	0.33636	1.88438e-07	1.6093e-06
SIK1|150094	0.571005	1.88632e-07	1.61e-06
FAM64A|54478	0.364733	1.8937e-07	1.61439e-06
uc001tkz.2	0.644507	1.91115e-07	1.62747e-06
KIAA0368|23392	0.304969	1.93515e-07	1.64585e-06
uc004cas.1	0.592237	1.98887e-07	1.69054e-06
PRPSAP2|5636	0.471967	1.99356e-07	1.69353e-06
CTTNBP2NL|55917	0.447068	2.0133e-07	1.70829e-06
CARD10|29775	0.594946	2.04574e-07	1.73378e-06
RPS27|6232	0.306622	2.06897e-07	1.75244e-06
SURF6|6838	0.44177	2.16641e-07	1.83068e-06
GNE|10020	0.361045	2.18144e-07	1.84125e-06
ZDHHC3|51304	0.359489	2.18147e-07	1.84125e-06
CCNJ|54619	0.708159	2.2206e-07	1.87318e-06
CCDC41|51134	0.606169	2.31759e-07	1.95158e-06
BTF3L4|91408	0.360674	2.33957e-07	1.9678e-06
TMEM206|55248	0.693732	2.34615e-07	1.97219e-06
SNRPF|6636	0.430673	2.47439e-07	2.07636e-06
SH3PXD2A|9644	0.379484	2.48962e-07	2.08672e-06
SUZ12|23512	0.313263	2.51914e-07	2.10901e-06
PVR|5817	0.463896	2.54162e-07	2.12537e-06
GTF3C4|9329	0.389728	2.54596e-07	2.12777e-06
TP53|7157	0.318217	2.57944e-07	2.15326e-06
SOCS6|9306	0.475952	2.60813e-07	2.17595e-06
CDKN1B|1027	0.378676	2.63925e-07	2.20065e-06
UBE2QL1|134111	3.24748	2.65541e-07	2.21284e-06
SPATA2L|124044	0.704044	2.66482e-07	2.2194e-06
C1orf226|400793	0.781317	2.67446e-07	2.22615e-06
TOMM20|9804	0.280823	2.69267e-07	2.24002e-06
ZSWIM4|65249	0.661421	2.70685e-07	2.25052e-06
CCT3|7203	0.268534	2.74562e-07	2.27882e-06
C1orf101|257044	1.57217	2.77928e-07	2.30278e-06
POGZ|23126	0.327733	2.80374e-07	2.32039e-06
ZNF605|100289635	0.548911	2.97031e-07	2.44983e-06
LAYN|143903	0.378174	2.99058e-07	2.46514e-06
DCAF10|79269	0.358902	3.00185e-07	2.47302e-06
ZBTB33|10009	0.370792	3.00383e-07	2.47324e-06
CPE|1363	0.527485	3.01258e-07	2.47903e-06
GPRIN1|114787	0.38977	3.08662e-07	2.53131e-06
DDX39|10212	0.334276	3.1087e-07	2.54652e-06
POGK|57645	0.382629	3.14763e-07	2.57258e-06
uc010xko.1	0.862458	3.18826e-07	2.60284e-06
RBM8A|9939	0.315002	3.20619e-07	2.61453e-06
PABPC4|8761	0.315354	3.26758e-07	2.65859e-06
ITPK1|3705	0.387392	3.30716e-07	2.68928e-06
ARID5B|84159	0.477435	3.41712e-07	2.77401e-06
ZNF367|195828	0.462788	3.41629e-07	2.77401e-06
NEURL4|84461	0.390081	3.44727e-07	2.79691e-06
NUP88|4927	0.385833	3.45036e-07	2.79785e-06
C22orf29|79680	0.475996	3.48774e-07	2.82657e-06
EPB41L4B|54566	0.685533	3.60172e-07	2.91732e-06
AATF|26574	0.332793	3.65302e-07	2.95721e-06
NCRNA00173|100287569	1.21211	3.68588e-07	2.98047e-06
DUS3L|56931	0.501781	3.7369e-07	3.02004e-06
SMCHD1|23347	0.366484	3.79545e-07	3.06221e-06
FBXW2|26190	0.351218	3.83368e-07	3.09133e-06
PIK3R5|23533	5.98891	3.95131e-07	3.17732e-06
CAMK2G|818	0.393864	4.1391e-07	3.32647e-06
GYLTL1B|120071	2.01417	4.2318e-07	3.39343e-06
CCBL1|883	0.653247	4.24044e-07	3.39698e-06
SMARCD1|6602	0.348115	4.2775e-07	3.42247e-06
VAC14|55697	0.389012	4.29151e-07	3.43178e-06
RAB35|11021	0.377638	4.32653e-07	3.45788e-06
LOC200030|200030	0.399835	4.39724e-07	3.51244e-06
FGF14|2259	1.28867	4.45781e-07	3.55886e-06
IRGQ|126298	0.49441	4.52059e-07	3.60699e-06
RFC5|5985	0.403735	4.58469e-07	3.6541e-06
KLF2|10365	1.48777	4.7219e-07	3.75931e-06
ATP6V0A2|23545	0.598123	4.83786e-07	3.84527e-06
LOC646851|646851	0.733249	4.85886e-07	3.85984e-06
SEMA6C|10500	0.658824	4.93243e-07	3.91613e-06
FAM102A|399665	0.541059	5.03937e-07	3.99664e-06
RIPK2|8767	0.438969	5.07385e-07	4.01882e-06
SGTA|6449	0.327461	5.18486e-07	4.10078e-06
SHB|6461	0.301856	5.32359e-07	4.20131e-06
DDX19B|11269	0.491852	5.41069e-07	4.26771e-06
SMAD4|4089	0.382269	5.42764e-07	4.27874e-06
HMGA1|3159	0.437636	5.4914e-07	4.32665e-06
PTPN3|5774	0.422153	5.544e-07	4.36571e-06
MBD3|53615	0.31337	5.57284e-07	4.38126e-06
INTS7|25896	0.46468	5.58077e-07	4.38511e-06
CEP164|22897	0.378752	5.6075e-07	4.40132e-06
CKB|1152	1.45389	5.69357e-07	4.46646e-06
TRIP10|9322	0.354746	5.70753e-07	4.47498e-06
ISG20L2|81875	0.434114	5.79109e-07	4.53312e-06
NDOR1|27158	0.397658	5.80426e-07	4.54096e-06
DUSP6|1848	0.441709	5.81616e-07	4.54781e-06
RFX2|5990	0.629242	5.85901e-07	4.57636e-06
PNP|4860	0.536521	5.88976e-07	4.59541e-06
RGS2|5997	1.05623	5.93147e-07	4.62546e-06
TMEFF1|8577	0.602697	5.98177e-07	4.65965e-06
CYTSA|23384	0.419866	6.02983e-07	4.69456e-06
EFR3B|22979	0.682075	6.19282e-07	4.81627e-06
SNRPD1|6632	0.341403	6.4745e-07	5.01913e-06
PIK3R2|5296	0.389099	6.48362e-07	5.0235e-06
C10orf47|254427	1.09101	6.5395e-07	5.06408e-06
C17orf51|339263	0.610417	6.54569e-07	5.06616e-06
DHX30|22907	0.312139	6.58098e-07	5.09075e-06
CDC45|8318	0.442068	6.61487e-07	5.11422e-06
GNPNAT1|64841	0.413512	6.65768e-07	5.14457e-06
AEBP1|165	2.51082	6.76831e-07	5.22447e-06
EZR|7430	0.34779	6.77563e-07	5.22733e-06
CDC42EP1|11135	0.27789	6.82908e-07	5.26294e-06
KRI1|65095	0.405807	6.93684e-07	5.34314e-06
ARHGEF2|9181	0.335753	6.94822e-07	5.34906e-06
ANKRD11|29123	0.282387	7.0187e-07	5.39756e-06
FZD1|8321	0.620451	7.13744e-07	5.48283e-06
MRPL45|84311	0.39213	7.31502e-07	5.60159e-06
COX4NB|10328	0.440401	7.499e-07	5.7364e-06
ADORA1|134	1.04429	7.50338e-07	5.73671e-06
CCDC55|84081	0.370642	7.80064e-07	5.94825e-06
NVL|4931	0.455603	7.79768e-07	5.94825e-06
RBBP8|5932	0.387243	7.85809e-07	5.98889e-06
BRPF1|7862	0.375161	7.95033e-07	6.04962e-06
POLRMT|5442	0.361055	7.99312e-07	6.07898e-06
RALBP1|10928	0.304883	8.01832e-07	6.09173e-06
KDM5A|5927	0.397681	8.04828e-07	6.11128e-06
KLHL9|55958	0.359992	8.18068e-07	6.20529e-06
ARHGAP12|94134	0.381077	8.18643e-07	6.2064e-06
XPC|7508	0.314269	8.30273e-07	6.28468e-06
CLTA|1211	0.306862	8.42983e-07	6.37087e-06
NEDD4L|23327	1.10635	8.46801e-07	6.39638e-06
ASB6|140459	0.395287	8.48869e-07	6.40865e-06
CIT|11113	0.35465	8.53726e-07	6.43188e-06
SDCCAG3|10807	0.385075	8.57423e-07	6.453e-06
uc010bcw.2	1.88877	8.60637e-07	6.47382e-06
PA2G4|5036	0.343309	8.97782e-07	6.72174e-06
RPL7|6129	0.288764	9.08679e-07	6.7998e-06
NOC4L|79050	0.529752	9.11046e-07	6.81399e-06
uc003nar.2	2.15666	9.14759e-07	6.83822e-06
WDR62|284403	0.413716	9.53733e-07	7.11117e-06
GDF1|2657	0.71257	1.00094e-06	7.45158e-06
MIS12|79003	0.459264	1.04831e-06	7.76821e-06
KIF26B|55083	1.31939	1.05512e-06	7.81469e-06
BRSK2|9024	0.71624	1.06057e-06	7.85105e-06
SREBF1|6720	0.371376	1.10956e-06	8.1969e-06
MYEOV|26579	2.25869	1.12049e-06	8.26916e-06
NGF|4803	1.19822	1.1316e-06	8.3427e-06
uc002dtd.3	0.533578	1.16775e-06	8.59602e-06
RPL35|11224	0.339316	1.17344e-06	8.6335e-06
ATP1B1|481	0.377241	1.17729e-06	8.653e-06
SARM1|23098	0.403381	1.17671e-06	8.653e-06
SLC43A2|124935	0.441813	1.18444e-06	8.70112e-06
GNG2|54331	0.578953	1.19387e-06	8.76596e-06
C1orf106|55765	0.805416	1.19949e-06	8.79827e-06
LRRC37B2|147172	0.429587	1.21124e-06	8.87547e-06
EPB41L4A|64097	0.71888	1.22845e-06	8.98791e-06
ADO|84890	0.440655	1.23039e-06	8.99755e-06
IPPK|64768	0.516706	1.26643e-06	9.24706e-06
TUBB6|84617	0.314042	1.26893e-06	9.26063e-06
CCDC123|84902	0.349469	1.2753e-06	9.3024e-06
FHL1|2273	0.38639	1.29016e-06	9.40605e-06
PPIF|10105	0.362346	1.29804e-06	9.45873e-06
SHMT1|6470	0.357433	1.31238e-06	9.55838e-06
SPTAN1|6709	0.266462	1.35003e-06	9.80789e-06
uc004bxw.2	0.882078	1.35002e-06	9.80789e-06
ANKRD10|55608	0.354742	1.37112e-06	9.95614e-06
ADAMTSL1|92949	0.369691	1.39011e-06	1.00836e-05
TNPO2|30000	0.334103	1.39076e-06	1.00836e-05
RAD52|5893	0.782564	1.41227e-06	1.0219e-05
C9orf123|90871	0.377399	1.43123e-06	1.0351e-05
ST5|6764	0.467379	1.48601e-06	1.07351e-05
RAI1|10743	0.327595	1.53298e-06	1.10482e-05
DNAJC9|23234	0.318156	1.59193e-06	1.14274e-05
TNFSF9|8744	0.598863	1.65199e-06	1.18291e-05
MDM2|4193	0.447667	1.67433e-06	1.19772e-05
uc003yvm.2	0.39829	1.67986e-06	1.20109e-05
USP6NL|9712	0.437825	1.71839e-06	1.22742e-05
TTLL12|23170	0.434323	1.73244e-06	1.23562e-05
UBASH3B|84959	0.529236	1.7511e-06	1.24709e-05
LRRC8D|55144	0.40618	1.8041e-06	1.2823e-05
CUL4B|8450	0.28099	1.81025e-06	1.28604e-05
ADK|132	0.413954	1.8153e-06	1.28899e-05
MEX3B|84206	0.595665	1.87381e-06	1.32793e-05
UTP6|55813	0.355722	1.88033e-06	1.3319e-05
SNTB1|6641	1.22561	1.88374e-06	1.33366e-05
ZFYVE27|118813	0.446538	1.91158e-06	1.35139e-05
TCHP|84260	0.539454	1.91979e-06	1.35653e-05
MPP7|143098	2.24802	1.92645e-06	1.36057e-05
UBQLN4|56893	0.336485	2.00985e-06	1.41463e-05
CTNNAL1|8727	0.312566	2.07397e-06	1.4581e-05
EIF3C|8663	0.37317	2.09974e-06	1.47216e-05
ACVR2B|93	0.774454	2.10453e-06	1.47338e-05
MLL4|9757	0.337416	2.10266e-06	1.47338e-05
ZNF496|84838	0.401715	2.10391e-06	1.47338e-05
FAM83D|81610	0.340265	2.12373e-06	1.48394e-05
HAUS4|54930	0.48697	2.13351e-06	1.49006e-05
PHLPP2|23035	0.469763	2.18185e-06	1.52235e-05
KIAA0100|9703	0.27369	2.22736e-06	1.5526e-05
AOX1|316	0.872481	2.27291e-06	1.5813e-05
TAF5|6877	0.656738	2.27649e-06	1.58302e-05
C16orf55|124045	0.581878	2.30763e-06	1.60314e-05
uc001ygz.1	0.390022	2.3273e-06	1.61603e-05
GOLGA6L9|440295	0.610456	2.36743e-06	1.64232e-05
SNHG5|387066	0.32438	2.40401e-06	1.66609e-05
DENND5B|160518	0.475408	2.44328e-06	1.69249e-05
DENND1A|57706	0.406496	2.50045e-06	1.72961e-05
uc003xzk.1	2.82784	2.52194e-06	1.74281e-05
CRTC1|23373	0.437398	2.5459e-06	1.75852e-05
MRPS25|64432	0.347887	2.55476e-06	1.7638e-05
JRK|8629	0.304204	2.68642e-06	1.85204e-05
AGAP6|414189	0.547278	2.68907e-06	1.85298e-05
NRXN3|9369	1.30972	2.70424e-06	1.86255e-05
UBAC1|10422	0.344448	2.76597e-06	1.90234e-05
EPN2|22905	0.365266	2.77982e-06	1.90914e-05
MAP7D3|79649	0.315988	2.87053e-06	1.96864e-05
ABL2|27	0.380329	2.88108e-06	1.97307e-05
PLD2|5338	0.382265	2.8891e-06	1.97762e-05
FAM100B|283991	0.425784	2.96128e-06	2.02511e-05
BCL9|607	0.345778	2.97228e-06	2.03167e-05
GDI1|2664	0.264166	2.9758e-06	2.03311e-05
UHRF1|29128	0.369813	3.11952e-06	2.12628e-05
C9orf156|51531	0.582626	3.143e-06	2.13925e-05
RPF1|80135	0.382812	3.18135e-06	2.16332e-05
ATN1|1822	0.277778	3.26244e-06	2.21533e-05
PSMD3|5709	0.260644	3.27845e-06	2.22202e-05
GAD1|2571	1.85233	3.28344e-06	2.22437e-05
COPS3|8533	0.293304	3.30589e-06	2.23643e-05
C19orf21|126353	1.58857	3.3251e-06	2.24837e-05
LOC440944|440944	0.460156	3.46139e-06	2.33725e-05
CTSF|8722	0.348673	3.47894e-06	2.34791e-05
MYC|4609	0.285039	3.48042e-06	2.34791e-05
SH3GLB2|56904	0.340542	3.51561e-06	2.36832e-05
CNOT2|4848	0.355277	3.52079e-06	2.37071e-05
RGL1|23179	0.596419	3.53093e-06	2.37532e-05
SMARCB1|6598	0.327604	3.59904e-06	2.41889e-05
BAT2L1|84726	0.284341	3.69303e-06	2.47975e-05
SFRS14|10147	0.298873	3.72144e-06	2.49767e-05
RPS12|6206	0.283292	3.7491e-06	2.51507e-05
SFRS8|6433	0.34957	3.78718e-06	2.53825e-05
POC1B|282809	0.657583	3.81244e-06	2.55163e-05
PAN2|9924	0.572062	3.83229e-06	2.56255e-05
ABL1|25	0.258893	3.88223e-06	2.59354e-05
ZNF253|56242	0.79322	4.02457e-06	2.68119e-05
SF3A2|8175	0.306536	4.05254e-06	2.69858e-05
THOP1|7064	0.317847	4.12882e-06	2.74684e-05
HSDL2|84263	0.321653	4.13087e-06	2.74694e-05
RPL12|6136	0.2631	4.13573e-06	2.74891e-05
CRABP2|1382	1.27592	4.18633e-06	2.77999e-05
FAM122A|116224	0.505123	4.19785e-06	2.78636e-05
WDR35|57539	0.44689	4.43332e-06	2.93995e-05
COQ10A|93058	0.596424	4.43571e-06	2.94019e-05
PPRC1|23082	0.407911	4.44481e-06	2.94408e-05
BACE1|23621	0.403137	4.48882e-06	2.96858e-05
FBXW8|26259	0.477537	4.52082e-06	2.98837e-05
KIAA0753|9851	0.373303	4.53014e-06	2.99316e-05
MTPAP|55149	0.424667	4.64005e-06	3.06299e-05
LOC399959|399959	0.620431	4.71194e-06	3.1076e-05
GADD45A|1647	1.13811	4.72608e-06	3.11408e-05
CNTROB|116840	0.296448	4.83042e-06	3.17993e-05
C9orf114|51490	0.47527	4.93463e-06	3.24706e-05
MYH10|4628	0.299825	4.95133e-06	3.25508e-05
EEF1B2|1933	0.264303	4.95802e-06	3.258e-05
FLOT2|2319	0.28163	5.02734e-06	3.29905e-05
OBSCN|84033	0.50135	5.0378e-06	3.30224e-05
SCO1|6341	0.395742	5.03496e-06	3.30224e-05
C1orf59|113802	0.385772	5.05758e-06	3.31137e-05
TMEM93|83460	0.333455	5.06381e-06	3.31395e-05
RBM9|23543	0.267101	5.08575e-06	3.3253e-05
CHMP1A|5119	0.292216	5.1026e-06	3.3333e-05
CDKN2A|1029	0.329593	5.2125e-06	3.39741e-05
MGEA5|10724	0.272768	5.23934e-06	3.41337e-05
DNMBP|23268	0.30959	5.26808e-06	3.43054e-05
SLC44A1|23446	0.371148	5.27765e-06	3.43523e-05
ISM1|140862	2.14404	5.38796e-06	3.50072e-05
GNL3|26354	0.289384	5.3957e-06	3.5026e-05
C14orf106|55320	0.320846	5.41264e-06	3.51202e-05
CEP110|11064	0.387955	5.43571e-06	3.5254e-05
PVRL1|5818	0.475276	5.45936e-06	3.53916e-05
NAA25|80018	0.33232	5.58807e-06	3.61935e-05
ASPHD2|57168	0.994631	5.6301e-06	3.6433e-05
SNHG1|23642	0.337796	5.67232e-06	3.66734e-05
ZCCHC18|644353	0.931232	5.70181e-06	3.68476e-05
RADIL|55698	0.693604	5.70811e-06	3.68718e-05
VCP|7415	0.273014	5.73833e-06	3.70339e-05
RPL28|6158	0.278501	5.82801e-06	3.75623e-05
RAD51AP1|10635	0.425496	5.85141e-06	3.76627e-05
FAM108B1|51104	0.410745	5.85691e-06	3.76814e-05
C17orf103|256302	0.561674	5.88658e-06	3.78484e-05
PRPF3|9129	0.334562	5.9702e-06	3.8342e-05
DNMT1|1786	0.29837	5.99183e-06	3.84467e-05
NT5C2|22978	0.396279	5.99937e-06	3.8478e-05
ZNF510|22869	0.557859	6.0205e-06	3.85793e-05
ProSAPiP1|9762	0.476308	6.09167e-06	3.89489e-05
CSGALNACT2|55454	0.388382	6.17862e-06	3.947e-05
C5orf23|79614	0.650578	6.28868e-06	4.01376e-05
CBWD3|445571	0.387675	6.31078e-06	4.02609e-05
CDK20|23552	0.415513	6.34325e-06	4.044e-05
THBS3|7059	0.393125	6.34622e-06	4.044e-05
CD58|965	0.580835	6.36102e-06	4.05098e-05
ST3GAL2|6483	0.388662	6.37626e-06	4.05859e-05
C19orf61|56006	0.370146	6.43006e-06	4.08594e-05
SSR4|6748	0.285865	6.61852e-06	4.19647e-05
FLG|2312	1.34635	6.62806e-06	4.20068e-05
EIF4B|1975	0.284889	6.71557e-06	4.25241e-05
USP53|54532	0.660348	6.75565e-06	4.27404e-05
FOXG1|2290	0.482554	6.82113e-06	4.31169e-05
SAMD4B|55095	0.273792	6.83667e-06	4.31963e-05
STRAP|11171	0.276781	6.84112e-06	4.32055e-05
AXL|558	0.324548	6.93353e-06	4.37509e-05
NBPF9|400818	0.335856	6.94651e-06	4.38136e-05
TRMT12|55039	0.487974	6.9572e-06	4.38619e-05
HAUS1|115106	0.409951	7.00993e-06	4.41558e-05
SLC27A4|10999	0.369581	7.10155e-06	4.46745e-05
DDHD1|80821	0.503	7.13325e-06	4.48544e-05
GCSH|2653	0.372196	7.16122e-06	4.50107e-05
SCAI|286205	0.683223	7.20512e-06	4.52473e-05
ADAT2|134637	0.51031	7.22853e-06	4.53745e-05
BRD1|23774	0.368951	7.23171e-06	4.53748e-05
C18orf10|25941	0.30265	7.44714e-06	4.66455e-05
SOX4|6659	0.444739	7.53259e-06	4.71603e-05
BTN2A2|10385	0.528933	7.55631e-06	4.72883e-05
uc001bzm.1	0.740415	7.57676e-06	4.73958e-05
ZBTB39|9880	0.59018	7.65747e-06	4.78592e-05
IFNE|338376	1.19033	7.68291e-06	4.79974e-05
KIAA1012|22878	0.372667	7.85926e-06	4.90567e-05
KIAA0528|9847	0.394964	7.86382e-06	4.9064e-05
KIF20B|9585	0.339103	7.8925e-06	4.92217e-05
CPSF6|11052	0.277921	7.92677e-06	4.94141e-05
RNF122|79845	0.618055	8.0354e-06	5.00265e-05
RIC8B|55188	0.466091	8.21621e-06	5.10423e-05
SMAD7|4092	0.510883	8.35572e-06	5.17754e-05
TMC7|79905	0.996924	8.36908e-06	5.18137e-05
ZNF276|92822	0.47497	8.61921e-06	5.32482e-05
DDX21|9188	0.340794	8.68468e-06	5.36297e-05
SRGAP1|57522	0.488486	8.92516e-06	5.49504e-05
C8orf55|51337	0.354929	8.94267e-06	5.50125e-05
MTHFSD|64779	0.526337	8.9838e-06	5.52408e-05
uc010vry.1	0.533925	9.09749e-06	5.59161e-05
RAD23B|5887	0.277139	9.15001e-06	5.61911e-05
RAF1|5894	0.253361	9.15807e-06	5.62167e-05
ID1|3397	0.28149	9.18472e-06	5.63449e-05
MRPS35|60488	0.425877	9.20457e-06	5.64302e-05
KIAA1539|80256	0.337576	9.30825e-06	5.6945e-05
PKN3|29941	0.367528	9.36287e-06	5.72549e-05
IMPDH2|3615	0.26169	9.40648e-06	5.74973e-05
DHX34|9704	0.326688	9.52793e-06	5.82151e-05
C8orf33|65265	0.28566	9.62093e-06	5.87336e-05
SARS|6301	0.276255	9.63655e-06	5.88041e-05
ANGEL2|90806	0.385043	9.72738e-06	5.93323e-05
FRS2|10818	0.407039	9.80104e-06	5.9707e-05
GTPBP4|23560	0.34383	9.9621e-06	6.06626e-05
USP54|159195	0.491919	9.98325e-06	6.07658e-05
NLGN3|54413	1.30502	1.01225e-05	6.15095e-05
ZNF714|148206	0.554093	1.01768e-05	6.17876e-05
uc001ebn.1	0.683772	1.02467e-05	6.21601e-05
METTL11A|28989	0.325767	1.03503e-05	6.27093e-05
RNF220|55182	0.344625	1.03481e-05	6.27093e-05
VPS72|6944	0.38443	1.04279e-05	6.31004e-05
MFAP5|8076	2.91218	1.06295e-05	6.42127e-05
ACO1|48	0.306927	1.07103e-05	6.46734e-05
ATP6V1G1|9550	0.300161	1.07953e-05	6.51532e-05
C1orf77|26097	0.28354	1.08867e-05	6.56564e-05
TEAD4|7004	0.516205	1.09055e-05	6.57425e-05
CEP192|55125	0.36179	1.09911e-05	6.62032e-05
LOC642846|642846	0.707371	1.09971e-05	6.62114e-05
PSRC1|84722	0.387219	1.16402e-05	6.99088e-05
PWP2|5822	0.38312	1.17266e-05	7.03985e-05
WARS|7453	0.316983	1.17456e-05	7.04831e-05
NUCKS1|64710	0.249946	1.17624e-05	7.05548e-05
TRPS1|7227	0.285496	1.18736e-05	7.11335e-05
TBX1|6899	1.14149	1.19979e-05	7.17887e-05
TSR1|55720	0.290415	1.22483e-05	7.31958e-05
DDX55|57696	0.381825	1.23532e-05	7.37619e-05
CCDC66|285331	0.607788	1.28293e-05	7.63208e-05
LDOC1L|84247	0.303886	1.28262e-05	7.63208e-05
CTDP1|9150	0.369199	1.2859e-05	7.64034e-05
CUTC|51076	0.408129	1.29749e-05	7.70287e-05
BRAP|8315	0.460553	1.32019e-05	7.80872e-05
DTL|51514	0.375503	1.31898e-05	7.80872e-05
LCAT|3931	1.06304	1.31927e-05	7.80872e-05
PPM1F|9647	0.297035	1.31936e-05	7.80872e-05
RAD18|56852	0.375687	1.31991e-05	7.80872e-05
CYTH3|9265	0.435157	1.34287e-05	7.93964e-05
STMN2|11075	2.60474	1.35921e-05	8.03298e-05
SYNE2|23224	0.317848	1.36232e-05	8.04803e-05
TOP3B|8940	0.478919	1.36863e-05	8.07873e-05
CNTLN|54875	0.344878	1.37214e-05	8.09611e-05
PWP1|11137	0.326117	1.39502e-05	8.22251e-05
GTSE1|51512	0.28541	1.39745e-05	8.232e-05
C12orf29|91298	0.438468	1.42566e-05	8.38791e-05
SGMS1|259230	0.466898	1.4283e-05	8.40004e-05
C4orf46|201725	0.321788	1.48921e-05	8.73887e-05
MTF2|22823	0.360663	1.49623e-05	8.77099e-05
NAA16|79612	0.535385	1.49939e-05	8.78238e-05
ACLY|47	0.223877	1.54109e-05	8.99386e-05
SSX2IP|117178	0.331811	1.55038e-05	9.04442e-05
ZNF121|7675	0.812762	1.5582e-05	9.08637e-05
LETMD1|25875	0.382886	1.56943e-05	9.14681e-05
PDPR|55066	0.332913	1.56983e-05	9.14681e-05
SUPT5H|6829	0.263934	1.60493e-05	9.34379e-05
C17orf37|84299	0.34876	1.61274e-05	9.3779e-05
ZDHHC8P1|150244	0.67758	1.62332e-05	9.43561e-05
C22orf28|51493	0.324373	1.65176e-05	9.58554e-05
HNRNPA0|10949	0.277253	1.66176e-05	9.63963e-05
PISD|23761	0.434395	1.66242e-05	9.63963e-05
ARMC6|93436	0.342907	1.66406e-05	9.64528e-05
SYMPK|8189	0.306205	1.67009e-05	9.67634e-05
ANKLE2|23141	0.289549	1.6886e-05	9.77966e-05
ADSL|158	0.303899	1.69023e-05	9.78516e-05
RRP15|51018	0.412428	1.69892e-05	9.8276e-05
H2AFJ|55766	0.355044	1.70921e-05	9.87921e-05
LPAR6|10161	0.406051	1.72409e-05	9.96127e-05
NKRF|55922	0.350224	1.73705e-05	0.000100321
SMARCA4|6597	0.267372	1.73978e-05	0.000100439
C1orf107|27042	0.381852	1.75737e-05	0.000101293
UBE2T|29089	0.359732	1.76686e-05	0.000101799
C17orf81|23587	0.320171	1.79416e-05	0.000103248
C1orf163|65260	0.456076	1.80035e-05	0.000103563
LDLRAD2|401944	1.73016	1.80335e-05	0.000103666
CCK|885	1.91188	1.81686e-05	0.000104347
C9orf30|91283	0.329582	1.85294e-05	0.000106292
KDM6B|23135	0.347342	1.86221e-05	0.000106782
HEATR5A|25938	0.508843	1.87135e-05	0.000107263
POLD1|5424	0.335837	1.88687e-05	0.000108024
KIAA0802|23255	0.311816	1.956e-05	0.000111849
UAP1|6675	0.250477	1.9685e-05	0.000112475
RAP1GAP2|23108	0.729476	1.97037e-05	0.000112537
PALLD|23022	0.331591	1.97839e-05	0.00011295
APEX1|328	0.298558	1.997e-05	0.000113923
MRPL42|28977	0.362409	1.99916e-05	0.000114001
YWHAH|7533	0.316226	2.00348e-05	0.000114202
KCND1|3750	0.619122	2.01995e-05	0.000115051
SH3BP5|9467	0.55328	2.05166e-05	0.000116764
SNHG3|8420	0.557158	2.05666e-05	0.000117003
KIAA1671|85379	0.412809	2.06173e-05	0.000117245
WDR37|22884	0.452814	2.0666e-05	0.000117476
CLEC11A|6320	0.713941	2.07069e-05	0.000117662
MAP3K8|1326	0.607547	2.08193e-05	0.000118254
MAFF|23764	0.456845	2.0905e-05	0.000118671
EIF4ENIF1|56478	0.397054	2.09377e-05	0.000118786
GGA1|26088	0.349575	2.09918e-05	0.000119023
HNRNPUL1|11100	0.222838	2.09998e-05	0.000119023
uc001gof.1	0.612332	2.1328e-05	0.000120575
RPL27A|6157	0.230986	2.15133e-05	0.000121476
LPPR3|79948	0.441679	2.15776e-05	0.000121748
CIDEB|27141	0.595966	2.16582e-05	0.000122107
CDK2|1017	0.254272	2.17714e-05	0.000122698
BID|637	0.341551	2.21724e-05	0.000124909
JAGN1|84522	0.342414	2.2435e-05	0.00012624
DNAJA1|3301	0.223514	2.26348e-05	0.000127315
C9orf40|55071	0.345776	2.27991e-05	0.00012809
RBM15B|29890	0.252034	2.28401e-05	0.000128271
uc010qfa.1	0.392048	2.307e-05	0.000129461
IPO4|79711	0.350148	2.31711e-05	0.000129927
SMG6|23293	0.305633	2.38945e-05	0.000133569
ZBTB43|23099	0.460974	2.40774e-05	0.000134539
GPATCH4|54865	0.455645	2.41048e-05	0.00013464
KIAA0114|57291	0.36955	2.43881e-05	0.000136117
PHF6|84295	0.286032	2.43797e-05	0.000136117
CDC42EP3|10602	0.462811	2.49194e-05	0.000138975
NPIP|9284	0.292842	2.5296e-05	0.00014075
MICAL3|57553	0.293114	2.56277e-05	0.000142431
ZNF532|55205	0.257864	2.58736e-05	0.000143742
LOC388796|388796	0.400909	2.60811e-05	0.000144672
CRY1|1407	0.464278	2.62635e-05	0.000145573
HACL1|26061	0.439638	2.63837e-05	0.000146071
uc001cff.2	0.841494	2.63783e-05	0.000146071
HIC2|23119	0.572008	2.63943e-05	0.000146073
WDR77|79084	0.332866	2.65621e-05	0.000146946
MCM10|55388	0.374052	2.65961e-05	0.000147078
SHISA7|729956	1.58552	2.68755e-05	0.000148566
ZCCHC7|84186	0.395234	2.69644e-05	0.000149
FLAD1|80308	0.337284	2.72942e-05	0.000150707
NUP62|23636	0.290397	2.7312e-05	0.000150748
HMHA1|23526	0.4123	2.80204e-05	0.00015454
PDE7A|5150	0.354851	2.83105e-05	0.000155962
YEATS4|8089	0.502486	2.88199e-05	0.000158707
TBC1D3C|414060	0.844466	2.88994e-05	0.000159024
DNHD1|144132	0.604891	2.93108e-05	0.000161042
ZNRF1|84937	0.418861	2.93044e-05	0.000161042
LMNB2|84823	0.27445	2.94016e-05	0.00016148
MICALL1|85377	0.709498	2.9487e-05	0.000161851
CORO6|84940	0.573767	2.95489e-05	0.000162104
ZNF579|163033	0.412557	2.98726e-05	0.000163755
ZBED4|9889	0.319652	3.03453e-05	0.000166094
DHTKD1|55526	0.351602	3.10197e-05	0.000169465
ACAD10|80724	0.43841	3.12955e-05	0.000170907
C1QL1|10882	0.486987	3.20709e-05	0.000174943
LUM|4060	4.26992	3.21138e-05	0.000175111
CD55|1604	0.913573	3.23141e-05	0.00017607
AFG3L2|10939	0.30332	3.2347e-05	0.000176183
EXT1|2131	0.271859	3.2491e-05	0.000176834
PHB2|11331	0.291923	3.27968e-05	0.000178431
NUP133|55746	0.292548	3.29863e-05	0.000179395
DCAF15|90379	0.379881	3.31923e-05	0.00018038
GLE1|2733	0.28637	3.33198e-05	0.000180936
ILF3|3609	0.217365	3.37156e-05	0.000182879
uc003xel.1	0.60425	3.42291e-05	0.000185386
MORC4|79710	0.390475	3.44054e-05	0.000186271
CCDC45|90799	0.39436	3.46909e-05	0.000187606
C5orf30|90355	0.440429	3.51434e-05	0.000189911
LDHB|3945	0.222646	3.53296e-05	0.000190775
SMC2|10592	0.263663	3.53472e-05	0.000190798
CAMKK2|10645	0.36761	3.54528e-05	0.000191225
PHF2|5253	0.308236	3.56148e-05	0.000192011
RHPN2|85415	0.488351	3.56383e-05	0.000192011
SH3BP2|6452	0.45222	3.59371e-05	0.000193333
POLDIP3|84271	0.265235	3.6192e-05	0.000194559
PTGES2|80142	0.291842	3.65419e-05	0.000196294
SUPT6H|6830	0.233417	3.65868e-05	0.000196462
CITED4|163732	0.698738	3.66849e-05	0.000196915
ATAD5|79915	0.402842	3.70237e-05	0.000198587
CHCHD7|79145	0.42653	3.71407e-05	0.000198993
UBQLN1|29979	0.236689	3.71317e-05	0.000198993
ODF2|4957	0.262026	3.77324e-05	0.000202013
HDGF|3068	0.223978	3.80296e-05	0.000203366
TRIM32|22954	0.345076	3.83281e-05	0.000204823
PLD3|23646	0.253788	3.83768e-05	0.000205007
FGF1|2246	1.16314	3.84553e-05	0.000205351
CREM|1390	0.513412	3.87019e-05	0.000206515
AHNAK2|113146	0.234739	3.88161e-05	0.000207048
PALM2|114299	0.790004	3.90598e-05	0.000208194
ALPK2|115701	0.242108	3.90788e-05	0.000208218
TMEM20|159371	0.534636	3.91654e-05	0.000208603
ZMYND19|116225	0.414291	3.91852e-05	0.000208632
RPL9|6133	0.21722	3.94435e-05	0.000209852
LLGL1|3996	0.301174	3.99572e-05	0.00021235
REXO1|57455	0.306859	4.03313e-05	0.00021426
SBNO2|22904	0.239756	4.07719e-05	0.000216283
RPS18|6222	0.206761	4.11372e-05	0.00021814
MAPKAPK3|7867	0.349236	4.12201e-05	0.00021842
P2RY11|5032	0.61938	4.31031e-05	0.000227896
GLTSCR1|29998	0.371564	4.32096e-05	0.000228376
MFSD2A|84879	1.06792	4.3356e-05	0.000229066
RACGAP1|29127	0.250004	4.34502e-05	0.000229479
PPP1R15A|23645	0.355075	4.34822e-05	0.000229564
CNIH|10175	0.295467	4.36748e-05	0.000230413
PTEN|5728	0.363652	4.4235e-05	0.000233283
EID2B|126272	0.838238	4.43231e-05	0.00023362
ETNK1|55500	0.387102	4.45128e-05	0.000234491
PPA1|5464	0.355726	4.47275e-05	0.000235536
MED27|9442	0.381058	4.57979e-05	0.000240822
ZNF232|7775	0.551712	4.66954e-05	0.000245096
ZNF670|93474	0.790453	4.6689e-05	0.000245096
TMEM2|23670	0.36955	4.67243e-05	0.000245158
COX6A1|1337	0.263073	4.70493e-05	0.000246506
VHL|7428	0.289209	4.70406e-05	0.000246506
ZNF239|8187	0.54712	4.78655e-05	0.000250328
HEATR1|55127	0.284508	4.81847e-05	0.000251815
DGCR14|8220	0.401207	4.86317e-05	0.000254059
EP400NL|347918	0.437136	4.87906e-05	0.000254613
LOC401588|401588	0.728738	4.87798e-05	0.000254613
PCGF2|7703	0.297785	4.91165e-05	0.000256222
NT5C3L|115024	0.308267	4.9137e-05	0.000256236
TEAD2|8463	0.288223	4.96406e-05	0.000258489
CWC25|54883	0.368933	5.01083e-05	0.00026083
TLN2|83660	0.389452	5.018e-05	0.00026111
FBXW5|54461	0.266855	5.0613e-05	0.000263268
ESPL1|9700	0.281517	5.09385e-05	0.00026477
L3MBTL2|83746	0.323706	5.09225e-05	0.00026477
ADARB1|104	0.627381	5.0989e-05	0.000264938
BAX|581	0.336907	5.12041e-05	0.00026596
SSH1|54434	0.298868	5.13719e-05	0.000266544
CDK1|983	0.244873	5.19054e-05	0.000269022
uc004bnb.1	0.328845	5.24333e-05	0.000271563
CRLF3|51379	0.433418	5.29907e-05	0.000274253
CIRBP|1153	0.300013	5.35157e-05	0.000276574
DNTTIP2|30836	0.271391	5.39472e-05	0.000278663
FLJ45983|399717	0.653952	5.49272e-05	0.000283261
JARID2|3720	0.389313	5.497e-05	0.000283381
CYTH2|9266	0.303994	5.54264e-05	0.000285428
HNRPDL|9987	0.234768	5.55952e-05	0.000286093
RPL36|25873	0.247325	5.58586e-05	0.000287347
FRAT2|23401	0.51768	5.59672e-05	0.000287803
CNOT10|25904	0.343196	5.61129e-05	0.00028845
ZNF84|7637	0.339995	5.6836e-05	0.000291959
HIST3H2A|92815	0.737769	5.71875e-05	0.000293556
QRICH1|54870	0.254055	5.83371e-05	0.000298926
MAP2K7|5609	0.286688	5.85855e-05	0.000300092
RASSF8|11228	0.4115	5.91064e-05	0.000302439
NARS|4677	0.243938	5.91775e-05	0.000302695
COX4I1|1327	0.26599	5.93253e-05	0.000303344
RPS10|6204	0.229542	5.94206e-05	0.000303724
USP1|7398	0.236559	6.0544e-05	0.00030892
SIPA1L2|57568	0.468942	6.07476e-05	0.000309849
CDC6|990	0.299637	6.2553e-05	0.000318383
EIF5|1983	0.249166	6.29458e-05	0.000319932
ZMYM1|79830	0.321224	6.30804e-05	0.000320504
ZNF69|7620	1.70521	6.34386e-05	0.00032221
TSTD2|158427	0.379953	6.35421e-05	0.000322623
TCF4|6925	0.418698	6.38251e-05	0.000323945
EIF1B|10289	0.358508	6.4116e-05	0.000325079
ZNF738|148203	0.477397	6.45072e-05	0.000326948
TSTD1|100131187	0.44337	6.52003e-05	0.000330345
RAP1B|5908	0.261793	6.53262e-05	0.000330867
GLMN|11146	0.443499	6.61732e-05	0.000334688
RPL3|6122	0.236246	6.75968e-05	0.00034129
CEP76|79959	0.610321	6.76748e-05	0.000341565
GORAB|92344	0.457067	6.83417e-05	0.000344681
uc001elr.3	0.347473	6.83637e-05	0.000344681
uc001xmj.1	0.823235	6.83988e-05	0.000344738
NFKBIL2|4796	0.325116	6.90762e-05	0.000347909
SUPV3L1|6832	0.334228	6.93845e-05	0.00034934
ZNF146|7705	0.282226	6.95878e-05	0.000350241
CCDC18|343099	0.339463	6.9835e-05	0.000351363
WNT5A|7474	0.350915	7.01149e-05	0.000352404
HMGA2|8091	0.544956	7.01833e-05	0.000352625
SYNRG|11276	0.295646	7.08137e-05	0.000355545
CPSF1|29894	0.28083	7.15384e-05	0.000358685
MCART6|401612	1.01183	7.19121e-05	0.000360184
LOC144438|144438	0.344588	7.20704e-05	0.000360851
MAGOH|4116	0.389445	7.29871e-05	0.000365062
ZNF33A|7581	0.350906	7.31827e-05	0.000365914
PPAN|56342	0.339259	7.3516e-05	0.000367326
TBC1D13|54662	0.29958	7.38561e-05	0.000368897
ATP8B3|148229	0.508293	7.38984e-05	0.000368981
XRCC3|7517	0.3438	7.41214e-05	0.000369967
STRBP|55342	0.304597	7.42953e-05	0.000370579
SF3A3|10946	0.241576	7.63881e-05	0.000380492
LOC90110|90110	0.915961	7.6767e-05	0.000382116
F11R|50848	0.374323	7.68232e-05	0.000382264
ZBTB26|57684	0.707714	7.69451e-05	0.000382739
HECW2|57520	0.780615	7.76973e-05	0.000386214
IP6K1|9807	0.279722	7.90165e-05	0.000392383
RABGAP1|23637	0.249944	7.90197e-05	0.000392383
METT10D|79066	0.29639	8.01062e-05	0.00039696
uc003luu.1	1.6824	8.02902e-05	0.000397735
SLC16A1|6566	0.268514	8.03441e-05	0.000397866
SMCR8|140775	0.274479	8.18004e-05	0.0004048
RASSF3|283349	0.489111	8.2529e-05	0.000408266
MTHFD1|4522	0.226508	8.37521e-05	0.00041375
TULP3|7289	0.292782	8.37145e-05	0.00041375
PGAM5|192111	0.421461	8.41704e-05	0.000415674
DRG1|4733	0.30655	8.44917e-05	0.000417118
FBXO43|286151	0.501714	8.48773e-05	0.000418593
MCM4|4173	0.217517	8.63851e-05	0.000425303
CLCN5|1184	0.432069	8.67744e-05	0.000427074
THEM4|117145	1.05467	8.83551e-05	0.00043441
COL25A1|84570	3.0608	8.84959e-05	0.000434954
uc001ili.1	0.413443	8.88218e-05	0.000436259
ZBTB6|10773	0.463437	8.93565e-05	0.000438737
ZFP1|162239	0.490641	8.9565e-05	0.000439312
ANXA3|306	2.97562	9.08833e-05	0.000445023
FOXD2|2306	0.81275	9.33793e-05	0.000456781
ZNF587|84914	0.321164	9.38326e-05	0.000458843
GPATCH2|55105	0.528312	9.46835e-05	0.000462847
LMCD1|29995	0.901187	9.47563e-05	0.000463046
SRR|63826	0.392139	9.50611e-05	0.000464222
KEAP1|9817	0.273024	9.52445e-05	0.000464961
PTBP2|58155	0.399991	9.55252e-05	0.000465859
MZF1|7593	0.400378	9.61236e-05	0.000468619
PPP1R12A|4659	0.311012	9.63852e-05	0.000469736
PES1|23481	0.264279	9.64972e-05	0.000470123
ZFYVE20|64145	0.286836	9.93692e-05	0.000482975
SENP3|26168	0.323121	9.94505e-05	0.000483208
RECQL4|9401	0.289461	9.95769e-05	0.000483659
QARS|5859	0.248648	0.000100602	0.000487821
SMCR7L|54471	0.280944	0.000100859	0.000488902
MAPKAPK5|8550	0.395602	0.000102299	0.000495051
MEST|4232	1.70238	0.000103124	0.000498873
RHOBTB2|23221	0.297459	0.000103992	0.000502906
MEIS3P1|4213	0.474286	0.000105014	0.000507339
NOP56|10528	0.231459	0.00010501	0.000507339
SEC14L1|6397	0.267755	0.000104982	0.000507339
NELF|26012	0.282857	0.000105386	0.000508966
LOC91316|91316	0.4001	0.000105686	0.000510245
IPO9|55705	0.218851	0.000106956	0.000515861
RABEPK|10244	0.374427	0.000107062	0.000516199
COL18A1|80781	0.403257	0.000107687	0.000519037
STIL|6491	0.27064	0.000107886	0.000519825
DKFZp686O24166|374383	0.754047	0.000108368	0.000521798
OSBPL8|114882	0.310756	0.000108598	0.000522384
MRPL9|65005	0.300763	0.000111345	0.000534708
HSDL1|83693	0.335809	0.000111931	0.000537163
CHUK|1147	0.354634	0.000112235	0.000538446
MGC12982|84793	0.822466	0.000112454	0.000539316
uc001xdl.2	0.369882	0.000113153	0.000542309
GABARAPL1|23710	0.456672	0.000113884	0.00054563
HMGB2|3148	0.214264	0.000114259	0.000547064
SF3A1|10291	0.246755	0.000114642	0.000548428
SLMO1|10650	0.657903	0.000115037	0.000549695
C1orf110|339512	1.57729	0.000116047	0.000554156
SSNA1|8636	0.337688	0.000116026	0.000554156
ZNF581|51545	0.415852	0.00011769	0.00056126
GRAMD4|23151	0.36049	0.000118405	0.000564298
BMI1|648	0.247961	0.000118476	0.000564449
TSFM|10102	0.317109	0.0001198	0.000570005
CACNB3|784	0.367981	0.000121567	0.000577082
UCK1|83549	0.315422	0.000122125	0.000579161
AADAT|51166	0.711371	0.00012255	0.000580985
CLIP1|6249	0.270701	0.000123573	0.000585642
CSPP1|79848	0.306948	0.000123835	0.000586695
RPS20|6224	0.245005	0.000125892	0.000595851
uc002ppy.3	0.418242	0.00012743	0.000602739
C1orf198|84886	0.553247	0.00012854	0.00060779
VASH2|79805	0.759424	0.000129302	0.000610994
HAUS5|23354	0.37458	0.000129834	0.000613131
MAPK15|225689	0.543401	0.000129839	0.000613131
PIP5K1A|8394	0.230509	0.000130682	0.00061683
SNAP47|116841	0.287156	0.00013156	0.000620444
CDC14B|8555	0.34423	0.000131624	0.000620545
C16orf61|56942	0.371129	0.000131849	0.0006212
SUDS3|64426	0.346908	0.000131987	0.000621645
RNF166|115992	0.44285	0.000132676	0.000624194
SOCS2|8835	0.766727	0.00013392	0.000629316
TIAM2|26230	0.879177	0.000134018	0.00062957
MRPS27|23107	0.26017	0.000135402	0.000635451
ARID2|196528	0.411022	0.000135545	0.000635917
NPR3|4883	0.602694	0.000137558	0.000644942
MINK1|50488	0.236844	0.000137832	0.000646017
ZEB1|6935	0.308701	0.000137998	0.000646585
CTU1|90353	0.529519	0.00014384	0.000671999
NSUN4|387338	0.326617	0.000143815	0.000671999
RAGE|5891	0.422378	0.000145375	0.000678475
uc010vag.1	0.704268	0.000145414	0.000678475
HSBP1|3281	0.245223	0.000146713	0.000684094
uc001abu.1	0.965977	0.000147872	0.000689054
RNF38|152006	0.320414	0.000148865	0.000692963
GALNTL1|57452	0.583067	0.000149373	0.00069448
C3orf52|79669	0.569103	0.000151264	0.000702459
TERF2IP|54386	0.30693	0.00015456	0.000716751
ZNF274|10782	0.321731	0.000154948	0.00071832
C9orf140|89958	0.344943	0.000156811	0.000726023
CRTC2|200186	0.305106	0.000158756	0.000734558
ATP10A|57194	2.91819	0.000159784	0.000738842
TAF2|6873	0.241383	0.000160216	0.000740365
PAK4|10298	0.287213	0.000161677	0.000745925
ZNF883|169834	0.420155	0.000162151	0.000747631
MARK1|4139	0.416701	0.000162582	0.000749379
C17orf85|55421	0.278794	0.00016293	0.000750508
PSMD9|5715	0.319034	0.000165157	0.000760036
PHC1|1911	0.357616	0.000166126	0.000764253
GDI2|2665	0.214918	0.000168367	0.000773822
uc002qnf.2	0.332829	0.000169759	0.000779976
TXNRD2|10587	0.457012	0.000170966	0.00078452
C9orf78|51759	0.269992	0.000172089	0.000789175
APAF1|317	0.347007	0.000173172	0.000793384
ZBTB47|92999	0.363978	0.000174542	0.000799156
TGFBR3|7049	0.515288	0.000174722	0.000799724
AKT2|208	0.241134	0.000175412	0.000802629
FOXM1|2305	0.247802	0.000176142	0.000805716
NUP50|10762	0.247159	0.000178136	0.000814577
BMPR1B|658	1.55649	0.000180128	0.000823424
GPR124|25960	0.413629	0.000181141	0.000827796
ALG2|85365	0.31714	0.000182651	0.000833906
CDCA3|83461	0.362869	0.00018401	0.000839406
FST|10468	1.09477	0.000187113	0.00085239
KIAA1244|57221	0.495922	0.000187112	0.00085239
KLHL18|23276	0.312183	0.000187814	0.000855316
ATMIN|23300	0.331554	0.000188486	0.000858104
CREB3|10488	0.27	0.000189251	0.000861042
CCDC109A|90550	0.354115	0.000189764	0.000863108
MIB1|57534	0.277579	0.000191336	0.000869161
USP11|8237	0.256639	0.000191559	0.000869776
NIPSNAP1|8508	0.276586	0.000196206	0.000888493
uc003zlh.1	0.522382	0.000197602	0.000894533
LOC220930|220930	0.745194	0.000198015	0.000895843
C1orf35|79169	0.385397	0.000200765	0.000907146
METTL13|51603	0.293158	0.000201044	0.000908121
RPL37A|6168	0.198631	0.000201892	0.000911669
ATRIP|84126	0.420047	0.000202028	0.000911998
NCRNA00219|114915	0.6167	0.000205006	0.000924287
DEPDC5|9681	0.435961	0.000205397	0.000925184
DNM1L|10059	0.253889	0.000205335	0.000925184
LRP6|4040	0.308441	0.000205387	0.000925184
GRWD1|83743	0.368798	0.000207664	0.000934063
RAPGEF1|2889	0.295417	0.000208731	0.000938444
ATXN7L3B|552889	0.279717	0.000208943	0.000939106
C9orf142|286257	0.372589	0.000209419	0.000940954
PICK1|9463	0.600868	0.000210658	0.000946224
PI4K2A|55361	0.310401	0.000213311	0.000957548
UTP14A|10813	0.269494	0.000213644	0.000958445
GAS2L1|10634	0.281648	0.000213925	0.000959408
RPS3A|6189	0.200101	0.000214576	0.00096203
FGD6|55785	0.541074	0.000216102	0.000968288
KDM2B|84678	0.339229	0.000216271	0.000968729
APPL2|55198	0.460625	0.000219634	0.000982575
IFT81|28981	0.317204	0.000222353	0.000993505
TGS1|96764	0.263105	0.000223049	0.000996308
RPL34|6164	0.202459	0.000223617	0.000998538
MUTYH|4595	0.497487	0.000226615	0.00101099
uc009zgg.1	0.537519	0.00022782	0.00101574
PSMD7|5713	0.243159	0.000228279	0.00101747
LRSAM1|90678	0.349357	0.0002292	0.00102094
RPL31|6160	0.261279	0.000229811	0.00102272
POLR3A|11128	0.318204	0.000231302	0.00102872
CHMP2B|25978	0.335034	0.000232389	0.00103317
LOC283174|283174	0.515638	0.000240296	0.00106511
TTF2|8458	0.289386	0.000241372	0.00106956
WDR48|57599	0.322164	0.000242219	0.00107265
PLEKHA7|144100	0.561836	0.000242635	0.00107417
COMMD3|23412	0.365502	0.000243991	0.00107984
ODC1|4953	0.269131	0.000246267	0.00108924
AXIN2|8313	0.481007	0.000247668	0.00109443
MTMR3|8897	0.306321	0.00024777	0.00109455
ZBTB34|403341	0.457156	0.000250526	0.00110605
uc001imr.1	0.712123	0.000251451	0.00110945
C14orf138|79609	0.575267	0.000252329	0.00111265
FUBP3|8939	0.232784	0.000254048	0.00111955
TAB1|10454	0.305449	0.000255283	0.00112464
NOV|4856	1.25803	0.000256674	0.00112974
AGAP8|728404	0.62432	0.000257735	0.00113372
REEP2|51308	0.366832	0.000258697	0.00113726
TSC1|7248	0.285675	0.00025944	0.00114018
PDCD1LG2|80380	0.773952	0.000260124	0.00114284
PLD6|201164	0.347343	0.00026116	0.00114704
FZR1|51343	0.267916	0.000264383	0.00116049
MAP3K1|4214	0.625055	0.000264603	0.0011611
MURC|347273	0.97563	0.000265238	0.00116334
TRAFD1|10906	0.301536	0.000267736	0.00117378
IGF1R|3480	0.358505	0.000269072	0.00117928
SFI1|9814	0.400446	0.000269635	0.00118103
AFG3L1|172	0.421636	0.000270042	0.00118246
TSGA14|95681	0.396013	0.000272039	0.00119024
ATAD3B|83858	0.336635	0.000272641	0.00119203
uc009xnl.2	0.616499	0.000274232	0.00119826
RABEP1|9135	0.248313	0.000275107	0.00120172
CSRNP2|81566	0.305146	0.00027521	0.00120181
RIBC2|26150	0.613778	0.000275397	0.00120226
HIC1|3090	1.16603	0.00027556	0.00120261
LIG3|3980	0.349518	0.000279483	0.00121936
SYTL5|94122	0.77917	0.000280881	0.00122472
TAF15|8148	0.276635	0.00028186	0.00122862
APOBEC3B|9582	0.308939	0.000282094	0.00122927
ZNF682|91120	0.743664	0.00028475	0.0012401
IPO8|10526	0.250978	0.00028635	0.00124556
GPR137C|283554	0.566956	0.000287081	0.00124818
uc002eyi.1	0.696201	0.000288993	0.00125592
IFRD2|7866	0.292186	0.000289596	0.00125817
NFKBID|84807	0.714014	0.000290492	0.00126168
TPR|7175	0.197493	0.00029246	0.00126984
PYROXD1|79912	0.44289	0.000293055	0.00127166
TGFB2|7042	0.456901	0.000293721	0.00127379
SS18|6760	0.235258	0.000295315	0.00128032
AEBP2|121536	0.301321	0.000295449	0.00128052
C9orf86|55684	0.231182	0.000296769	0.00128469
KIAA0586|9786	0.337203	0.000297062	0.00128558
C12orf43|64897	0.507585	0.000297869	0.0012883
C14orf104|55172	0.451037	0.000298697	0.00129149
uc002hil.2	0.673182	0.000298998	0.00129241
uc003khg.1	0.780931	0.000302509	0.00130641
H1FX|8971	0.209908	0.000302822	0.00130737
DENND2A|27147	0.467164	0.000303335	0.0013092
SCNM1|79005	0.37662	0.000304737	0.00131407
PPP1R1B|84152	2.78724	0.000306052	0.00131817
ZNF501|115560	0.919541	0.000306249	0.00131862
FAM46B|115572	0.878943	0.000309365	0.00133125
ANO4|121601	2.38536	0.000309796	0.00133231
FUZ|80199	0.402237	0.000310939	0.00133683
WDR85|92715	0.360922	0.000315886	0.00135527
MTFR1|9650	0.260547	0.000319263	0.00136895
ZFP37|7539	0.595841	0.000320957	0.00137539
PSMG2|56984	0.346895	0.000321733	0.00137831
RNF123|63891	0.292532	0.000322939	0.00138307
RAB3IP|117177	0.497077	0.000326422	0.00139592
WWC1|23286	0.474541	0.000329751	0.00140848
C6orf48|50854	0.306171	0.000334794	0.00142749
GRLF1|2909	0.25456	0.000335432	0.00142979
RBM38|55544	0.300453	0.000336543	0.00143368
SMOX|54498	0.477482	0.000336698	0.00143392
TPK1|27010	2.22023	0.000336805	0.00143395
uc001hns.1	0.442007	0.000337763	0.00143761
RBMX2|51634	0.273895	0.000337966	0.00143805
RELT|84957	0.374977	0.000339083	0.00144153
ALDH16A1|126133	0.339221	0.000339258	0.00144185
uc001byp.2	0.414944	0.000342446	0.00145454
C6orf155|79940	0.903262	0.000344203	0.00146157
FAM108C1|58489	0.515873	0.000351291	0.00149044
PARD3|56288	0.280836	0.000351312	0.00149044
KIAA0754|643314	0.398465	0.000355341	0.00150577
SFMBT1|51460	0.424082	0.00035525	0.00150577
DYRK4|8798	0.583587	0.000355764	0.00150712
MCM5|4174	0.224782	0.000360544	0.00152558
CADM1|23705	1.02393	0.000367724	0.00155369
SBF1|6305	0.261807	0.000369093	0.0015581
LMO7|4008	1.0365	0.000369748	0.00156041
FUK|197258	0.4992	0.000370862	0.00156442
WSB1|26118	0.232774	0.000371683	0.00156675
NPRL2|10641	0.379242	0.000374946	0.00158004
DDX51|317781	0.38692	0.000377967	0.00159231
MRRF|92399	0.311666	0.000378276	0.00159315
CDC42BPA|8476	0.233505	0.000379176	0.00159647
ANKRD58|347454	0.823391	0.000384714	0.00161857
BOK|666	0.360115	0.000385291	0.00161986
C12orf52|84934	0.316311	0.000385584	0.00162062
GPN3|51184	0.425572	0.000390783	0.00164104
NUDT11|55190	0.432424	0.000391685	0.00164435
CCDC14|64770	0.244329	0.000392405	0.00164641
UHRF1BP1L|23074	0.335133	0.000396688	0.00166149
FBN2|2201	0.492257	0.000402864	0.00168492
RGS3|5998	0.28565	0.000403592	0.00168747
HAPLN4|404037	2.3239	0.000405278	0.00169256
TOP2B|7155	0.21663	0.000406366	0.00169662
YDJC|150223	0.370279	0.000408402	0.00170463
PRDM4|11108	0.296808	0.000411568	0.00171486
PFKM|5213	0.235529	0.000415213	0.00172906
RICH2|9912	0.373888	0.000416411	0.00173355
RPA1|6117	0.207987	0.000417834	0.00173897
BPNT1|10380	0.346135	0.000427246	0.00177405
POLR3F|10621	0.313914	0.000430265	0.0017859
NLGN2|57555	0.216326	0.000434159	0.00180069
RAVER2|55225	0.327075	0.000436062	0.00180806
MAP2K2|5605	0.220695	0.000437857	0.00181498
UBE2N|7334	0.265471	0.000441646	0.00183016
RNLS|55328	1.35013	0.000444363	0.00183931
SEMA5A|9037	3.96271	0.00044726	0.00184972
CHMP5|51510	0.230853	0.00044859	0.00185468
SIRT6|51548	0.415268	0.000450556	0.00186228
uc011kuo.1	0.399966	0.000452046	0.00186791
uc010yvb.1	0.557763	0.000456771	0.00188366
SRC|6714	0.224605	0.000457223	0.00188498
RHPN1|114822	0.580355	0.000458806	0.00189043
ZNF98|148198	1.49412	0.000459028	0.00189081
SNRPD3|6634	0.243865	0.000460095	0.00189412
NF1|4763	0.238612	0.000461222	0.00189768
CCDC130|81576	0.379607	0.000469426	0.00193034
ARMC4|55130	2.07223	0.000476452	0.001957
TRIM33|51592	0.257015	0.000477287	0.00195988
MRPL50|54534	0.298945	0.000477537	0.00196034
LZTR1|8216	0.297337	0.00047918	0.00196597
SMURF2|64750	0.436348	0.000481364	0.00197437
DDX54|79039	0.250083	0.000485665	0.00199088
C13orf38|728591	0.988059	0.000489434	0.00200519
ZNF37B|100129482	0.368209	0.000489996	0.00200693
NLK|51701	0.360846	0.000491421	0.00201219
IRAK3|11213	2.13168	0.000494761	0.0020253
MED21|9412	0.411233	0.000496097	0.00202961
C3orf14|57415	0.36875	0.000497426	0.00203448
PRIM1|5557	0.356624	0.00050275	0.00205567
KIAA2026|158358	0.294208	0.000503417	0.00205781
NEXN|91624	0.536145	0.000507799	0.00207338
AP1G1|164	0.237826	0.000509878	0.0020807
NCAPD2|9918	0.240295	0.000510305	0.00208185
RABGGTB|5876	0.342718	0.000510885	0.00208362
LASP1|3927	0.242806	0.000512228	0.00208818
GRB7|2886	1.76153	0.000512732	0.00208939
HSPA14|51182	0.287065	0.000518182	0.00210863
PRR5L|79899	1.22368	0.00052327	0.00212873
LTB4R|1241	0.544891	0.000523912	0.00213074
ZNF627|199692	0.43475	0.000524436	0.00213227
INTS9|55756	0.292859	0.000525302	0.00213519
BDH2|56898	0.570705	0.000526155	0.00213806
ELP2|55250	0.328302	0.000526773	0.00213997
EGLN3|112399	0.873573	0.000528598	0.00214678
RNPS1|10921	0.193121	0.000529416	0.0021495
HIST2H2BE|8349	0.545278	0.000531535	0.00215749
C22orf30|253143	0.299414	0.000532775	0.00216192
PREX1|57580	1.14254	0.000533373	0.00216374
ANAPC2|29882	0.297414	0.000534121	0.00216617
DIABLO|56616	0.279193	0.000536249	0.00217358
CORO2A|7464	0.751798	0.000537964	0.00217869
RNF150|57484	1.98291	0.000544629	0.00220321
ADAT3|113179	0.433937	0.000547412	0.00221324
PTPN11|5781	0.223178	0.000549626	0.00222094
PPP1CC|5501	0.200032	0.000550242	0.00222281
GTF2H3|2967	0.350066	0.000553903	0.00223619
TNFRSF11B|4982	0.317363	0.000554086	0.00223619
LOC100130776|100130776	0.354941	0.000559088	0.00225351
PUS1|80324	0.416831	0.000561424	0.00226166
ZNF787|126208	0.295922	0.000565384	0.00227571
MED25|81857	0.270367	0.000573365	0.00230591
DUSP2|1844	0.898875	0.000573939	0.00230719
SETX|23064	0.239049	0.00057514	0.00231047
MYL6B|140465	0.26826	0.000577478	0.00231922
DPH2|1802	0.345009	0.000577801	0.00231987
NINL|22981	0.247696	0.000578229	0.00232095
WBP11|51729	0.228574	0.000580255	0.00232841
TADA2A|6871	0.460498	0.000582613	0.0023366
ADD3|120	0.886076	0.000583056	0.00233773
GTF2IRD1|9569	0.26378	0.000585857	0.00234765
SCARF2|91179	0.408327	0.000589401	0.00235977
TSEN2|80746	0.357045	0.000589534	0.00235977
LHX9|56956	0.995554	0.000589733	0.00235991
CCDC51|79714	0.354015	0.000590028	0.00236029
DDX47|51202	0.299626	0.000590909	0.00236265
LIG1|3978	0.274376	0.000592444	0.00236814
C11orf17|56672	0.423378	0.000597773	0.00238746
MRPL4|51073	0.258287	0.000597713	0.00238746
COBRA1|25920	0.210168	0.000599506	0.00239306
CGN|57530	0.590049	0.000602691	0.00240311
OLFML2A|169611	0.361673	0.000610032	0.0024297
COTL1|23406	0.245919	0.000611091	0.00243258
GPBP1L1|60313	0.228408	0.000611467	0.00243341
GLYCTK|132158	0.534585	0.000614167	0.00244348
MCAT|27349	0.432124	0.000619617	0.00246448
PAFAH1B1|5048	0.190551	0.000622834	0.00247523
uc010ciy.1	1.05878	0.000623602	0.0024776
DCTN2|10540	0.211162	0.00062472	0.00248136
ROD1|9991	0.234643	0.000628836	0.00249634
CCDC61|729440	0.511649	0.000630805	0.00250278
NFYB|4801	0.319001	0.000635503	0.00251935
ZC3H11A|9877	0.210032	0.000635402	0.00251935
DKC1|1736	0.238871	0.000647907	0.00256711
MAP3K9|4293	0.684117	0.00065027	0.00257506
CXorf40B|541578	0.26654	0.000651538	0.00257867
ZBTB45|84878	0.363667	0.000651465	0.00257867
TMEM184B|25829	0.233771	0.000653326	0.00258504
ARPC5L|81873	0.284517	0.000655115	0.00259141
DENND4C|55667	0.26717	0.000655302	0.00259144
QSOX1|5768	0.205877	0.000668276	0.00263553
PDCL|5082	0.335472	0.000672346	0.00264797
IQSEC1|9922	0.2728	0.000672597	0.00264823
UTP11L|51118	0.289545	0.000673575	0.00265084
SNIP1|79753	0.30361	0.000679718	0.00267263
ARHGAP19|84986	0.294538	0.000681577	0.00267921
FAM72B|653820	0.348208	0.000682247	0.00268039
DBNDD2|55861	0.363628	0.000687697	0.00270033
NR1D2|9975	0.270943	0.000689144	0.00270381
TMEM199|147007	0.324948	0.000689037	0.00270381
ZCCHC8|55596	0.324005	0.000689053	0.00270381
SNRNP35|11066	0.527078	0.000692273	0.00271535
AXIN1|8312	0.282973	0.000695472	0.00272716
WDR81|124997	0.230365	0.000697348	0.00273377
TRIM28|10155	0.201817	0.000712099	0.00278453
NLGN4X|57502	1.40181	0.000712662	0.00278549
PEMT|10400	0.345974	0.000721072	0.00281608
ESYT1|23344	0.199735	0.000724432	0.00282844
DOCK9|23348	0.384142	0.000726586	0.00283531
RG9MTD3|158234	0.385241	0.000728404	0.00284087
ZNF24|7572	0.245312	0.000729829	0.00284566
NBPF14|25832	0.328072	0.000731771	0.00285247
EXOC6|54536	0.529378	0.00073978	0.00287825
UBE2C|11065	0.232237	0.000745311	0.00289899
RAB14|51552	0.203838	0.000750828	0.00291887
MAX|4149	0.293784	0.000752559	0.00292482
uc010smi.1	0.349498	0.000761896	0.00296031
TRMU|55687	0.363717	0.000768738	0.00298288
C9orf82|79886	0.30176	0.000769856	0.00298642
KIF15|56992	0.248189	0.000770797	0.00298927
ZNF562|54811	0.312396	0.000771005	0.00298927
RFX5|5993	0.220014	0.000772081	0.00299264
GPC2|221914	0.584621	0.00077235	0.00299288
C12orf57|113246	0.356474	0.000777531	0.00301053
MARK3|4140	0.252046	0.000777982	0.00301131
ZNF32|7580	0.344174	0.000780617	0.00301925
VPS33A|65082	0.2999	0.0007863	0.0030396
CLMN|79789	0.766248	0.000789353	0.00304896
TP53INP1|94241	0.474679	0.000791685	0.00305633
ATCAY|85300	1.79606	0.000795246	0.00306926
PPP4R1|9989	0.249492	0.000798323	0.00307949
ANKFY1|51479	0.197978	0.000802749	0.00309491
EBNA1BP2|10969	0.248226	0.000805341	0.00310242
uc001zwf.1	0.915489	0.000819797	0.00315474
FLII|2314	0.215027	0.000820836	0.00315638
TOM1L2|146691	0.256547	0.000826866	0.00317687
NPIPL3|23117	0.557286	0.000832901	0.00319751
PIP4K2B|8396	0.20314	0.000832739	0.00319751
BTBD3|22903	0.237589	0.000834424	0.00320165
PARP1|142	0.178057	0.000837795	0.00321373
PRSS53|339105	0.699995	0.000840495	0.00322238
GSTM1|2944	0.34555	0.000856869	0.00328167
SPIRE2|84501	0.44742	0.000858012	0.00328344
FSD1L|83856	0.524947	0.000858594	0.0032848
MTMR11|10903	0.410813	0.000862457	0.00329696
TIGD1|200765	0.50421	0.000867516	0.00331455
uc002sux.1	0.384901	0.000881578	0.0033656
KIFC1|3833	0.206601	0.000888869	0.00338985
MCM2|4171	0.207012	0.000893201	0.00340458
TCF25|22980	0.263726	0.000894243	0.00340765
HABP4|22927	0.276607	0.000894524	0.00340782
BEND7|222389	0.962544	0.000898675	0.00341733
PCGF6|84108	0.421001	0.000903116	0.00343241
RSRC2|65117	0.236613	0.000912788	0.00346735
RYBP|23429	0.261938	0.000917131	0.00348201
PINX1|54984	0.441586	0.00091837	0.0034825
TRAP1|10131	0.238675	0.000918464	0.0034825
TRAPPC2L|51693	0.349806	0.000918282	0.0034825
ZNF43|7594	0.439935	0.000918028	0.0034825
uc003tcp.1	0.399974	0.000919946	0.0034872
NASP|4678	0.194394	0.000927559	0.00351238
MUSTN1|389125	1.78572	0.000931014	0.00352342
uc003kne.2	0.784819	0.000931115	0.00352342
ZNF257|113835	0.681844	0.000931531	0.00352372
ZNF286B|729288	0.658024	0.000938309	0.0035475
ARMCX2|9823	0.282109	0.000940086	0.00355329
LOC283922|283922	0.540622	0.000946179	0.00357352
ZNF142|7701	0.342359	0.000946735	0.00357469
ENSA|2029	0.182153	0.00094723	0.00357562
CDH24|64403	0.375248	0.00094832	0.0035788
DPP7|29952	0.227678	0.000956553	0.00360704
PRKAR2B|5577	0.421516	0.000957414	0.00360935
CD3EAP|10849	0.394903	0.000960049	0.00361739
ESRP2|80004	0.762233	0.000962384	0.00362525
PARP2|10038	0.332314	0.000964182	0.00363016
ATF7IP|55729	0.289485	0.000965999	0.00363507
MAP4K5|11183	0.248179	0.000965985	0.00363507
SEPHS1|22929	0.246251	0.000966928	0.00363762
RPP14|11102	0.290929	0.000970545	0.00365028
ASAP3|55616	0.391731	0.000973401	0.00366007
BCL6|604	0.260656	0.000977492	0.00367354
ADNP2|22850	0.26264	0.000978207	0.00367527
CNDP2|55748	0.265006	0.000980388	0.00368155
VRK1|7443	0.346964	0.000985395	0.00369939
DNLZ|728489	0.452818	0.000987939	0.00370531
RBM6|10180	0.238465	0.000989597	0.00370916
C10orf67|256815	1.95808	0.000994624	0.0037234
C17orf42|79736	0.421259	0.000994387	0.0037234
CRKL|1399	0.20821	0.0010041	0.00375497
CBX6|23466	0.29011	0.0010048	0.00375662
MAF1|84232	0.207328	0.00100512	0.00375687
MED9|55090	0.354079	0.00100697	0.00376183
DR1|1810	0.230943	0.00101469	0.00378575
CKS1B|1163	0.214842	0.00102431	0.00381967
NPW|283869	1.43116	0.00102736	0.00382969
TMEM48|55706	0.257463	0.00102752	0.00382969
POLR3H|171568	0.248518	0.0010308	0.00383993
DSCC1|79075	0.34471	0.00103362	0.00384942
VGF|7425	0.339938	0.00103544	0.00385324
FBXO28|23219	0.253328	0.00103662	0.00385662
uc001gfa.1	0.932691	0.00104672	0.00388921
TMED8|283578	0.359126	0.00105076	0.0039032
EIF3D|8664	0.205665	0.00105419	0.00391493
SRGAP2|23380	0.212859	0.00106428	0.0039504
PLEKHA4|57664	0.360115	0.00106461	0.00395059
KCNJ4|3761	2.63928	0.00106865	0.00396252
STK17B|9262	0.347367	0.00107098	0.00396935
ZNF473|25888	0.334802	0.00107104	0.00396935
LZTS2|84445	0.272464	0.00107138	0.00396959
GIT2|9815	0.258314	0.00107839	0.00399456
VPS13A|23230	0.243637	0.00108017	0.00400011
DYNLT1|6993	0.30397	0.00108121	0.00400241
NACA|4666	0.193255	0.00108161	0.00400241
TRIM11|81559	0.260224	0.00108162	0.00400241
ABHD5|51099	0.343714	0.0010821	0.00400318
XAB2|56949	0.272585	0.0010828	0.00400474
MAPK7|5598	0.294257	0.00108461	0.00400984
ZNF626|199777	0.490139	0.00108501	0.00400984
AMACR|23600	0.39267	0.00109389	0.00403747
CWF19L1|55280	0.316534	0.001101	0.00406166
?|645851	0.915661	0.00110685	0.00408217
GCFC1|94104	0.262913	0.00111163	0.00409876
PPP2R1A|5518	0.19098	0.00111281	0.00410208
CADM4|199731	0.612482	0.00111582	0.00411003
ZNF384|171017	0.247906	0.0011171	0.00411367
SOLH|6650	0.237162	0.00112009	0.00412366
PTPRH|5794	0.343458	0.00112494	0.00413939
PCLO|27445	0.497935	0.00112751	0.00414778
RPS9|6203	0.251219	0.00112951	0.00415407
NR4A1|3164	1.00189	0.00113034	0.00415502
RBM18|92400	0.290189	0.0011354	0.00417151
ZFAND5|7763	0.195653	0.00113595	0.00417246
RHEBL1|121268	0.839322	0.0011375	0.00417709
GRHPR|9380	0.291552	0.00113888	0.00418108
ACAD11|84129	0.278127	0.00114363	0.00419746
PLXNC1|10154	2.38303	0.0011469	0.00420732
STX2|2054	0.259663	0.00116091	0.00425442
FAM100A|124402	0.269436	0.00116255	0.00425807
MLL2|8085	0.245179	0.00116277	0.00425807
SCRIB|23513	0.236226	0.00116279	0.00425807
ZNF331|55422	0.405092	0.00116611	0.00426806
GINS2|51659	0.352012	0.00116984	0.00428064
UQCRH|7388	0.190647	0.00117388	0.00429431
GPR3|2827	0.731828	0.00118073	0.00431719
TNFRSF21|27242	0.488756	0.00118259	0.00432182
RAB39B|116442	0.702104	0.00118487	0.00432903
TOP1MT|116447	0.263408	0.00119453	0.00436324
ZNF589|51385	0.37223	0.00120042	0.00438143
RDH13|112724	0.431583	0.00120269	0.00438639
ZCCHC6|79670	0.31438	0.00120251	0.00438639
uc003vak.3	1.89733	0.00120238	0.00438639
FOXJ3|22887	0.226052	0.00120627	0.00439833
CDK9|1025	0.261626	0.00121811	0.00443876
CCDC91|55297	0.39461	0.00122495	0.00446081
SESN2|83667	0.436758	0.00122557	0.00446175
TIMM44|10469	0.271275	0.0012398	0.00450771
TMTC2|160335	0.594217	0.00124001	0.00450771
KIAA0467|23334	0.227533	0.00124575	0.00452631
RBMX|27316	0.183519	0.00125302	0.00455155
MBD6|114785	0.263154	0.0012576	0.00456476
MLLT10|8028	0.266242	0.00127081	0.00460925
RPL8|6132	0.23377	0.0012757	0.00462467
SSBP3|23648	0.322402	0.0012804	0.00463822
MPHOSPH6|10200	0.323188	0.00128198	0.00464276
TRIM14|9830	0.284792	0.00129251	0.00467622
NPAS3|64067	0.47178	0.00129974	0.00469884
SNHG12|85028	0.331711	0.00130256	0.00470572
SNRPE|6635	0.256218	0.00130583	0.00471496
ZNF830|91603	0.379742	0.00130658	0.00471649
EPC1|80314	0.354399	0.00131738	0.0047519
POLR3B|55703	0.453549	0.00132617	0.00477886
MYO9B|4650	0.193137	0.0013317	0.00479637
RBM34|23029	0.286578	0.00133206	0.00479647
BCL7A|605	0.575436	0.00134067	0.00482508
NHP2L1|4809	0.215877	0.00135816	0.00488436
PTBP1|5725	0.19752	0.00135862	0.00488482
C17orf48|56985	0.573269	0.00137376	0.00493554
RFK|55312	0.349506	0.00139061	0.00498741
CLPP|8192	0.241077	0.00139932	0.00501491
TST|7263	0.36367	0.0014017	0.00502222
DGCR8|54487	0.233326	0.00140282	0.00502496
CCDC59|29080	0.350886	0.00140384	0.00502739
UCP2|7351	0.347383	0.00141051	0.00504878
LIN9|286826	0.361602	0.00141822	0.00507383
PFKFB2|5208	0.314157	0.00142119	0.0050832
TXLNG|55787	0.367698	0.0014325	0.0051186
BCKDHA|593	0.30446	0.00143752	0.00513526
NGDN|25983	0.365707	0.001441	0.00514515
FOXN3|1112	0.304644	0.00144339	0.00515114
BCAT1|586	0.207753	0.0014475	0.00516327
ADORA2B|136	0.262675	0.00145073	0.0051735
SMARCE1|6605	0.375828	0.00145763	0.00519426
THOC1|9984	0.303501	0.00146148	0.00520285
VPS53|55275	0.252002	0.00146106	0.00520285
KCTD1|284252	0.28673	0.00146185	0.00520291
PHLDB3|653583	0.556094	0.00146674	0.00521902
LAD1|3898	2.18003	0.00147883	0.00525942
AVIL|10677	0.898751	0.00148451	0.00527705
uc003szp.2	3.7147	0.00149227	0.00530103
COG4|25839	0.239377	0.00149543	0.00531062
RPSAP58|388524	0.257848	0.00150408	0.00533742
BCL3|602	0.265015	0.00151457	0.00537201
SVEP1|79987	0.59296	0.00151628	0.00537675
LOC100128191|100128191	0.450104	0.00151941	0.00538522
FBXO46|23403	0.274597	0.0015226	0.00539519
SF3B4|10262	0.189227	0.00153182	0.00542652
MCL1|4170	0.184656	0.00154596	0.00547124
INO80C|125476	0.541307	0.00154857	0.0054784
KNTC1|9735	0.211044	0.00155222	0.00548803
TDP1|55775	0.29974	0.00156916	0.00554385
TMEM38B|55151	0.45525	0.00157755	0.00556807
SH3RF1|57630	0.311708	0.00158139	0.00557889
SGSM3|27352	0.26748	0.00159493	0.00562527
WDR67|93594	0.318935	0.00160663	0.00566238
METAP2|10988	0.211218	0.00161341	0.00568351
MRAS|22808	0.358587	0.00161698	0.00569469
CCDC84|338657	0.48428	0.00162021	0.00570467
C9orf172|389813	0.443899	0.0016254	0.00572157
CSTF2T|23283	0.251981	0.00163747	0.00575984
NKD2|85409	1.01353	0.00163948	0.0057655
FAM175A|84142	0.369923	0.00164891	0.00579584
uc001cza.2	0.247722	0.00164937	0.00579605
NCOR1|9611	0.222392	0.00165478	0.00581364
FAM127C|441518	0.322007	0.00166381	0.00584255
PMEPA1|56937	0.336952	0.00167098	0.00586344
OSGEP|55644	0.313229	0.0016733	0.00587015
NR2C1|7181	0.35094	0.00168526	0.00590781
PPP1R10|5514	0.239654	0.00168602	0.00590903
HKR1|284459	0.339327	0.00168932	0.00591773
SUV420H2|84787	0.446417	0.00169069	0.00591966
LOC338799|338799	0.492621	0.00169277	0.00592409
PHLDB1|23187	0.258721	0.00169956	0.00594639
SYCP2L|221711	0.524069	0.0017	0.0059465
NKTR|4820	0.196385	0.00170344	0.00595709
RASAL2|9462	0.276663	0.00170441	0.00595903
CTSK|1513	0.417454	0.00170711	0.00596703
PRDM8|56978	0.621651	0.00171066	0.00597656
KIAA0892|23383	0.227604	0.001712	0.00597837
MLF2|8079	0.179177	0.00171201	0.00597837
ARIH2|10425	0.205855	0.00171274	0.00597948
UNC13A|23025	1.42613	0.00172117	0.00600601
CMTM7|112616	0.402436	0.00172612	0.00602161
PAFAH1B3|5050	0.232159	0.00175223	0.00610704
ADM2|79924	0.867648	0.00175833	0.00612679
C12orf32|83695	0.259385	0.00175964	0.00612841
EXOG|9941	0.364168	0.0017704	0.0061644
DRG2|1819	0.272025	0.0017727	0.00617093
NOSIP|51070	0.27129	0.00178151	0.00619711
ASNS|440	0.295725	0.00178217	0.00619793
CLK2|1196	0.308268	0.00178297	0.00619921
uc010uzk.1	0.30066	0.0017893	0.00621823
C9orf69|90120	0.211905	0.00180416	0.00626687
ALDH18A1|5832	0.197004	0.00181065	0.00628637
KCNB1|3745	0.832626	0.00181319	0.00629369
RIMKLB|57494	0.270051	0.00181564	0.00630003
SFRS11|9295	0.173031	0.00183282	0.0063542
PMAIP1|5366	0.501471	0.00183627	0.00636461
CBX2|84733	0.255778	0.00184508	0.00639057
ZNF566|84924	0.47789	0.00184859	0.00640119
LOC283267|283267	0.525211	0.00187369	0.0064756
RPP30|10556	0.299845	0.00187913	0.00649139
PLA2G4A|5321	0.504905	0.00189408	0.00654146
YPEL1|29799	0.521337	0.00190385	0.00657205
CCNB2|9133	0.218638	0.00191472	0.00660641
CHAC1|79094	0.949726	0.00191932	0.00662073
MED13L|23389	0.197441	0.00192143	0.00662531
MAN2B1|4125	0.219846	0.00192607	0.00663766
OPHN1|4983	0.501157	0.00192847	0.00664379
CHTF18|63922	0.313915	0.00193997	0.00667284
PRDX6|9588	0.180439	0.0019433	0.00668209
UBE2S|27338	0.236751	0.00194359	0.00668209
C1orf133|574036	1.75575	0.00194842	0.00669551
EIF2S1|1965	0.191464	0.00196251	0.00674073
DDX10|1662	0.289747	0.00196372	0.00674328
BICD1|636	0.495064	0.00196715	0.00675346
ZC3H3|23144	0.242935	0.00197422	0.0067745
EEF1D|1936	0.191819	0.00197822	0.00678661
AP4B1|10717	0.313718	0.00198125	0.00679542
uc002fon.1	0.504311	0.00198384	0.00680268
DLX1|1745	0.400972	0.00199057	0.00682251
NOP58|51602	0.236709	0.00199247	0.00682741
B9D1|27077	0.377241	0.00199423	0.00683181
SLFN12|55106	0.348018	0.00199561	0.00683329
uc003ijq.1	0.961598	0.00199515	0.00683329
ZNF788|388507	0.397845	0.00199801	0.00683828
PRSS12|8492	0.689462	0.002	0.00684348
TMEM160|54958	0.281893	0.00200779	0.00686689
EIF4A1|1973	0.16873	0.00201611	0.00689044
C17orf63|55731	0.29425	0.00201852	0.00689703
TP53I3|9540	0.454709	0.00203693	0.00695718
uc002guf.2	2.03386	0.00204174	0.00697064
C8orf45|157777	1.20642	0.00206027	0.00702482
ABCA10|10349	0.893591	0.00206162	0.00702631
MTHFD2|10797	0.253328	0.0020624	0.00702631
[truncated: 90 more rows]

## Sheet: BT549, Clone 12 vs WT, DOWN
Supplementary Table S1: Differentially expressed genes in SUM159PT and BT549 edited clones.
Gene symbol | entrez gene ID	log2FoldChange	pvalue	padj
LAMA4|3910	-4.28348	0	0
NDRG1|10397	-3.17992	0	0
SLC1A6|6511	-3.99107	7.93453e-292	3.8218e-291
C1S|716	-3.26225	6.19982e-243	2.23969e-239
MXRA5|25878	-3.02827	1.16083e-233	3.35481e-230
MMP2|4313	-2.86818	5.6953e-217	1.37162e-213
IGFBP3|3486	-1.87325	1.69854e-165	3.50628e-162
STC2|8614	-1.59158	1.359e-157	2.45469e-154
PLOD2|5352	-1.69171	1.55441e-157	2.4957e-154
SLFN11|91607	-2.80057	3.0614e-153	4.42372e-150
MAN1A1|4121	-2.08024	8.04555e-132	9.68819e-129
LEPREL1|55214	-2.1359	3.20876e-131	3.56666e-128
THBS2|7058	-3.03724	7.82304e-115	7.53619e-112
BAI2|576	-2.07704	3.23154e-112	2.91849e-109
PTPRD|5789	-2.33656	3.5006e-108	2.97551e-105
IFI16|3428	-3.5431	9.99706e-101	7.60303e-98
SLC16A3|9123	-1.88698	2.69745e-96	1.94891e-93
COL6A1|1291	-1.88569	5.93683e-95	4.08511e-92
ENDOD1|23052	-4.22699	3.20069e-80	1.85e-77
COL6A2|1292	-1.59185	2.82535e-78	1.57024e-75
GRAMD1B|57476	-3.99828	2.65552e-73	1.42119e-70
KRT18|3875	-1.77058	1.7399e-69	8.97912e-67
HS6ST3|266722	-1.44337	4.66168e-69	2.3228e-66
SEMA3D|223117	-1.53633	7.42676e-68	3.57723e-65
CCDC80|151887	-1.1869	7.80267e-68	3.63705e-65
WBP5|51186	-1.76764	4.95752e-66	2.23863e-63
ITGA5|3678	-1.41856	2.24432e-65	9.82741e-63
KYNU|8942	-3.03833	1.87982e-62	7.98923e-60
PON2|5445	-1.11275	1.99264e-62	8.22674e-60
MAGEA12|4111	-4.93639	1.85561e-61	7.24692e-59
DSP|1832	-1.67312	3.74768e-61	1.42511e-58
CRISPLD1|83690	-3.9695	2.82535e-60	1.04683e-57
EPHA5|2044	-1.88928	3.99237e-60	1.44224e-57
FAM20C|56975	-1.44838	1.22125e-58	4.10397e-56
LOX|4015	-1.00802	1.1885e-57	3.90313e-55
EEF1A2|1917	-1.19646	1.57697e-57	5.06382e-55
uc001pyz.2	-3.48096	6.28866e-57	1.97546e-54
NPTXR|23467	-1.60245	3.05337e-56	9.3875e-54
PALMD|54873	-2.1733	4.57534e-56	1.37737e-53
GJA1|2697	-2.53748	5.41406e-55	1.56466e-52
NEU1|4758	-1.18716	3.03515e-54	8.43422e-52
COL5A2|1290	-2.04599	7.72052e-53	2.06595e-50
TAPBP|6892	-1.05929	4.42547e-52	1.14193e-49
DTX3L|151636	-1.48878	5.00668e-52	1.26924e-49
NAV1|89796	-0.975292	7.18414e-52	1.78984e-49
SIRPA|140885	-1.32125	1.0495e-51	2.57038e-49
LRCH2|57631	-4.05412	4.84693e-51	1.1673e-48
CALU|813	-0.812534	1.30183e-50	3.08385e-48
CAV2|858	-1.293	2.2087e-50	5.14769e-48
ICAM1|3383	-1.6868	4.28321e-50	9.82419e-48
MET|4233	-0.90971	7.84287e-49	1.77077e-46
TM4SF1|4071	-1.24699	1.51128e-48	3.35969e-46
ARPC1B|10095	-0.933097	1.91097e-48	4.18386e-46
uc003vwg.1	-3.61356	1.94898e-48	4.2034e-46
CHPF|79586	-1.34445	2.79806e-48	5.94587e-46
ZNF703|80139	-2.83515	9.4082e-48	1.97027e-45
ACSS1|84532	-3.66587	1.62611e-47	3.35676e-45
BASP1|10409	-0.924504	5.87583e-47	1.17925e-44
STEAP2|261729	-3.08882	1.55888e-46	3.08573e-44
TNNT1|7138	-1.57552	1.99457e-46	3.8948e-44
GRIN2A|2903	-2.78342	6.38658e-46	1.18315e-43
PLOD1|5351	-1.02642	7.6073e-46	1.39146e-43
SDC1|6382	-1.00054	1.19563e-45	2.10694e-43
GALNT13|114805	-2.54139	1.43811e-45	2.50369e-43
NRN1|51299	-1.06231	1.49143e-45	2.56562e-43
NRP2|8828	-1.48211	1.93825e-45	3.29502e-43
IL1R1|3554	-0.989526	4.98795e-45	8.38092e-43
RPN1|6184	-0.885419	1.35127e-44	2.24435e-42
PHKA1|5255	-3.51404	2.67121e-43	4.38625e-41
MRC2|9902	-0.828621	1.99054e-42	3.19592e-40
MFSD1|64747	-0.991199	2.12596e-42	3.37584e-40
NQO1|1728	-0.901333	2.98973e-42	4.69582e-40
ABCC3|8714	-2.80746	1.79321e-41	2.75658e-39
MTSS1|9788	-2.42085	1.91093e-41	2.90663e-39
PARP9|83666	-1.59515	2.85936e-41	4.30393e-39
OSTM1|28962	-1.00709	3.32982e-41	4.96041e-39
BAIAP2L1|55971	-2.56168	4.35364e-41	6.35455e-39
HLA-C|3107	-0.802172	4.73632e-41	6.84399e-39
ARHGAP31|57514	-2.0167	5.93418e-41	8.48999e-39
ANGPTL4|51129	-1.30175	7.39077e-41	1.04703e-38
HEG1|57493	-0.778756	1.2781e-40	1.79306e-38
FTH1|2495	-0.683773	2.86351e-40	3.90356e-38
SFRS2B|10929	-3.33802	6.05929e-40	8.18287e-38
AFF3|3899	-1.62078	6.7927e-40	9.08838e-38
TPD52L1|7164	-2.88584	1.63952e-39	2.13433e-37
GM2A|2760	-0.977865	1.82146e-39	2.35001e-37
ATP1B3|483	-0.727474	2.65575e-39	3.39608e-37
OAS3|4940	-2.21188	3.51519e-39	4.41691e-37
MCAM|4162	-1.20149	3.83619e-39	4.77871e-37
HLA-E|3133	-0.930033	9.56831e-39	1.17171e-36
LRP11|84918	-1.20411	1.6126e-38	1.94184e-36
GBP1|2633	-4.24616	1.79142e-38	2.13934e-36
ATP9A|10079	-1.43129	2.07173e-38	2.43387e-36
WFS1|7466	-1.25826	2.94378e-38	3.40301e-36
PDE4D|5144	-2.94129	3.40279e-38	3.90064e-36
TMEM109|79073	-0.794808	3.42825e-38	3.90064e-36
AGRN|375790	-0.901762	4.01231e-38	4.52953e-36
AFAP1L1|134265	-3.63797	8.40354e-38	9.41327e-36
STEAP1|26872	-2.77472	8.89377e-38	9.88577e-36
CREG1|8804	-1.18012	3.43771e-37	3.76325e-35
PARP14|54625	-1.48355	4.33313e-37	4.7078e-35
SQRDL|58472	-2.29689	8.88083e-37	9.57671e-35
PTN|5764	-3.01151	2.91022e-36	3.06954e-34
FSCN1|6624	-0.911117	5.01267e-36	5.24877e-34
PROCR|10544	-1.62837	8.30527e-36	8.6339e-34
CASP4|837	-1.93279	9.65432e-36	9.96463e-34
C5orf15|56951	-0.825899	1.07411e-35	1.09302e-33
CALR|811	-0.669128	2.24574e-35	2.2693e-33
FAM174B|400451	-2.60249	2.62566e-35	2.63478e-33
SKAP2|8935	-2.00074	2.81901e-35	2.80928e-33
ERGIC1|57222	-0.824126	2.94288e-35	2.91264e-33
SLC22A17|51310	-1.62328	3.77983e-35	3.71555e-33
GYPC|2995	-1.53804	5.91004e-35	5.77027e-33
SGK223|157285	-1.8812	1.89262e-34	1.83546e-32
RCN1|5954	-0.915258	2.04915e-34	1.97401e-32
HK2|3099	-0.977489	2.41176e-34	2.30795e-32
PC|5091	-1.11511	2.55137e-34	2.42548e-32
KDELC2|143888	-0.846641	7.75565e-34	7.18392e-32
PDIA4|9601	-0.629737	9.2715e-34	8.47932e-32
IRX3|79191	-1.54283	1.49579e-33	1.35938e-31
SEMA4B|10509	-1.06357	1.66626e-33	1.50484e-31
ALCAM|214	-0.655526	3.35074e-33	3.00734e-31
MCF2L|23263	-4.56633	4.10696e-33	3.66331e-31
ITFG3|83986	-0.867942	5.72618e-33	5.04533e-31
ECE1|1889	-0.854735	6.79415e-33	5.95003e-31
ETS1|2113	-0.837791	7.79438e-33	6.78487e-31
ROR2|4920	-2.9828	1.09054e-32	9.43608e-31
SEMA3C|10512	-0.868065	1.11619e-32	9.60053e-31
FAT4|79633	-1.1181	1.44541e-32	1.23587e-30
AR|367	-1.58006	1.90048e-32	1.60596e-30
TM4SF18|116441	-5.27153	1.96975e-32	1.65482e-30
BARX2|8538	-3.93836	2.52481e-32	2.10888e-30
PPARG|5468	-2.95067	5.37771e-32	4.44045e-30
PAG1|55824	-1.94353	7.01938e-32	5.76307e-30
CSAG1|158511	-4.78858	1.03529e-31	8.45196e-30
TXNIP|10628	-1.79767	2.76486e-31	2.21957e-29
PKIA|5569	-2.28716	3.13238e-31	2.50071e-29
ASAM|79827	-0.848643	3.15101e-31	2.50177e-29
FKBP9|11328	-0.833837	3.49675e-31	2.76109e-29
NFE2L1|4779	-0.677048	5.22349e-31	4.10215e-29
LRP10|26020	-0.706347	6.06051e-31	4.7083e-29
LRFN4|78999	-0.711997	6.90727e-31	5.33744e-29
PCOLCE2|26577	-1.0055	1.36672e-30	1.04492e-28
LTBP1|4052	-1.07478	1.40491e-30	1.06847e-28
ARSB|411	-0.977302	1.92536e-30	1.45662e-28
ARRDC4|91947	-2.58711	2.06726e-30	1.55583e-28
CD151|977	-0.688936	2.33419e-30	1.74762e-28
MLLT3|4300	-1.69903	2.75483e-30	2.0414e-28
RIPK4|54101	-1.36161	3.52712e-30	2.60035e-28
ADAM9|8754	-0.575971	3.94625e-30	2.87996e-28
GALNT2|2590	-0.704587	5.4128e-30	3.9304e-28
P4HA2|8974	-1.06472	6.36026e-30	4.59529e-28
NID1|4811	-1.086	8.16573e-30	5.84133e-28
ZNF467|168544	-1.87082	1.3647e-29	9.71422e-28
CLN5|1203	-1.06671	2.02626e-29	1.43527e-27
SLC35B2|347734	-0.742165	2.04711e-29	1.44296e-27
GBP2|2634	-3.61504	2.80539e-29	1.96786e-27
PDIA5|10954	-1.03527	2.828e-29	1.97414e-27
APLN|8862	-1.75684	3.00721e-29	2.08915e-27
PXDN|7837	-0.625975	5.16127e-29	3.56844e-27
TGOLN2|10618	-0.669499	6.00215e-29	4.13005e-27
ST3GAL4|6484	-0.851855	8.41952e-29	5.6587e-27
IDH2|3418	-0.946384	8.72955e-29	5.83991e-27
GALNT7|51809	-1.04529	1.09009e-28	7.22561e-27
SEPT9|10801	-0.680577	3.14755e-28	2.04874e-26
PGCP|10404	-1.30464	4.5645e-28	2.93142e-26
GPC1|2817	-0.818026	6.01167e-28	3.84374e-26
VWA1|64856	-1.00021	6.81158e-28	4.33601e-26
SYTL2|54843	-1.07506	8.30219e-28	5.2617e-26
PDLIM3|27295	-3.97805	9.98873e-28	6.30293e-26
ARSI|340075	-1.44301	1.03293e-27	6.48949e-26
CHST14|113189	-1.25924	1.08622e-27	6.79476e-26
EHHADH|1962	-3.00366	1.12409e-27	7.00135e-26
OBSL1|23363	-0.761767	1.51334e-27	9.30542e-26
ITFG1|81533	-1.0759	1.94324e-27	1.18982e-25
POFUT1|23509	-0.593675	2.35912e-27	1.43837e-25
CLPTM1L|81037	-0.645035	3.56691e-27	2.15656e-25
MANF|7873	-0.631778	4.24972e-27	2.55869e-25
PLIN2|123	-0.693658	4.69052e-27	2.81237e-25
SMPD1|6609	-1.18902	7.68385e-27	4.56921e-25
CD97|976	-1.06484	8.85291e-27	5.24281e-25
PPIC|5480	-1.28395	9.56554e-27	5.64172e-25
IFITM3|10410	-0.953164	1.11839e-26	6.56939e-25
C15orf24|56851	-0.851739	1.15518e-26	6.75803e-25
WIPF1|7456	-3.29651	2.34903e-26	1.36319e-24
ZDHHC15|158866	-4.46337	4.32433e-26	2.47962e-24
TMED9|54732	-0.560494	7.04899e-26	4.02601e-24
ADAMTS2|9509	-0.700707	9.04144e-26	5.10347e-24
MXRA7|439921	-0.908834	9.21428e-26	5.18079e-24
BAALC|79870	-2.08982	1.00776e-25	5.62243e-24
MGAT1|4245	-0.666173	1.10146e-25	6.12156e-24
SRPX|8406	-1.20401	1.51963e-25	8.41328e-24
FUCA1|2517	-2.0058	1.62355e-25	8.9543e-24
RAB6B|51560	-1.5323	1.75537e-25	9.64453e-24
MSC|9242	-1.34855	2.13151e-25	1.16668e-23
B3GNT1|11041	-1.04516	2.26975e-25	1.23766e-23
KDELR2|11014	-0.606027	3.08462e-25	1.67567e-23
ISG15|9636	-1.13427	3.73791e-25	2.0154e-23
GLIPR1|11010	-0.695211	6.54141e-25	3.48794e-23
HIPK2|28996	-0.863461	7.52821e-25	3.99936e-23
RASA3|22821	-0.817583	1.20033e-24	6.35339e-23
CTSZ|1522	-0.67072	1.43898e-24	7.5888e-23
ARHGAP18|93663	-0.968072	2.08617e-24	1.09222e-22
MAGT1|84061	-0.619605	2.77728e-24	1.44223e-22
TRPC4|7223	-3.07915	2.78465e-24	1.44223e-22
TXNDC15|79770	-0.725236	3.4507e-24	1.77447e-22
SSR1|6745	-0.622632	3.72624e-24	1.90262e-22
HLA-B|3106	-2.78702	4.24509e-24	2.15991e-22
CDH10|1008	-0.896823	5.04139e-24	2.55607e-22
RAB7A|7879	-0.563669	5.50748e-24	2.78263e-22
LGALS3BP|3959	-2.67116	6.13839e-24	3.09058e-22
FAM198B|51313	-1.97001	1.4331e-23	7.1408e-22
SERPINH1|871	-0.642374	2.22446e-23	1.09331e-21
SEPN1|57190	-0.604212	2.55374e-23	1.2509e-21
TM9SF2|9375	-0.81074	2.81399e-23	1.3691e-21
PCYOX1|51449	-0.767218	6.23868e-23	2.96542e-21
CANX|821	-0.527313	6.93423e-23	3.28524e-21
uc003yqp.1	-0.818885	7.78527e-23	3.67638e-21
SEC61G|23480	-0.822747	9.22468e-23	4.33745e-21
SNX10|29887	-4.07709	9.24522e-23	4.33745e-21
ZCCHC24|219654	-1.74479	1.17167e-22	5.46147e-21
IL13RA1|3597	-0.697531	1.28379e-22	5.96486e-21
LOXL2|4017	-0.800126	1.36416e-22	6.31798e-21
A4GALT|53947	-2.05855	1.67817e-22	7.72278e-21
SYNPO|11346	-0.985592	2.23354e-22	1.02459e-20
NMU|10874	-3.5102	3.81645e-22	1.72877e-20
LY6E|4061	-0.641945	3.86567e-22	1.74559e-20
AK3L1|205	-1.06043	4.0635e-22	1.82921e-20
RIMS4|140730	-2.20775	4.43257e-22	1.98299e-20
UNC93B1|81622	-0.810042	4.58934e-22	2.04679e-20
STC1|6781	-2.01034	4.93356e-22	2.18681e-20
P4HB|5034	-0.526024	5.55293e-22	2.45382e-20
SLITRK2|84631	-6.69088	1.05051e-21	4.59995e-20
TAP1|6890	-0.98475	1.1717e-21	5.11512e-20
LDHA|3939	-0.751875	1.21018e-21	5.26719e-20
ICK|22858	-0.884552	1.25389e-21	5.44104e-20
CNTNAP3|79937	-0.763824	1.31416e-21	5.68372e-20
ITPR1|3708	-1.08326	1.31768e-21	5.68372e-20
SP140L|93349	-2.08444	1.33176e-21	5.72738e-20
BEX5|340542	-3.83094	1.34975e-21	5.7875e-20
FNDC3B|64778	-0.635156	1.40425e-21	6.00338e-20
TMED7|51014	-0.63861	1.54535e-21	6.54846e-20
SLC38A10|124565	-0.622359	1.67916e-21	7.0947e-20
FAM111A|63901	-0.921182	1.9091e-21	8.01932e-20
MEF2A|4205	-0.772275	2.32286e-21	9.72907e-20
STBD1|8987	-1.05658	2.36502e-21	9.87703e-20
PIGU|128869	-0.748356	2.47408e-21	1.03027e-19
CLIC4|25932	-0.563329	2.57966e-21	1.07115e-19
PICALM|8301	-0.638816	2.93791e-21	1.21294e-19
THY1|7070	-0.588618	3.29112e-21	1.35489e-19
SGCE|8910	-0.738278	3.40993e-21	1.39982e-19
UXS1|80146	-0.836058	4.06424e-21	1.65899e-19
PROS1|5627	-1.12575	4.07876e-21	1.66023e-19
SEC61A1|29927	-0.50243	4.1437e-21	1.68192e-19
ICOSLG|23308	-2.93733	4.15823e-21	1.68309e-19
SERINC3|10955	-0.71282	5.22536e-21	2.0974e-19
GLT25D1|79709	-0.495626	5.41699e-21	2.1683e-19
NPEPPS|9520	-0.636044	6.03191e-21	2.39453e-19
SNX7|51375	-0.850032	6.02702e-21	2.39453e-19
HPCAL1|3241	-0.955449	6.93242e-21	2.74448e-19
B3GAT3|26229	-0.660228	7.9938e-21	3.13887e-19
NYNRIN|57523	-2.74144	8.16106e-21	3.19586e-19
HOXB8|3218	-1.38419	8.52725e-21	3.33024e-19
ARHGAP24|83478	-1.45857	9.15376e-21	3.56528e-19
FURIN|5045	-0.875625	9.9814e-21	3.87718e-19
CDH3|1001	-0.863627	1.26687e-20	4.88168e-19
NCAM1|4684	-0.848462	1.33629e-20	5.13547e-19
PARP8|79668	-5.34971	1.441e-20	5.52319e-19
MESDC2|23184	-0.660128	1.55298e-20	5.93665e-19
PLXND1|23129	-2.26136	1.63097e-20	6.21835e-19
FGFRL1|53834	-0.726129	1.71354e-20	6.51596e-19
BSCL2|26580	-0.801048	1.88387e-20	7.14485e-19
AMOT|154796	-3.01193	2.01977e-20	7.64021e-19
NUP210|23225	-1.0497	2.28291e-20	8.59063e-19
POFUT2|23275	-0.674085	3.05698e-20	1.14143e-18
EPHX2|2053	-1.29212	4.13173e-20	1.53875e-18
EMP2|2013	-0.815824	4.43674e-20	1.6481e-18
C10orf72|196740	-5.39318	4.97313e-20	1.84261e-18
CD40|958	-0.856275	5.05995e-20	1.86521e-18
RUNX3|864	-1.11823	5.09974e-20	1.8751e-18
TMEM30A|55754	-0.55206	5.72992e-20	2.10146e-18
THBD|7056	-8.07041	5.84516e-20	2.13829e-18
LOXL1|4016	-0.52775	6.33629e-20	2.30628e-18
ITGAV|3685	-0.669	6.66437e-20	2.4196e-18
AGTRAP|57085	-0.765798	7.34439e-20	2.65981e-18
STT3A|3703	-0.610816	8.0996e-20	2.91868e-18
KIAA2013|90231	-0.754997	1.18776e-19	4.24829e-18
TRIM5|85363	-5.75186	1.18683e-19	4.24829e-18
PDIA6|10130	-0.499321	1.24556e-19	4.43309e-18
STXBP5|134957	-0.834178	1.4103e-19	5.00709e-18
TGFBR2|7048	-0.662333	1.72491e-19	6.10907e-18
SLC2A10|81031	-2.06494	1.86435e-19	6.55471e-18
HYOU1|10525	-0.530439	1.90012e-19	6.66426e-18
IGF2R|3482	-0.478064	1.91601e-19	6.70371e-18
CLDND1|56650	-0.646938	2.10514e-19	7.32994e-18
FKBP1A|2280	-0.504535	2.13277e-19	7.39054e-18
SLC9A7|84679	-1.56624	2.24386e-19	7.75688e-18
DSE|29940	-1.0146	3.26715e-19	1.12405e-17
PSMB8|5696	-1.07999	3.44566e-19	1.18266e-17
ALDOA|226	-0.698978	3.69072e-19	1.26377e-17
PLOD3|8985	-0.537707	3.9989e-19	1.36606e-17
COL5A1|1289	-0.514034	4.12845e-19	1.40698e-17
FBXO32|114907	-0.830888	4.72795e-19	1.59997e-17
SDF4|51150	-0.511366	4.79104e-19	1.61754e-17
RHBDD2|57414	-0.682415	4.85066e-19	1.63385e-17
ESYT2|57488	-0.503797	4.98755e-19	1.67605e-17
ARHGEF3|50650	-1.68673	6.71892e-19	2.25263e-17
RAB43|339122	-0.950447	6.86449e-19	2.29611e-17
PFN2|5217	-0.536191	8.90298e-19	2.95064e-17
ADAM10|102	-0.621394	1.06833e-18	3.53259e-17
DDIT4|54541	-0.699125	1.13592e-18	3.74751e-17
PANX2|56666	-1.62073	1.33129e-18	4.38202e-17
TFRC|7037	-0.529736	1.38294e-18	4.5417e-17
WBSCR22|114049	-0.590928	1.56344e-18	5.11124e-17
RAMP1|10267	-0.682606	1.93571e-18	6.31401e-17
FOXL2|668	-2.32719	2.20968e-18	7.17524e-17
CLSTN1|22883	-0.505838	2.32054e-18	7.51834e-17
NEDD4|4734	-0.796935	2.39735e-18	7.74982e-17
PLEKHG5|57449	-0.89505	2.51561e-18	8.09588e-17
CD44|960	-0.613905	2.60981e-18	8.38038e-17
ADAM17|6868	-0.632204	3.60111e-18	1.1487e-16
BRI3|25798	-0.645722	3.91759e-18	1.2469e-16
ZBTB1|22890	-0.730059	4.06785e-18	1.29188e-16
RARRES1|5918	-1.46661	5.05622e-18	1.60224e-16
ANGPTL1|9068	-2.10794	5.34039e-18	1.6849e-16
DNAJB11|51726	-0.537839	5.33514e-18	1.6849e-16
RGAG4|340526	-2.16267	5.57021e-18	1.75359e-16
SHOX2|6474	-1.17506	5.65203e-18	1.77548e-16
RCN2|5955	-0.594747	5.70647e-18	1.78869e-16
GLUL|2752	-0.673486	6.1097e-18	1.90681e-16
PDZD4|57595	-1.4555	7.18024e-18	2.23128e-16
LOC644538|644538	-3.02591	7.77024e-18	2.40428e-16
LTBP3|4054	-0.589558	9.78743e-18	3.02197e-16
TMEM55A|55529	-1.02218	1.01831e-17	3.13745e-16
SSR3|6747	-0.595184	1.04524e-17	3.21356e-16
TXNDC11|51061	-0.77251	1.10961e-17	3.40421e-16
PPIA|5478	-0.460183	1.25156e-17	3.82347e-16
EHBP1L1|254102	-0.587946	1.6883e-17	5.11445e-16
PFKL|5211	-0.652153	1.76672e-17	5.34081e-16
DOCK3|1795	-1.98885	2.21028e-17	6.65387e-16
DOK6|220164	-4.38648	2.45647e-17	7.3643e-16
SNX18|112574	-0.752148	2.72524e-17	8.11954e-16
IL17RC|84818	-0.821002	2.80434e-17	8.33802e-16
DPY19L1|23333	-0.722863	2.89157e-17	8.57972e-16
SERPINB6|5269	-0.730718	3.20012e-17	9.4564e-16
GABBR2|9568	-0.664735	3.22461e-17	9.5093e-16
ERO1L|30001	-0.797057	3.35446e-17	9.87208e-16
C3orf72|401089	-2.18088	3.54988e-17	1.04029e-15
HOXB7|3217	-0.758376	3.55642e-17	1.04029e-15
IL1RAP|3556	-0.96442	5.12711e-17	1.48769e-15
GOLIM4|27333	-0.67719	6.04182e-17	1.74959e-15
C1QTNF1|114897	-2.25442	6.17691e-17	1.78156e-15
DNAJC3|5611	-0.694489	6.95915e-17	1.99128e-15
CHPF2|54480	-0.559952	7.11061e-17	2.0306e-15
FBXO2|26232	-1.34789	7.57187e-17	2.15381e-15
B2M|567	-0.570713	8.01906e-17	2.27653e-15
VEGFA|7422	-1.44344	8.4573e-17	2.39155e-15
LPCAT2|54947	-0.879936	1.06643e-16	2.98065e-15
KCTD20|222658	-0.586431	1.12414e-16	3.13589e-15
UBE2H|7328	-0.560287	1.17302e-16	3.25964e-15
DHCR7|1717	-0.512754	1.17833e-16	3.2681e-15
DNAJC4|3338	-0.954647	1.22177e-16	3.37564e-15
AP2M1|1173	-0.529513	1.25541e-16	3.46196e-15
MGAT4B|11282	-0.525993	1.31252e-16	3.60569e-15
COPG|22820	-0.527926	1.56751e-16	4.28986e-15
TSPAN3|10099	-0.525592	1.57949e-16	4.31448e-15
GBP3|2635	-3.99891	1.72157e-16	4.69372e-15
SNAP25|6616	-1.5294	2.0659e-16	5.5903e-15
ERAP1|51752	-0.71082	2.17429e-16	5.87262e-15
CCDC113|29070	-2.70117	2.53975e-16	6.82144e-15
ARSD|414	-1.24649	2.67241e-16	7.16443e-15
CAT|847	-0.879954	3.27205e-16	8.72345e-15
TLE3|7090	-0.980032	3.37249e-16	8.97468e-15
BCL9L|283149	-0.560277	3.56437e-16	9.46786e-15
TMEM54|113452	-1.27386	3.63748e-16	9.62667e-15
PTTG1IP|754	-0.531394	3.74444e-16	9.87596e-15
LMLN|89782	-0.852315	3.98194e-16	1.04616e-14
IFI6|2537	-0.87349	4.21507e-16	1.1054e-14
SORL1|6653	-3.24706	4.5037e-16	1.17896e-14
TMED4|222068	-0.603881	4.57475e-16	1.19539e-14
GSR|2936	-0.54982	4.72395e-16	1.23215e-14
RAB1B|81876	-0.476478	4.90881e-16	1.27806e-14
SLC2A4RG|56731	-0.53488	4.99178e-16	1.29732e-14
ABHD12|26090	-0.512538	5.51691e-16	1.43123e-14
CD164|8763	-0.49378	5.88127e-16	1.5197e-14
TMEM45A|55076	-1.66596	7.62178e-16	1.94584e-14
SYT12|91683	-1.56391	7.77508e-16	1.98148e-14
SELT|51714	-0.624238	8.11023e-16	2.06325e-14
ACTB|60	-0.444059	8.21563e-16	2.08639e-14
EFEMP2|30008	-0.566379	8.575e-16	2.17384e-14
SIRPB1|10326	-1.56607	1.10869e-15	2.79105e-14
DOCK10|55619	-0.629129	1.18796e-15	2.98539e-14
NFIL3|4783	-0.668726	1.22361e-15	3.06965e-14
RRBP1|6238	-0.514362	1.2745e-15	3.18406e-14
COBLL1|22837	-0.876999	1.29084e-15	3.21598e-14
BVES|11149	-0.729269	1.3153e-15	3.27128e-14
PCDHGC3|5098	-0.671389	1.41662e-15	3.50517e-14
SEMA4F|10505	-1.0284	1.81049e-15	4.46443e-14
WWTR1|25937	-0.563915	1.87636e-15	4.61112e-14
KIAA0090|23065	-0.46166	1.89015e-15	4.63712e-14
MGAT4A|11320	-2.30416	2.23524e-15	5.45595e-14
FKBP2|2286	-0.611171	2.34628e-15	5.70769e-14
RAB11FIP1|80223	-1.16885	2.89935e-15	7.04128e-14
ATP6V0E1|8992	-0.481203	2.91015e-15	7.05564e-14
HLA-A|3105	-0.574283	3.23191e-15	7.82264e-14
C9orf125|84302	-3.45313	3.24462e-15	7.84025e-14
C1R|715	-0.769952	3.29304e-15	7.94398e-14
MAPK8IP2|23542	-2.18183	3.53815e-15	8.52103e-14
LUZP6|767558	-0.447091	3.75549e-15	9.01442e-14
FIBCD1|84929	-2.2132	4.17454e-15	9.98711e-14
C11orf63|79864	-3.80832	4.23515e-15	1.01154e-13
L1CAM|3897	-1.95972	4.78987e-15	1.14026e-13
ARPC1A|10552	-0.458046	4.93787e-15	1.17356e-13
NDST1|3340	-0.695401	5.15666e-15	1.22354e-13
ENO1|2023	-0.521173	5.28036e-15	1.24879e-13
RBMS1|5937	-0.506709	5.31907e-15	1.25589e-13
WDR17|116966	-2.94827	5.37985e-15	1.26817e-13
FGF11|2256	-1.43693	5.49691e-15	1.29365e-13
GNAI1|2770	-0.688306	5.61862e-15	1.32015e-13
TMEM64|169200	-0.621768	6.59255e-15	1.54396e-13
CSF1|1435	-0.597789	6.75714e-15	1.57485e-13
C2CD2|25966	-0.732622	6.83984e-15	1.59156e-13
PARP4|143	-0.517972	6.99271e-15	1.62451e-13
ENPP1|5167	-0.91732	7.48175e-15	1.73533e-13
PIGX|54965	-0.784807	7.49962e-15	1.73669e-13
SLC5A3|6526	-0.831885	7.62286e-15	1.7624e-13
GNAS|2778	-0.474145	7.64406e-15	1.76448e-13
LOC84856|84856	-1.09054	7.7163e-15	1.77832e-13
DBNL|28988	-0.591317	9.77155e-15	2.24839e-13
EXT2|2132	-0.546745	1.01954e-14	2.3422e-13
uc003cmm.3	-5.95743	1.0439e-14	2.39434e-13
CYP1B1|1545	-0.475004	1.07211e-14	2.45515e-13
CA12|771	-1.4389	1.38756e-14	3.13775e-13
TACC1|6867	-0.750428	1.40028e-14	3.15665e-13
AIM1|202	-0.936901	1.41071e-14	3.1752e-13
C20orf3|57136	-0.43403	1.52914e-14	3.4364e-13
SPATS2L|26010	-0.655514	1.61421e-14	3.62195e-13
BHLHE40|8553	-0.804369	1.62049e-14	3.6304e-13
ADPGK|83440	-0.590958	1.78031e-14	3.97611e-13
GALC|2581	-0.845207	1.86881e-14	4.16733e-13
COPB2|9276	-0.469125	1.91933e-14	4.27339e-13
GNA12|2768	-0.562171	1.93807e-14	4.30848e-13
FRRS1|391059	-2.8448	1.99247e-14	4.4226e-13
HSPA5|3309	-0.423402	2.02637e-14	4.49097e-13
APBB1IP|54518	-1.81343	2.33853e-14	5.15904e-13
FBLIM1|54751	-0.606758	2.40434e-14	5.29615e-13
SYNM|23336	-0.779989	2.42862e-14	5.34149e-13
SPPL2A|84888	-0.748241	2.67459e-14	5.86461e-13
CD1D|912	-3.85996	2.93944e-14	6.43559e-13
HSPB1|3315	-0.658573	3.0392e-14	6.64394e-13
TKT|7086	-0.611717	3.40875e-14	7.40699e-13
MRPS6|64968	-0.601025	3.49742e-14	7.58825e-13
JAZF1|221895	-2.18131	3.63462e-14	7.87409e-13
DYNLT3|6990	-0.753614	3.70986e-14	8.02506e-13
C2orf28|51374	-0.641848	3.79066e-14	8.1876e-13
uc003vpe.2	-0.535888	3.84325e-14	8.28879e-13
ZDHHC23|254887	-1.03011	5.026e-14	1.07434e-12
TM9SF4|9777	-0.422146	5.10305e-14	1.0892e-12
GXYLT2|727936	-1.09576	5.39948e-14	1.15077e-12
MOGS|7841	-0.548261	5.88118e-14	1.24975e-12
MAPK11|5600	-1.0061	6.31595e-14	1.3382e-12
CCL5|6352	-2.00164	6.46756e-14	1.36832e-12
CXCL2|2920	-0.847928	7.07204e-14	1.49402e-12
GBE1|2632	-0.784587	8.14156e-14	1.71245e-12
MAGEA3|4102	-2.76771	8.45456e-14	1.7757e-12
GSTK1|373156	-0.60778	8.50888e-14	1.78452e-12
SMARCA1|6594	-0.420777	9.32309e-14	1.94962e-12
CTSO|1519	-1.28054	9.55664e-14	1.99557e-12
AFAP1|60312	-0.505265	1.06096e-13	2.21225e-12
LOC646762|646762	-1.76018	1.09982e-13	2.28668e-12
IL10RB|3588	-0.721263	1.1165e-13	2.31802e-12
CEBPD|1052	-0.754417	1.15017e-13	2.38449e-12
C6orf89|221477	-0.481746	1.32403e-13	2.73317e-12
IFFO2|126917	-0.970158	1.3306e-13	2.74282e-12
TXNDC5|81567	-0.397384	1.34978e-13	2.7784e-12
DLG1|1739	-0.5511	1.35466e-13	2.78051e-12
PPAP2A|8611	-0.930782	1.35311e-13	2.78051e-12
C6orf129|154467	-0.978595	1.42511e-13	2.9086e-12
ALG3|10195	-0.601464	1.53523e-13	3.12451e-12
NCAM2|4685	-2.01197	1.5577e-13	3.16578e-12
TMED1|11018	-0.654856	1.62404e-13	3.28674e-12
ARPC2|10109	-0.465586	2.07287e-13	4.16593e-12
TUBB4|10382	-0.823401	2.1196e-13	4.25391e-12
GFM1|85476	-0.489786	2.13628e-13	4.28144e-12
TFDP1|7027	-0.443926	2.30177e-13	4.58766e-12
uc003mjv.3	-0.614556	2.32947e-13	4.63009e-12
ANXA6|309	-0.436676	2.47542e-13	4.9067e-12
C4orf3|401152	-0.715963	2.58001e-13	5.10002e-12
PIGG|54872	-0.728152	2.88169e-13	5.67309e-12
EDEM2|55741	-0.59151	2.96642e-13	5.83195e-12
SGSH|6448	-0.61084	3.00001e-13	5.88996e-12
ELOVL6|79071	-0.682579	3.08559e-13	6.04977e-12
LHFPL2|10184	-0.51152	3.75909e-13	7.34038e-12
FAM43A|131583	-0.626812	4.00011e-13	7.78997e-12
PGM1|5236	-0.642448	4.21744e-13	8.18013e-12
C7orf42|55069	-0.493826	4.27501e-13	8.28069e-12
OSMR|9180	-0.504906	4.78512e-13	9.22873e-12
C3orf1|51300	-0.534994	5.06227e-13	9.72736e-12
NPTN|27020	-0.467699	5.4195e-13	1.03862e-11
EEPD1|80820	-1.00816	5.55064e-13	1.06234e-11
uc003hdb.2	-1.84819	6.39669e-13	1.22265e-11
FAM162A|26355	-0.78167	6.72448e-13	1.27854e-11
VEGFB|7423	-0.598394	6.78328e-13	1.28802e-11
PRICKLE2|166336	-0.659468	7.1976e-13	1.36133e-11
CIB1|10519	-0.64108	7.2481e-13	1.36909e-11
HPS3|84343	-0.532352	7.49442e-13	1.41377e-11
FAM55C|91775	-0.548078	7.72873e-13	1.45606e-11
BAG3|9531	-0.496395	8.91052e-13	1.67434e-11
ITM2B|9445	-0.487961	9.29035e-13	1.74119e-11
PIR|8544	-0.887845	9.4504e-13	1.76889e-11
CD276|80381	-0.538887	1.01318e-12	1.89397e-11
YWHAG|7532	-0.387003	1.09588e-12	2.04066e-11
CD63|967	-0.42548	1.11221e-12	2.0684e-11
PPP1R3C|5507	-0.905693	1.11556e-12	2.07197e-11
RAC1|5879	-0.418429	1.14966e-12	2.13256e-11
ELL2|22936	-0.477745	1.26696e-12	2.34411e-11
DNAJC13|23317	-0.48452	1.38294e-12	2.54244e-11
LOC162632|162632	-1.16662	1.50198e-12	2.75777e-11
CSMD2|114784	-8.54888	1.51391e-12	2.77614e-11
SERINC1|57515	-0.456819	1.52395e-12	2.791e-11
EGFR|1956	-0.56967	1.60484e-12	2.92065e-11
CD82|3732	-2.74397	1.69391e-12	3.07886e-11
PLSCR4|57088	-1.01735	1.97486e-12	3.56709e-11
FYTTD1|84248	-0.510994	1.98708e-12	3.58468e-11
SAMD9L|219285	-2.50184	2.04482e-12	3.68424e-11
PEG10|23089	-0.57359	2.12743e-12	3.82355e-11
PDLIM1|9124	-0.776029	2.19448e-12	3.93915e-11
CAPZA2|830	-0.455266	2.21589e-12	3.97265e-11
ATP6V1A|523	-0.531171	2.22672e-12	3.98712e-11
PRMT2|3275	-0.493987	2.44541e-12	4.37329e-11
SNTA1|6640	-0.711498	2.5456e-12	4.54684e-11
TMEM189|387521	-0.495528	2.64717e-12	4.72242e-11
PSMB9|5698	-1.45402	2.70026e-12	4.80527e-11
NAGLU|4669	-0.670981	2.85516e-12	5.06844e-11
SYPL1|6856	-0.457126	2.93845e-12	5.20989e-11
B4GALT4|8702	-0.756414	2.95609e-12	5.23474e-11
SLC47A1|55244	-1.02623	2.98911e-12	5.28027e-11
NR2F1|7025	-0.847682	3.12534e-12	5.4901e-11
STOM|2040	-0.509757	3.19656e-12	5.59205e-11
ALG8|79053	-0.644177	3.26051e-12	5.69702e-11
DAB2|1601	-0.64377	3.38199e-12	5.90215e-11
CCBE1|147372	-1.28357	3.72341e-12	6.47453e-11
FAM101A|144347	-0.683176	3.87673e-12	6.71688e-11
B3GNT9|84752	-0.603837	3.98579e-12	6.86853e-11
FGF2|2247	-0.561426	3.99278e-12	6.86853e-11
SYNC|81493	-0.553141	3.99199e-12	6.86853e-11
SH3KBP1|30011	-0.567102	4.09638e-12	7.03e-11
ASPH|444	-0.365541	4.15278e-12	7.11835e-11
KCNS1|3787	-2.20713	4.3199e-12	7.38729e-11
GNG11|2791	-0.541452	4.33772e-12	7.40899e-11
PCDHGA6|56109	-1.06319	4.34499e-12	7.41265e-11
PDGFC|56034	-0.932864	4.45062e-12	7.57496e-11
EHBP1|23301	-0.530973	4.50683e-12	7.66162e-11
AKAP6|9472	-1.48232	4.66411e-12	7.91037e-11
NGFRAP1|27018	-3.64477	4.70532e-12	7.97091e-11
NINJ1|4814	-0.854454	4.83319e-12	8.17793e-11
C3orf58|205428	-0.981933	4.9535e-12	8.37171e-11
POPDC3|64208	-0.67196	5.072e-12	8.56196e-11
CRIP1|1396	-0.76438	5.1722e-12	8.71076e-11
TNIP1|10318	-0.615743	6.41132e-12	1.07351e-10
B3GNT5|84002	-0.79409	6.65151e-12	1.11115e-10
TRIM9|114088	-2.11852	6.79653e-12	1.13275e-10
NKX3-1|4824	-2.00118	7.40914e-12	1.23201e-10
SC5DL|6309	-0.611071	7.5683e-12	1.25703e-10
MBTPS2|51360	-0.539044	7.98477e-12	1.32468e-10
FAM89B|23625	-0.510811	8.15909e-12	1.35205e-10
SH3BGRL3|83442	-0.454238	8.67804e-12	1.43148e-10
LMF1|64788	-0.998778	9.13616e-12	1.5002e-10
PRKCDBP|112464	-0.84392	9.22708e-12	1.51341e-10
ZBTB38|253461	-0.623325	9.5785e-12	1.56572e-10
SVIP|258010	-1.38601	9.80946e-12	1.60166e-10
PTP4A2|8073	-0.508481	1.00538e-11	1.63601e-10
SNX3|8724	-0.470531	1.07807e-11	1.75036e-10
JMJD8|339123	-0.576802	1.10718e-11	1.7956e-10
SLC12A9|56996	-0.60952	1.11379e-11	1.80428e-10
SDHD|6392	-0.472991	1.1469e-11	1.84962e-10
RBCK1|10616	-0.499508	1.18154e-11	1.90337e-10
ZDHHC2|51201	-0.980751	1.23045e-11	1.97776e-10
FUCA2|2519	-0.476453	1.23991e-11	1.99075e-10
APLP2|334	-0.379259	1.24897e-11	2.00307e-10
KANK1|23189	-0.472277	1.26665e-11	2.02916e-10
P4HA1|5033	-1.17724	1.27301e-11	2.0371e-10
SPARC|6678	-0.369159	1.29204e-11	2.06527e-10
SYNGR2|9144	-0.525104	1.36562e-11	2.17565e-10
TRO|7216	-0.608506	1.38197e-11	2.19687e-10
KIAA1715|80856	-0.673461	1.40445e-11	2.23014e-10
SEC62|7095	-0.431281	1.42504e-11	2.26035e-10
CGREF1|10669	-0.891984	1.46458e-11	2.31798e-10
SIL1|64374	-0.571366	1.57334e-11	2.48467e-10
CLTC|1213	-0.399488	1.60712e-11	2.53525e-10
PSMC2|5701	-0.437472	1.64717e-11	2.59277e-10
AHNAK|79026	-0.41815	1.67216e-11	2.62923e-10
SAMD9|54809	-0.980481	1.68231e-11	2.64232e-10
TMEM8A|58986	-0.640661	1.86109e-11	2.91679e-10
UGGT1|56886	-0.44407	1.90148e-11	2.97685e-10
METRN|79006	-0.821133	1.90773e-11	2.98341e-10
TOX2|84969	-2.51884	1.96338e-11	3.06381e-10
ERLIN2|11160	-0.447351	2.10325e-11	3.27146e-10
SEMA5B|54437	-2.90485	2.19096e-11	3.40058e-10
TNFAIP2|7127	-1.68606	2.31045e-11	3.57835e-10
C1GALT1|56913	-0.837213	2.38691e-11	3.69281e-10
ADCY5|111	-2.27261	2.40733e-11	3.72041e-10
PPP2R2C|5522	-3.86349	2.43743e-11	3.76291e-10
TMEM131|23505	-0.485639	2.50067e-11	3.84822e-10
FAM134B|54463	-0.865525	2.5095e-11	3.85769e-10
HOXA4|3201	-3.33556	2.67811e-11	4.10379e-10
G6PD|2539	-0.494003	2.75416e-11	4.21586e-10
SRRM3|222183	-0.907378	2.88003e-11	4.40386e-10
AFAP1L2|84632	-1.17562	3.00716e-11	4.58854e-10
COX8A|1351	-0.432929	3.04374e-11	4.63946e-10
BNIP3|664	-1.32204	3.06954e-11	4.67385e-10
GALNT11|63917	-0.529711	3.23593e-11	4.91167e-10
GTF3A|2971	-0.448877	3.41733e-11	5.17614e-10
POLD2|5425	-0.481371	3.45043e-11	5.21585e-10
ZAK|51776	-0.427735	3.52236e-11	5.31851e-10
ERO1LB|56605	-1.68917	3.538e-11	5.33097e-10
MCC|4163	-0.689283	3.53473e-11	5.33097e-10
BDKRB2|624	-1.09938	3.61639e-11	5.44342e-10
FER1L4|80307	-2.08239	3.65352e-11	5.49359e-10
ARHGAP6|395	-2.20097	3.73241e-11	5.60638e-10
MBNL1|4154	-0.431002	3.76875e-11	5.65508e-10
COX17|10063	-0.944314	4.27537e-11	6.39536e-10
NCSTN|23385	-0.4377	4.2832e-11	6.40043e-10
PEX10|5192	-0.545121	4.35732e-11	6.49775e-10
DRAP1|10589	-0.511236	4.48325e-11	6.66492e-10
SYCP2|10388	-1.21322	4.91524e-11	7.29962e-10
GNPTG|84572	-0.715944	5.00006e-11	7.41796e-10
SRI|6717	-0.52298	5.02474e-11	7.4393e-10
MSN|4478	-0.40905	5.04268e-11	7.45568e-10
TMED10|10972	-0.423687	5.04613e-11	7.45568e-10
PPT1|5538	-0.387825	5.23286e-11	7.70645e-10
TMEM87B|84910	-0.763905	5.23719e-11	7.70645e-10
DNAJC10|54431	-0.457103	5.4659e-11	8.01851e-10
RHEB|6009	-0.400184	5.48828e-11	8.04317e-10
GYG1|2992	-0.501044	5.52506e-11	8.08886e-10
CBX3|11335	-0.394502	5.53406e-11	8.09385e-10
H6PD|9563	-0.551598	5.83023e-11	8.50978e-10
NPC1|4864	-0.573624	6.05205e-11	8.80686e-10
uc002cra.1	-8.2033	6.16479e-11	8.9439e-10
KRT8|3856	-1.43361	6.3141e-11	9.15133e-10
ABCA3|21	-1.09181	6.46392e-11	9.34037e-10
CYB5R1|51706	-0.585208	6.67976e-11	9.64262e-10
USP12|219333	-0.62535	6.74614e-11	9.71902e-10
ATHL1|80162	-1.22695	6.80563e-11	9.79496e-10
MCFD2|90411	-0.446003	7.0406e-11	1.0113e-09
SLC1A1|6505	-8.10742	7.14748e-11	1.02563e-09
KCNG1|3755	-1.02488	7.26328e-11	1.04018e-09
ACTR3|10096	-0.362377	7.6263e-11	1.09001e-09
KCNN1|3780	-2.17252	7.75339e-11	1.10708e-09
NPHP3|27031	-0.66617	7.80169e-11	1.11288e-09
TGFBI|7045	-1.72531	7.95184e-11	1.13318e-09
GALNT14|79623	-0.588861	8.48192e-11	1.20515e-09
HLTF|6596	-0.432271	8.62452e-11	1.22421e-09
IGFBP7|3490	-0.715703	8.87658e-11	1.25875e-09
GALNT10|55568	-0.485851	8.97533e-11	1.2715e-09
XRN1|54464	-0.529775	9.03247e-11	1.27835e-09
PPIB|5479	-0.387469	9.39283e-11	1.32675e-09
MNX1|3110	-1.56855	9.42618e-11	1.33016e-09
PGK1|5230	-0.973875	9.77543e-11	1.37541e-09
MFAP2|4237	-0.532146	1.01587e-10	1.42795e-09
JAM2|58494	-2.67378	1.03296e-10	1.44916e-09
TRADD|8717	-0.725975	1.08118e-10	1.5124e-09
P4HA3|283208	-1.28659	1.10179e-10	1.53973e-09
ITGA4|3676	-0.631815	1.11104e-10	1.55117e-09
SNPH|9751	-1.0894	1.12316e-10	1.56657e-09
RNASEL|6041	-1.63316	1.13563e-10	1.58244e-09
SHISA5|51246	-0.362322	1.18497e-10	1.64801e-09
SLC12A8|84561	-0.786065	1.243e-10	1.72705e-09
CD81|975	-0.460386	1.25885e-10	1.74739e-09
GNB2|2783	-0.384978	1.32386e-10	1.83218e-09
TMEM106B|54664	-0.65706	1.40613e-10	1.94065e-09
MRPL22|29093	-0.523945	1.4667e-10	2.01845e-09
EPB41L1|2036	-0.509298	1.47575e-10	2.02705e-09
CRIP2|1397	-0.50488	1.48091e-10	2.0322e-09
IGFN1|91156	-0.530064	1.56619e-10	2.14719e-09
CD302|9936	-0.520458	1.60004e-10	2.19152e-09
TMX1|81542	-0.402281	1.64286e-10	2.24379e-09
GCNT2|2651	-0.934859	1.68322e-10	2.29458e-09
TMEM179B|374395	-0.664053	1.72981e-10	2.35144e-09
PDIA3|2923	-0.367739	1.75168e-10	2.37892e-09
CRELD1|78987	-0.720069	1.7897e-10	2.42827e-09
CTSB|1508	-0.550292	1.84861e-10	2.50585e-09
PIGZ|80235	-0.837955	1.86774e-10	2.52942e-09
APP|351	-0.35935	2.06113e-10	2.78089e-09
LSAMP|4045	-2.70308	2.0918e-10	2.81964e-09
BBX|56987	-0.460409	2.28367e-10	3.06113e-09
ZYX|7791	-0.382153	2.29266e-10	3.07033e-09
ARMCX1|51309	-0.707236	2.34037e-10	3.13133e-09
MYOF|26509	-0.345396	2.35478e-10	3.1477e-09
PKM2|5315	-0.49392	2.41641e-10	3.22709e-09
DHRS7|51635	-0.88243	2.55572e-10	3.40684e-09
GAS6|2621	-0.581953	2.64494e-10	3.51605e-09
ASAH1|427	-0.447505	2.66602e-10	3.54081e-09
uc001pfj.2	-3.643	2.77935e-10	3.68118e-09
NBL1|4681	-0.533764	2.83622e-10	3.74963e-09
SCPEP1|59342	-0.475682	2.94573e-10	3.88374e-09
MAMLD1|10046	-0.761864	3.36452e-10	4.41174e-09
TMEM200B|399474	-0.539609	3.39122e-10	4.44272e-09
FIS1|51024	-0.522306	3.42361e-10	4.48108e-09
TRANK1|9881	-2.98574	3.43639e-10	4.49374e-09
PLEKHA2|59339	-0.563098	3.58439e-10	4.67882e-09
JAM3|83700	-0.624058	3.66725e-10	4.77834e-09
MGC16703|113691	-0.819136	3.75818e-10	4.888e-09
C1orf91|56063	-0.745926	3.77995e-10	4.91189e-09
AHR|196	-0.586764	3.85492e-10	5.00482e-09
PKIG|11142	-0.434151	3.90364e-10	5.06351e-09
RNF7|9616	-0.512251	3.94056e-10	5.10225e-09
GLA|2717	-0.474791	4.03566e-10	5.21604e-09
GNAI2|2771	-0.376026	4.1269e-10	5.32444e-09
NIT2|56954	-0.465117	4.34098e-10	5.57079e-09
CCM2|83605	-0.491656	5.08154e-10	6.48659e-09
WDR45L|56270	-0.411836	5.12988e-10	6.54252e-09
LMAN2L|81562	-0.652544	5.2263e-10	6.65375e-09
KIF21A|55605	-3.43647	5.31126e-10	6.75597e-09
HM13|81502	-0.386568	5.3429e-10	6.78426e-09
SCRN1|9805	-0.352177	5.38149e-10	6.82727e-09
IER3|8870	-0.525153	5.45968e-10	6.91432e-09
SLIT3|6586	-0.507783	5.62494e-10	7.11115e-09
VPS41|27072	-0.512698	5.62016e-10	7.11115e-09
PLAC8|51316	-0.487758	5.6653e-10	7.15591e-09
FBLN1|2192	-0.500674	6.13009e-10	7.72948e-09
DMXL2|23312	-0.499297	6.32824e-10	7.96542e-09
SEC11A|23478	-0.389293	6.72337e-10	8.4334e-09
ABCA7|10347	-0.766037	7.04529e-10	8.82952e-09
CABLES1|91768	-0.556889	7.07369e-10	8.85744e-09
REEP5|7905	-0.517519	7.293e-10	9.09265e-09
PTPRA|5786	-0.473699	7.3336e-10	9.13538e-09
TCEAL3|85012	-0.508792	7.55079e-10	9.39783e-09
ATP5E|514	-0.361919	7.62775e-10	9.48545e-09
PRKAR1A|5573	-0.357221	8.25106e-10	1.02341e-08
GPX7|2882	-1.54869	8.29933e-10	1.02764e-08
ACP2|53	-0.602253	8.50196e-10	1.05183e-08
AMZ2|51321	-0.483187	8.52534e-10	1.05382e-08
CHST15|51363	-2.41783	8.67187e-10	1.07101e-08
RDX|5962	-0.487187	8.83943e-10	1.08984e-08
uc002ubv.3	-0.920699	9.12816e-10	1.12257e-08
SAMD14|201191	-1.16655	9.31181e-10	1.14418e-08
TSPAN13|27075	-0.959478	9.55789e-10	1.17242e-08
CNTNAP1|8506	-0.479754	1.04549e-09	1.2792e-08
C6orf72|116254	-0.582921	1.04998e-09	1.2836e-08
DNAJB2|3300	-0.566415	1.11838e-09	1.36492e-08
SPAG6|9576	-7.81683	1.12901e-09	1.37556e-08
ARHGAP22|58504	-1.52146	1.1673e-09	1.41862e-08
SEMA3A|10371	-1.51799	1.27513e-09	1.54318e-08
PREPL|9581	-0.426743	1.30854e-09	1.58229e-08
MGC16121|84848	-1.67074	1.35431e-09	1.6349e-08
C19orf28|126321	-0.466447	1.36625e-09	1.6477e-08
SFRP1|6422	-0.477679	1.36719e-09	1.6477e-08
RAB32|10981	-0.459775	1.3747e-09	1.65537e-08
NDUFB5|4711	-0.429174	1.40369e-09	1.68466e-08
HSF4|3299	-0.7295	1.45581e-09	1.74577e-08
SERPINE1|5054	-1.3114	1.6951e-09	2.02097e-08
PKDCC|91461	-1.11999	1.80153e-09	2.14256e-08
SNX19|399979	-0.460935	1.83159e-09	2.17652e-08
LMAN1|3998	-0.367346	1.84896e-09	2.19535e-08
DNAH11|8701	-5.5088	1.88632e-09	2.23237e-08
HLF|3131	-1.2845	1.90863e-09	2.25509e-08
KTELC1|56983	-0.596742	1.9074e-09	2.25509e-08
PHLDB2|90102	-0.408007	1.98748e-09	2.34441e-08
MLF1|4291	-0.508771	2.01098e-09	2.37021e-08
KPNA1|3836	-0.369615	2.02912e-09	2.38963e-08
ALPK1|80216	-3.07451	2.17013e-09	2.54685e-08
PHTF2|57157	-0.418129	2.25209e-09	2.63291e-08
PLEKHN1|84069	-1.59329	2.29546e-09	2.67927e-08
ZBTB10|65986	-0.656199	2.35004e-09	2.73634e-08
ERLEC1|27248	-0.646079	2.39881e-09	2.78864e-08
PYCARD|29108	-1.25243	2.51625e-09	2.91344e-08
IL6R|3570	-1.456	2.59213e-09	2.9989e-08
IL17RD|54756	-1.49935	2.60146e-09	3.00729e-08
IMPAD1|54928	-0.371302	2.64235e-09	3.04967e-08
IFNGR2|3460	-0.597501	2.66761e-09	3.07161e-08
ENPP4|22875	-0.706337	2.73545e-09	3.14457e-08
CDH4|1002	-7.91448	2.76262e-09	3.17076e-08
GSTM2|2946	-0.653257	2.77867e-09	3.18412e-08
DDR1|780	-0.586173	2.80181e-09	3.20809e-08
PGRMC2|10424	-0.40921	3.06237e-09	3.49536e-08
MANEA|79694	-0.573777	3.12543e-09	3.55051e-08
SLC35B1|10237	-0.527987	3.15545e-09	3.5818e-08
ADAM19|8728	-0.574891	3.26065e-09	3.69541e-08
VAMP3|9341	-0.366299	3.26987e-09	3.70295e-08
AKR1B1|231	-0.436878	3.49306e-09	3.94642e-08
ATP2C1|27032	-0.380277	3.50924e-09	3.9616e-08
FOXF2|2295	-1.98119	3.64778e-09	4.10517e-08
LAMC1|3915	-0.37572	3.76079e-09	4.22577e-08
AKAP12|9590	-1.22845	3.79955e-09	4.266e-08
MAN1C1|57134	-2.85191	3.84023e-09	4.30833e-08
uc011bgq.1	-1.01099	3.88341e-09	4.35002e-08
C17orf62|79415	-0.408161	4.1695e-09	4.65964e-08
LPIN3|64900	-0.668535	4.16718e-09	4.65964e-08
NAP1L4|4676	-0.463145	4.18727e-09	4.67228e-08
TNFRSF14|8764	-2.67286	4.23519e-09	4.71847e-08
ALS2CR8|79800	-1.12768	4.4138e-09	4.90989e-08
ZDBF2|57683	-1.10931	4.43631e-09	4.92734e-08
ARMC10|83787	-0.576861	4.59972e-09	5.09317e-08
POLD4|57804	-0.638746	4.67953e-09	5.17758e-08
TPBG|7162	-0.498363	4.94504e-09	5.45464e-08
LPPR2|64748	-0.408025	5.02578e-09	5.53947e-08
RNPEPL1|57140	-0.530332	5.05766e-09	5.57037e-08
PAK1|5058	-0.591634	5.16304e-09	5.67346e-08
TRERF1|55809	-0.679941	5.36994e-09	5.89185e-08
MICA|4276	-0.505258	5.46428e-09	5.9908e-08
EPS8L2|64787	-0.741755	5.53581e-09	6.06004e-08
CDCP1|64866	-0.535176	5.60439e-09	6.13046e-08
TMCO4|255104	-1.07028	5.67573e-09	6.19912e-08
ACHE|43	-1.01646	5.71578e-09	6.23815e-08
NCALD|83988	-1.59088	5.99151e-09	6.53413e-08
GFPT2|9945	-0.606001	6.10801e-09	6.64614e-08
CAND2|23066	-0.945387	6.34998e-09	6.88868e-08
VLDLR|7436	-0.713996	6.36781e-09	6.90284e-08
SGCB|6443	-0.37531	6.3953e-09	6.92744e-08
LRRC58|116064	-0.391016	6.42586e-09	6.95013e-08
VOPP1|81552	-0.396495	6.47854e-09	6.98619e-08
KAT2B|8850	-0.622692	6.67771e-09	7.18488e-08
BDKRB1|623	-0.484636	6.71017e-09	7.21443e-08
C20orf30|29058	-0.353288	6.79284e-09	7.29789e-08
KCNK3|3777	-1.54699	6.81557e-09	7.31686e-08
RAB20|55647	-1.09723	6.88212e-09	7.37735e-08
UGGT2|55757	-0.452803	7.15883e-09	7.6626e-08
ANKRD5|63926	-0.865885	7.34209e-09	7.83554e-08
FAM84A|151354	-1.22815	7.44674e-09	7.9355e-08
RAC2|5880	-2.17987	7.496e-09	7.98211e-08
VDAC1|7416	-0.313533	7.55608e-09	8.02833e-08
HDAC1|3065	-0.35286	7.73169e-09	8.20286e-08
DSTN|11034	-0.341504	7.78958e-09	8.25822e-08
SCARA3|51435	-0.531609	7.79535e-09	8.25827e-08
C19orf10|56005	-0.385702	7.98072e-09	8.43609e-08
UBE3C|9690	-0.339561	8.29511e-09	8.75561e-08
BAD|572	-0.455028	8.39681e-09	8.85003e-08
WASF3|10810	-0.433647	8.6825e-09	9.12452e-08
SEPT7|989	-0.344026	9.05076e-09	9.49082e-08
HFE|3077	-0.808641	9.06146e-09	9.49514e-08
CFL1|1072	-0.318379	9.08023e-09	9.50792e-08
CSGALNACT1|55790	-2.02342	9.10607e-09	9.52808e-08
BCAP29|55973	-0.438173	9.12322e-09	9.53222e-08
IBTK|25998	-0.483285	9.24173e-09	9.64209e-08
uc001btx.1	-0.423681	9.87669e-09	1.02897e-07
KCNF1|3754	-0.757896	1.05167e-08	1.09407e-07
NNMT|4837	-0.513991	1.05401e-08	1.09571e-07
NLRC5|84166	-1.03805	1.05518e-08	1.09614e-07
ARRB1|408	-0.998101	1.06191e-08	1.10235e-07
TTC14|151613	-0.414906	1.07173e-08	1.11094e-07
EPSTI1|94240	-0.948799	1.13709e-08	1.17448e-07
SHC1|6464	-0.324384	1.14248e-08	1.17921e-07
COL4A5|1287	-0.48765	1.17464e-08	1.21153e-07
FAM149A|25854	-3.48154	1.21214e-08	1.24753e-07
B4GALNT1|2583	-0.364631	1.26432e-08	1.29939e-07
ST8SIA2|8128	-1.28797	1.30364e-08	1.33885e-07
DIRC2|84925	-0.607416	1.31416e-08	1.34869e-07
ABI3BP|25890	-1.31248	1.3483e-08	1.38177e-07
SERF2|10169	-0.344903	1.36847e-08	1.40046e-07
EBF3|253738	-2.67818	1.39366e-08	1.42422e-07
PPP4R4|57718	-2.43069	1.45307e-08	1.48388e-07
MLEC|9761	-0.342003	1.48731e-08	1.51563e-07
HOXA7|3204	-2.80886	1.50132e-08	1.52667e-07
MEGF6|1953	-0.442335	1.51729e-08	1.54183e-07
KIAA1107|23285	-4.3094	1.53894e-08	1.56273e-07
RNH1|6050	-0.409749	1.60465e-08	1.62489e-07
AKAP3|10566	-1.11581	1.60861e-08	1.62776e-07
SLC39A13|91252	-0.47401	1.81356e-08	1.8262e-07
RER1|11079	-0.325656	1.85503e-08	1.86665e-07
PSMD2|5708	-0.336573	1.90054e-08	1.90979e-07
ABCD1|215	-0.519999	1.94425e-08	1.95101e-07
TNKS1BP1|85456	-0.352135	1.97206e-08	1.97616e-07
LTBP2|4053	-0.472665	2.10352e-08	2.10207e-07
COPS6|10980	-0.421883	2.23424e-08	2.22664e-07
RASL11A|387496	-1.17963	2.23434e-08	2.22664e-07
BLVRB|645	-0.581633	2.28305e-08	2.26892e-07
ZNF597|146434	-7.32445	2.33111e-08	2.31509e-07
MYADM|91663	-0.364017	2.35089e-08	2.33313e-07
GPI|2821	-0.365696	2.37422e-08	2.35305e-07
C11orf45|219833	-1.51803	2.42185e-08	2.39532e-07
UBE2L6|9246	-0.815814	2.43377e-08	2.40547e-07
CAPG|822	-0.392063	2.48457e-08	2.45065e-07
SEPT8|23176	-0.399452	2.49351e-08	2.45444e-07
MANEAL|149175	-1.14507	2.51238e-08	2.46731e-07
OSTC|58505	-0.389564	2.51341e-08	2.46731e-07
SLC25A13|10165	-0.503707	2.51285e-08	2.46731e-07
NAGA|4668	-0.409196	2.5441e-08	2.49574e-07
BECN1|8678	-0.484185	2.80975e-08	2.74145e-07
EDNRB|1910	-1.736	2.89085e-08	2.81677e-07
RIN2|54453	-0.472035	2.99932e-08	2.92049e-07
NUDT18|79873	-0.822041	3.01458e-08	2.93338e-07
C3orf55|152078	-6.36225	3.05351e-08	2.96726e-07
PLEKHF1|79156	-0.686458	3.07518e-08	2.98631e-07
CXCL16|58191	-1.73313	3.177e-08	3.08105e-07
TCEAL4|79921	-0.395407	3.22261e-08	3.1211e-07
CYP4V2|285440	-2.8481	3.25833e-08	3.15358e-07
SPAG4|6676	-1.29927	3.28576e-08	3.17799e-07
INSIG1|3638	-0.569566	3.34151e-08	3.22739e-07
CDKN1A|1026	-0.787877	3.40757e-08	3.28481e-07
DLK2|65989	-0.966792	3.46008e-08	3.33099e-07
uc001vvr.1	-2.51527	3.55039e-08	3.41339e-07
SH2B3|10019	-0.597573	3.61924e-08	3.47265e-07
KRCC1|51315	-1.40879	3.69573e-08	3.54134e-07
CHST12|55501	-0.51526	3.82839e-08	3.66602e-07
SUN1|23353	-0.332878	3.83199e-08	3.66703e-07
HOXB3|3213	-0.394185	3.84466e-08	3.67672e-07
LTBR|4055	-0.375683	3.85283e-08	3.6821e-07
BOC|91653	-0.73605	3.97891e-08	3.80008e-07
PLP2|5355	-0.355753	3.98576e-08	3.80411e-07
MMP1|4312	-0.766596	4.0214e-08	3.83306e-07
SND1|27044	-0.340824	4.04182e-08	3.84998e-07
TSC22D4|81628	-0.412038	4.08055e-08	3.87921e-07
GBP4|115361	-6.32672	4.16426e-08	3.95288e-07
ASB9|140462	-1.18014	4.19952e-08	3.97921e-07
C3orf21|152002	-0.459576	4.38296e-08	4.14488e-07
ENTPD6|955	-0.39731	4.38144e-08	4.14488e-07
KREMEN1|83999	-0.881349	4.44478e-08	4.19785e-07
IL4R|3566	-0.482738	4.65764e-08	4.38455e-07
UST|10090	-0.542087	4.81626e-08	4.53092e-07
SDC3|9672	-0.405142	5.34245e-08	5.00638e-07
LONP2|83752	-0.418011	5.47536e-08	5.1276e-07
PXK|54899	-0.627125	5.49708e-08	5.14461e-07
APOL6|80830	-0.687936	5.59155e-08	5.22964e-07
STEAP3|55240	-1.21037	5.95008e-08	5.55418e-07
CMBL|134147	-0.606781	5.98776e-08	5.58574e-07
UBA6|55236	-0.339176	6.09358e-08	5.68079e-07
PRR7|80758	-0.390707	6.41704e-08	5.96381e-07
DCHS2|54798	-0.99259	6.4298e-08	5.97112e-07
LYN|4067	-0.448871	6.60958e-08	6.13413e-07
TMEM59|9528	-0.377925	6.78008e-08	6.28429e-07
GNB1|2782	-0.271723	7.31378e-08	6.75298e-07
AUP1|550	-0.394659	7.35013e-08	6.78221e-07
GPR137|56834	-0.678871	7.88487e-08	7.24786e-07
PARL|55486	-0.488418	8.18763e-08	7.49763e-07
FBXO25|26260	-0.804449	8.22065e-08	7.52301e-07
ACAD9|28976	-0.363028	8.27717e-08	7.56994e-07
ANKRD40|91369	-0.471065	8.28417e-08	7.57155e-07
CDK2AP2|10263	-0.484735	8.4527e-08	7.71583e-07
CACNA2D3|55799	-2.23906	8.50617e-08	7.75974e-07
OST4|100128731	-0.410514	8.53618e-08	7.77928e-07
P2RX4|5025	-0.747498	8.71545e-08	7.93562e-07
SYTL4|94121	-1.31878	8.87936e-08	8.06961e-07
MTCH1|23787	-0.315999	9.09574e-08	8.24034e-07
FAH|2184	-0.665254	9.20569e-08	8.32951e-07
TMX2|51075	-0.341586	9.25612e-08	8.3699e-07
GZF1|64412	-0.415017	9.44376e-08	8.52357e-07
MAGEH1|28986	-1.65864	9.49358e-08	8.56318e-07
ZDHHC4|55146	-0.548935	9.64608e-08	8.68989e-07
CTSH|1512	-0.41951	9.68716e-08	8.72146e-07
CD59|966	-0.435182	1.03354e-07	9.28057e-07
ZNF148|7707	-0.489168	1.03403e-07	9.28057e-07
CFH|3075	-0.594562	1.0425e-07	9.35082e-07
CTNNBIP1|56998	-0.514214	1.05719e-07	9.47668e-07
FUT11|170384	-0.705342	1.06615e-07	9.55106e-07
FADS1|3992	-0.336203	1.08235e-07	9.67823e-07
PIGS|94005	-0.399438	1.10663e-07	9.87698e-07
NUDT16|131870	-0.482834	1.11424e-07	9.93872e-07
SDC4|6385	-0.355199	1.11866e-07	9.97198e-07
ITGB5|3693	-1.18204	1.1242e-07	1.00152e-06
GBP5|115362	-4.93159	1.13179e-07	1.00766e-06
CDC16|8881	-0.373563	1.13642e-07	1.01116e-06
LRP5|4041	-0.427963	1.15035e-07	1.0223e-06
NDUFB2|4708	-0.429238	1.15601e-07	1.02607e-06
MVP|9961	-0.307218	1.1781e-07	1.04375e-06
C7orf68|29923	-0.677226	1.19888e-07	1.06021e-06
FMNL2|114793	-0.352617	1.23366e-07	1.08897e-06
LAPTM4A|9741	-0.331173	1.34138e-07	1.18045e-06
RAD51C|5889	-0.703977	1.34797e-07	1.1848e-06
ATG3|64422	-0.384132	1.36348e-07	1.19698e-06
ZNF12|7559	-0.491161	1.36898e-07	1.20035e-06
SCAMP2|10066	-0.443457	1.37028e-07	1.20076e-06
LMAN2|10960	-0.313589	1.39513e-07	1.22179e-06
EMB|133418	-0.597541	1.42962e-07	1.25048e-06
IFI35|3430	-0.599209	1.44559e-07	1.26369e-06
NOL3|8996	-1.33716	1.44885e-07	1.26577e-06
DARS|1615	-0.360759	1.45244e-07	1.26814e-06
RPE|6120	-0.425673	1.46292e-07	1.27652e-06
PPP1CA|5499	-0.32216	1.5137e-07	1.31924e-06
NCAPG2|54892	-0.282015	1.51618e-07	1.3206e-06
KIRREL2|84063	-0.924118	1.53082e-07	1.33175e-06
TMX4|56255	-0.484268	1.54143e-07	1.34017e-06
DCUN1D1|54165	-0.441661	1.56212e-07	1.35734e-06
UBE2F|140739	-0.491338	1.56476e-07	1.35882e-06
uc004edk.1	-0.607388	1.5777e-07	1.36924e-06
B3GALNT1|8706	-0.637286	1.59147e-07	1.37953e-06
UROS|7390	-0.541051	1.62858e-07	1.40916e-06
SLC25A36|55186	-0.479072	1.64744e-07	1.42293e-06
TMUB1|83590	-0.425691	1.67222e-07	1.44347e-06
CRYBG3|131544	-0.743736	1.67381e-07	1.44397e-06
PDCD10|11235	-0.472388	1.68142e-07	1.44881e-06
YWHAB|7529	-0.273525	1.73497e-07	1.49228e-06
RBL2|5934	-0.412304	1.76181e-07	1.51356e-06
MUL1|79594	-0.424526	1.78393e-07	1.53166e-06
FAM70B|348013	-3.00412	1.79406e-07	1.53944e-06
PPIEL|728448	-2.49092	1.81957e-07	1.55843e-06
TMSB10|9168	-0.339575	1.84323e-07	1.57601e-06
HMGCL|3155	-0.509967	1.88926e-07	1.61156e-06
RPS27L|51065	-0.541375	1.91129e-07	1.62747e-06
LPAR1|1902	-0.661342	1.93506e-07	1.64585e-06
SALL1|6299	-3.74991	2.01007e-07	1.70655e-06
XAF1|54739	-3.50475	2.03711e-07	1.72748e-06
SCG2|7857	-0.475675	2.07193e-07	1.75392e-06
ANKIB1|54467	-0.399043	2.08691e-07	1.76557e-06
MFSD10|10227	-0.368517	2.16362e-07	1.82939e-06
TFG|10342	-0.333792	2.27481e-07	1.9178e-06
IL13RA2|3598	-0.649487	2.30045e-07	1.93828e-06
SQSTM1|8878	-0.281882	2.33239e-07	1.9629e-06
ITGA11|22801	-0.970751	2.41e-07	2.02468e-06
INSIG2|51141	-0.886149	2.47162e-07	2.07524e-06
SNX9|51429	-0.371447	2.48015e-07	2.07999e-06
SLC1A3|6507	-3.52104	2.49158e-07	2.08715e-06
EIF4H|7458	-0.288977	2.52842e-07	2.11556e-06
RNASEK|440400	-0.354626	2.56237e-07	2.14024e-06
PDE7B|27115	-0.513789	2.71887e-07	2.25921e-06
ZBTB7B|51043	-0.403097	2.7314e-07	2.26832e-06
MAEA|10296	-0.33221	2.75591e-07	2.28605e-06
PCCB|5096	-0.375055	2.76794e-07	2.2947e-06
PPAPDC1A|196051	-0.724626	2.79301e-07	2.31284e-06
RYK|6259	-0.373861	2.84963e-07	2.35702e-06
CBR1|873	-0.328853	2.87284e-07	2.37486e-06
MRPL3|11222	-0.329276	2.88206e-07	2.38112e-06
MAP3K2|10746	-0.537381	2.91784e-07	2.4093e-06
MFSD11|79157	-0.647143	2.92618e-07	2.41481e-06
C2orf24|27013	-0.368452	3.01902e-07	2.48292e-06
GPC6|10082	-0.508366	3.03139e-07	2.49168e-06
C19orf24|55009	-0.433575	3.04663e-07	2.50277e-06
FBXO6|26270	-0.932803	3.05435e-07	2.50769e-06
C2orf89|129293	-1.3724	3.08648e-07	2.53131e-06
TCEAL8|90843	-0.959401	3.09647e-07	2.53795e-06
SLC35F2|54733	-0.983112	3.11413e-07	2.54953e-06
DCC|1630	-5.38187	3.1281e-07	2.55857e-06
NAGPA|51172	-0.555606	3.12872e-07	2.55857e-06
MRPS33|51650	-0.521823	3.1836e-07	2.60051e-06
GAP43|2596	-5.38919	3.20197e-07	2.61256e-06
PNMA2|10687	-2.08421	3.21513e-07	2.62034e-06
PFKFB3|5209	-0.408423	3.2338e-07	2.63407e-06
CBFB|865	-0.321608	3.26136e-07	2.65503e-06
UBC|7316	-0.28513	3.41216e-07	2.7731e-06
CLCN4|1183	-1.24498	3.67929e-07	2.9768e-06
PPFIBP1|8496	-0.380706	3.75759e-07	3.03506e-06
CABLES2|81928	-0.476193	3.77544e-07	3.04777e-06
ERRFI1|54206	-0.917019	3.85426e-07	3.1062e-06
FAM176B|55194	-0.445385	3.85723e-07	3.10685e-06
ITGB4|3691	-2.05034	3.90974e-07	3.14739e-06
ZNF862|643641	-0.80252	3.93252e-07	3.16397e-06
uc003igi.1	-2.1396	4.17744e-07	3.35542e-06
LPCAT1|79888	-1.01097	4.18384e-07	3.35869e-06
IMPDH1|3614	-0.390569	4.1965e-07	3.36699e-06
CCDC47|57003	-0.297927	4.24093e-07	3.39698e-06
CCPG1|9236	-0.580271	4.26161e-07	3.41165e-06
PARK7|11315	-0.302015	4.54053e-07	3.6209e-06
MANBA|4126	-0.583757	4.68366e-07	3.73092e-06
ZKSCAN1|7586	-0.438117	4.7627e-07	3.7897e-06
C17orf101|79701	-0.511337	4.80023e-07	3.81746e-06
ANAPC11|51529	-0.398135	4.98618e-07	3.95663e-06
AMFR|267	-0.344659	5.04379e-07	3.99796e-06
IFI44|10561	-1.69177	5.07567e-07	4.01882e-06
RAB5C|5878	-0.300114	5.12587e-07	4.05635e-06
GRAMD1C|54762	-0.936555	5.18922e-07	4.10198e-06
TSPYL5|85453	-0.3719	5.21415e-07	4.11944e-06
PQLC3|130814	-0.547809	5.25421e-07	4.14881e-06
RPS6KA3|6197	-0.359149	5.55493e-07	4.37194e-06
TMSL3|7117	-0.402591	5.56899e-07	4.38062e-06
SHISA4|149345	-0.596148	5.60641e-07	4.40132e-06
CYB561|1534	-0.358001	5.73682e-07	4.4955e-06
FAM83H|286077	-0.426452	5.78256e-07	4.52889e-06
JMJD6|23210	-0.442627	5.83786e-07	4.56231e-06
VSTM2L|128434	-1.21511	5.87317e-07	4.58495e-06
C7orf31|136895	-1.74594	5.96443e-07	4.64865e-06
HDLBP|3069	-0.287555	6.10435e-07	4.75002e-06
RAB6A|5870	-0.329198	6.36271e-07	4.94573e-06
CHID1|66005	-0.359474	6.36678e-07	4.94624e-06
YIF1A|10897	-0.445735	6.41827e-07	4.98356e-06
BTN3A1|11119	-0.669568	6.46602e-07	5.01596e-06
ENO2|2026	-0.485764	6.46695e-07	5.01596e-06
CAPZB|832	-0.331539	6.72783e-07	5.196e-06
GRINA|2907	-0.267301	6.81386e-07	5.25402e-06
GPR180|160897	-0.460969	6.98267e-07	5.37272e-06
PDGFRA|5156	-0.682907	7.09061e-07	5.44997e-06
WDR1|9948	-0.27241	7.14096e-07	5.48283e-06
TMCO3|55002	-0.376682	7.16866e-07	5.50117e-06
PPP1R9B|84687	-0.355133	7.18263e-07	5.50897e-06
MEA1|4201	-0.386721	7.23333e-07	5.54492e-06
FHOD3|80206	-3.03486	7.24108e-07	5.54791e-06
NDRG2|57447	-3.31299	7.49484e-07	5.73625e-06
PHF10|55274	-0.397611	7.60821e-07	5.81378e-06
PPP1R14B|26472	-0.284199	7.66492e-07	5.85402e-06
TNRC6A|27327	-0.326621	7.67029e-07	5.85503e-06
IL22RA1|58985	-2.63674	7.89561e-07	6.01431e-06
C5orf42|65250	-0.487937	7.94994e-07	6.04962e-06
SUMF1|285362	-0.462045	8.01181e-07	6.08998e-06
FXR1|8087	-0.290833	8.10782e-07	6.15326e-06
CUL7|9820	-0.394465	8.21919e-07	6.22797e-06
NOMO3|408050	-0.320679	8.27698e-07	6.26847e-06
STK39|27347	-0.694695	8.35094e-07	6.31786e-06
ACTL6A|86	-0.34678	8.3574e-07	6.31944e-06
SULF2|55959	-2.21085	8.49561e-07	6.41052e-06
ROMO1|140823	-0.429938	8.50307e-07	6.41281e-06
NMD3|51068	-0.38098	8.5176e-07	6.42041e-06
RP2|6102	-0.439436	8.55218e-07	6.43976e-06
NOVA1|4857	-0.659254	8.62754e-07	6.48636e-06
CLCN3|1182	-0.433914	8.80673e-07	6.61764e-06
BFAR|51283	-0.352359	8.82367e-07	6.62693e-06
GOLGB1|2804	-0.357273	8.83108e-07	6.62905e-06
HOXB9|3219	-2.96747	8.85673e-07	6.64484e-06
OAS2|4939	-3.69371	8.86894e-07	6.65056e-06
SUMO3|6612	-0.289778	8.91946e-07	6.68497e-06
TNFRSF6B|8771	-1.005	8.93552e-07	6.69354e-06
CCNYL1|151195	-0.593304	9.20794e-07	6.87977e-06
PDLIM2|64236	-0.390034	9.24894e-07	6.90683e-06
uc001uoa.1	-0.431067	9.39089e-07	7.00922e-06
VWA5A|4013	-2.82015	9.46305e-07	7.05942e-06
TMEM50B|757	-0.560638	9.68371e-07	7.21659e-06
BTN3A3|10384	-1.01143	9.77114e-07	7.27799e-06
PHF21A|51317	-0.460701	1.00592e-06	7.48481e-06
ANXA2|302	-0.280263	1.01301e-06	7.53371e-06
KIAA1522|57648	-0.368005	1.01645e-06	7.55538e-06
PTX3|5806	-2.74965	1.02158e-06	7.58964e-06
LOC651250|651250	-0.61729	1.03704e-06	7.70051e-06
TCEB3|6924	-0.30504	1.03803e-06	7.70391e-06
RNF6|6049	-0.343147	1.03936e-06	7.70984e-06
NOTCH3|4854	-0.375426	1.04665e-06	7.75991e-06
FAM184A|79632	-1.98709	1.08595e-06	8.03482e-06
SLC15A3|51296	-2.42911	1.09168e-06	8.07309e-06
TRIM56|81844	-0.442109	1.09698e-06	8.10814e-06
ATP6V0E2|155066	-0.338172	1.11357e-06	8.22232e-06
ATP13A2|23400	-0.383979	1.12973e-06	8.33315e-06
NSF|4905	-0.331344	1.1473e-06	8.45411e-06
PYGL|5836	-0.327979	1.15958e-06	8.54021e-06
SDF2L1|23753	-0.441081	1.1957e-06	8.77496e-06
RGS11|8786	-1.1599	1.20337e-06	8.82224e-06
PAM|5066	-0.298213	1.2176e-06	8.91752e-06
DNASE1L1|1774	-0.554409	1.22084e-06	8.93673e-06
uc001aia.1	-0.377819	1.23818e-06	9.04992e-06
C9orf95|54981	-2.07206	1.25607e-06	9.17602e-06
BCOR|54880	-0.338367	1.31929e-06	9.60392e-06
GYS1|2997	-0.402253	1.33229e-06	9.69368e-06
BTN3A2|11118	-0.693761	1.3357e-06	9.7136e-06
NUCB2|4925	-0.45834	1.37373e-06	9.97005e-06
PSMB1|5689	-0.305851	1.39739e-06	1.01265e-05
C10orf58|84293	-0.894465	1.40283e-06	1.01608e-05
RNF13|11342	-0.447667	1.40367e-06	1.01618e-05
EPS8|2059	-0.381679	1.46565e-06	1.05946e-05
DLD|1738	-0.310619	1.48657e-06	1.07351e-05
C16orf72|29035	-0.329648	1.51668e-06	1.09471e-05
PCYT1B|9468	-0.840339	1.52219e-06	1.09814e-05
uc001tvk.1	-3.79102	1.52403e-06	1.09891e-05
LMBRD1|55788	-0.710405	1.53415e-06	1.10511e-05
FAM117A|81558	-0.880131	1.54404e-06	1.11168e-05
BEND6|221336	-0.779144	1.54833e-06	1.11421e-05
CHSY1|22856	-0.358727	1.55549e-06	1.11881e-05
RNASET2|8635	-0.572297	1.57439e-06	1.13184e-05
PIK3R4|30849	-0.396837	1.5829e-06	1.13739e-05
NDUFB4|4710	-0.353974	1.58903e-06	1.14122e-05
MGC70857|414919	-0.387244	1.59912e-06	1.14733e-05
SLC35F5|80255	-0.529727	1.61935e-06	1.16127e-05
MAP9|79884	-0.632512	1.62623e-06	1.16563e-05
PRKCD|5580	-0.661698	1.64344e-06	1.17738e-05
uc003ubq.3	-19.0657	1.66667e-06	1.19284e-05
MGC87042|256227	-3.84457	1.70522e-06	1.21862e-05
AASS|10157	-2.18416	1.72424e-06	1.23099e-05
FAM114A1|92689	-0.472652	1.72882e-06	1.23365e-05
PITX1|5307	-0.341037	1.73482e-06	1.23671e-05
ATOX1|475	-0.373902	1.74723e-06	1.24494e-05
C11orf41|25758	-0.730085	1.78583e-06	1.27057e-05
HOPX|84525	-2.38782	1.7853e-06	1.27057e-05
FHOD1|29109	-0.446923	1.80223e-06	1.28161e-05
STARD3NL|83930	-0.458122	1.8193e-06	1.2912e-05
RAB26|25837	-1.1658	1.82363e-06	1.29364e-05
KIAA0562|9731	-0.397323	1.82488e-06	1.29389e-05
HES1|3280	-0.414116	1.88597e-06	1.33459e-05
GPAA1|8733	-0.302805	1.90893e-06	1.35017e-05
ATRX|546	-0.329172	1.93012e-06	1.36249e-05
MGAT3|4248	-1.77477	1.95373e-06	1.37848e-05
PAQR7|164091	-0.535808	1.95651e-06	1.37978e-05
C9orf110|100128385	-6.2708	1.9665e-06	1.38614e-05
HEXB|3074	-0.377917	1.97834e-06	1.39381e-05
NIPAL3|57185	-0.567847	1.99919e-06	1.40781e-05
CHI3L1|1116	-2.36077	2.02143e-06	1.42208e-05
POLR2J|5439	-0.381343	2.07477e-06	1.4581e-05
SEC22A|26984	-0.526178	2.07564e-06	1.4581e-05
TBCA|6902	-0.308455	2.07915e-06	1.45985e-05
CKAP4|10970	-0.281543	2.09441e-06	1.46985e-05
C2orf55|343990	-1.56456	2.09759e-06	1.47136e-05
CXCL5|6374	-1.631	2.1149e-06	1.47992e-05
LMF2|91289	-0.334757	2.11745e-06	1.48029e-05
TAX1BP1|8887	-0.33103	2.11748e-06	1.48029e-05
CDH13|1012	-4.33595	2.16115e-06	1.50863e-05
C17orf89|284184	-0.460511	2.21506e-06	1.54477e-05
PCNP|57092	-0.288101	2.24086e-06	1.56126e-05
TMEM120A|83862	-0.661204	2.2645e-06	1.57696e-05
CNTN3|5067	-2.12183	2.26618e-06	1.57738e-05
F8|2157	-1.01341	2.30257e-06	1.60039e-05
MFN1|55669	-0.350199	2.35818e-06	1.63668e-05
PARP12|64761	-0.553964	2.37868e-06	1.64932e-05
FKBP14|55033	-0.526534	2.4483e-06	1.69516e-05
PSD|5662	-1.49977	2.45843e-06	1.70136e-05
NRSN2|80023	-0.31379	2.5168e-06	1.74008e-05
SHFM1|7979	-0.393521	2.60844e-06	1.8e-05
DPP3|10072	-0.364634	2.64299e-06	1.82297e-05
OAZ2|4947	-0.298098	2.72201e-06	1.8739e-05
LAMB1|3912	-0.307608	2.74864e-06	1.89133e-05
OPA1|4976	-0.308507	2.76798e-06	1.90282e-05
ADAM12|8038	-0.944495	2.77394e-06	1.90601e-05
uc001aqd.2	-0.698594	2.78287e-06	1.91033e-05
EIF4G1|1981	-0.272037	2.83449e-06	1.94484e-05
PHKB|5257	-0.422667	2.8724e-06	1.96899e-05
SR140|23350	-0.28558	2.87538e-06	1.97009e-05
DUSP3|1845	-0.343559	2.93335e-06	2.00695e-05
YIPF3|25844	-0.41305	2.99192e-06	2.04316e-05
SSBP2|23635	-0.577953	3.01886e-06	2.06058e-05
TCTA|6988	-0.379417	3.05397e-06	2.08357e-05
ZFX|7543	-0.429262	3.09089e-06	2.10776e-05
EHD2|30846	-0.358131	3.13206e-06	2.13382e-05
GTF2IRD2B|389524	-0.713677	3.13567e-06	2.13527e-05
MMP24|10893	-0.502921	3.1797e-06	2.16321e-05
C8orf83|286144	-0.486234	3.19841e-06	2.1739e-05
EPB49|2039	-0.614596	3.23256e-06	2.19608e-05
SIAH2|6478	-0.43689	3.26677e-06	2.21723e-05
EFEMP1|2202	-1.13327	3.26867e-06	2.21748e-05
UBE2J1|51465	-0.35025	3.27739e-06	2.22202e-05
REXO2|25996	-0.398077	3.29777e-06	2.23303e-05
AGPAT3|56894	-0.347012	3.30446e-06	2.23643e-05
KIRREL|55243	-0.323243	3.4115e-06	2.30463e-05
MAN2A1|4124	-0.330532	3.40994e-06	2.30463e-05
CD248|57124	-3.53352	3.48445e-06	2.34953e-05
SAR1B|51128	-0.491987	3.50036e-06	2.35915e-05
RASA1|5921	-0.387608	3.52473e-06	2.37225e-05
ANKMY2|57037	-0.555724	3.56556e-06	2.3975e-05
VEPH1|79674	-5.13463	3.63916e-06	2.44472e-05
TSPAN4|7106	-0.38823	3.75391e-06	2.51712e-05
TUBA4A|7277	-0.970171	3.80461e-06	2.54875e-05
KIF13A|63971	-0.390824	3.80945e-06	2.55081e-05
STT3B|201595	-0.33948	3.82217e-06	2.55696e-05
TMEM165|55858	-0.336377	3.83549e-06	2.5635e-05
uc003fwf.1	-0.347243	3.92809e-06	2.62296e-05
DDX60|55601	-0.727393	3.96594e-06	2.64701e-05
TMEM168|64418	-0.458614	3.9702e-06	2.64863e-05
AGFG1|3267	-0.314575	3.97535e-06	2.65084e-05
ZDHHC24|254359	-0.561515	3.98573e-06	2.65654e-05
CNBP|7555	-0.289246	4.12304e-06	2.74426e-05
VPS11|55823	-0.394004	4.16828e-06	2.76927e-05
IQSEC2|23096	-0.450084	4.21287e-06	2.79504e-05
APH1B|83464	-0.555936	4.44566e-06	2.94408e-05
TSPAN33|340348	-0.953332	4.44954e-06	2.9453e-05
C3orf18|51161	-0.77525	4.46105e-06	2.95156e-05
TBC1D5|9779	-0.321741	4.55064e-06	3.00534e-05
CORO1B|57175	-0.337316	4.69764e-06	3.09958e-05
NFKBIZ|64332	-0.457235	4.71583e-06	3.10875e-05
HOMER2|9455	-0.778071	4.81555e-06	3.17159e-05
FAM26F|441168	-1.52993	4.93913e-06	3.24854e-05
LAMP2|3920	-0.266509	5.00425e-06	3.28688e-05
CTBS|1486	-0.563638	5.01549e-06	3.29277e-05
SC4MOL|6307	-0.401034	5.03905e-06	3.30224e-05
GPX3|2878	-1.35942	5.05428e-06	3.31071e-05
TMEM62|80021	-1.38304	5.07789e-06	3.32166e-05
KLF13|51621	-0.434372	5.08927e-06	3.3261e-05
IGSF8|93185	-0.415664	5.14617e-06	3.36024e-05
PXMP4|11264	-0.380655	5.17934e-06	3.38037e-05
SLC9A1|6548	-0.377311	5.1958e-06	3.38806e-05
uc002zks.3	-3.14832	5.19557e-06	3.38806e-05
CTSL2|1515	-0.44251	5.28132e-06	3.43607e-05
MAP2|4133	-0.770923	5.29656e-06	3.44443e-05
CYP27A1|1593	-0.744727	5.36342e-06	3.48635e-05
GAPDH|2597	-0.351466	5.39465e-06	3.5026e-05
PLA2G15|23659	-0.404044	5.47882e-06	3.55018e-05
NKX2-5|1482	-0.716403	5.5997e-06	3.62526e-05
POMGNT1|55624	-0.293974	5.65823e-06	3.65987e-05
B4GALT7|11285	-0.551836	5.7131e-06	3.68875e-05
RSPO2|340419	-0.602584	5.78329e-06	3.73074e-05
IGF2BP3|10643	-0.335678	5.7883e-06	3.73231e-05
KDELC1|79070	-0.376505	5.83105e-06	3.75652e-05
FKBP5|2289	-2.22799	5.83431e-06	3.75694e-05
KCNC3|3748	-1.38503	5.88811e-06	3.78484e-05
CUL1|8454	-0.30519	5.89747e-06	3.78917e-05
ACTR2|10097	-0.237039	5.97854e-06	3.83785e-05
SPON2|10417	-1.08169	6.01271e-06	3.85464e-05
NMT1|4836	-0.268898	6.03034e-06	3.86252e-05
GTF2I|2969	-0.262728	6.04794e-06	3.87208e-05
ZNHIT1|10467	-0.349895	6.06023e-06	3.87823e-05
TNRC18|84629	-0.262251	6.08872e-06	3.89473e-05
PVRL3|25945	-0.407443	6.15873e-06	3.93603e-05
CHD9|80205	-0.410752	6.18624e-06	3.95012e-05
DBI|1622	-0.351234	6.34726e-06	4.044e-05
TMBIM6|7009	-0.250465	6.37859e-06	4.05859e-05
HDDC2|51020	-0.38904	6.38466e-06	4.06067e-05
CASP7|840	-0.487753	6.40598e-06	4.07243e-05
TMEM219|124446	-0.363824	6.44856e-06	4.0959e-05
AP1S1|1174	-0.315274	6.52482e-06	4.14252e-05
LSM5|23658	-0.390614	6.55961e-06	4.16278e-05
SEPT2|4735	-0.24417	6.57714e-06	4.17207e-05
D2HGDH|728294	-0.561543	6.64606e-06	4.21024e-05
URGCP|55665	-0.423673	6.75278e-06	4.27404e-05
NFATC1|4772	-0.678117	6.77937e-06	4.28717e-05
LEMD2|221496	-0.356467	6.9324e-06	4.37509e-05
DNASE2|1777	-0.283599	6.9626e-06	4.38768e-05
ZNF385D|79750	-4.78297	7.04598e-06	4.43636e-05
TMED3|23423	-0.273615	7.0747e-06	4.4525e-05
RABL3|285282	-0.438913	7.20167e-06	4.52453e-05
RSBN1L|222194	-0.479233	7.28423e-06	4.56845e-05
SPNS1|83985	-0.41187	7.30463e-06	4.57926e-05
DUSP22|56940	-0.656674	7.33207e-06	4.59447e-05
NDUFAB1|4706	-0.30455	7.61274e-06	4.76002e-05
HGSNAT|138050	-0.357997	7.68792e-06	4.8008e-05
MRPS24|64951	-0.362866	8.00951e-06	4.99083e-05
TPM1|7168	-0.725714	8.01526e-06	4.99226e-05
AGFG2|3268	-0.748243	8.06511e-06	5.01898e-05
LYNX1|66004	-2.63694	8.06942e-06	5.01951e-05
RSRC1|51319	-0.503181	8.12131e-06	5.04961e-05
CASC4|113201	-0.360901	8.13084e-06	5.05336e-05
SORBS2|8470	-2.97224	8.22545e-06	5.10777e-05
HOXA1|3198	-3.07497	8.23957e-06	5.11434e-05
CRELD2|79174	-0.380193	8.26521e-06	5.12805e-05
ZDHHC20|253832	-0.494253	8.31664e-06	5.15775e-05
CTNND1|1500	-0.281119	8.32755e-06	5.16229e-05
uc003cmy.1	-0.56749	8.36878e-06	5.18137e-05
KRIT1|889	-0.384754	8.41339e-06	5.20657e-05
SERPINB1|1992	-0.765137	8.43253e-06	5.21618e-05
ATP10D|57205	-0.69644	8.46483e-06	5.23393e-05
IGF2BP2|10644	-0.417991	8.5902e-06	5.30917e-05
USP48|84196	-0.307656	8.72445e-06	5.38523e-05
GK|2710	-0.564477	8.75058e-06	5.39906e-05
MFSD6|54842	-0.654705	8.84954e-06	5.45583e-05
WDR61|80349	-0.445323	8.85015e-06	5.45583e-05
FAM173B|134145	-0.43644	8.91233e-06	5.49182e-05
CASD1|64921	-0.521224	8.91908e-06	5.49363e-05
HEXA|3073	-0.332486	8.94286e-06	5.50125e-05
PNPO|55163	-0.493802	9.13175e-06	5.61028e-05
ITGB1|3688	-0.328157	9.18675e-06	5.63449e-05
TMBIM1|64114	-0.333651	9.25346e-06	5.67059e-05
PCDH7|5099	-0.602818	9.26368e-06	5.67304e-05
PTPRF|5792	-0.361342	9.2653e-06	5.67304e-05
MSL3L2|151507	-0.739892	9.27255e-06	5.67507e-05
FAM46A|55603	-1.3185	9.59632e-06	5.86081e-05
DNAJB4|11080	-0.326746	9.73132e-06	5.93323e-05
CYBASC3|220002	-0.326617	9.75915e-06	5.94769e-05
GHDC|84514	-0.426017	1.00545e-05	6.11735e-05
LLGL2|3993	-1.58087	1.00715e-05	6.12515e-05
AP3S1|1176	-0.321558	1.01207e-05	6.15095e-05
LAMA2|3908	-0.469612	1.01298e-05	6.15281e-05
YEATS2|55689	-0.279492	1.02466e-05	6.21601e-05
SIDT2|51092	-0.514639	1.03342e-05	6.26643e-05
uc003fln.1	-1.36369	1.03666e-05	6.27818e-05
CD99|4267	-0.266815	1.03805e-05	6.28394e-05
FBXO9|26268	-0.336237	1.04589e-05	6.32615e-05
LMBRD2|92255	-0.761991	1.04657e-05	6.3276e-05
ATP1A3|478	-1.56868	1.05122e-05	6.35304e-05
SUMF2|25870	-0.2716	1.07988e-05	6.51532e-05
SNX17|9784	-0.288729	1.09286e-05	6.58541e-05
POLK|51426	-0.42596	1.11823e-05	6.7299e-05
EDEM1|9695	-0.340004	1.12122e-05	6.74506e-05
AK5|26289	-0.625233	1.12449e-05	6.76193e-05
FAM115C|285966	-2.09983	1.14292e-05	6.86991e-05
ATP11B|23200	-0.338621	1.16361e-05	6.99088e-05
NADK|65220	-0.265052	1.18331e-05	7.09495e-05
PODXL2|50512	-0.2924	1.1853e-05	7.10394e-05
CAPN1|823	-0.286495	1.19258e-05	7.14167e-05
FGF12|2257	-0.3798	1.19928e-05	7.17878e-05
NMT2|9397	-0.442445	1.20698e-05	7.21892e-05
COPZ2|51226	-1.04065	1.21675e-05	7.27429e-05
TMEM167A|153339	-0.270937	1.23193e-05	7.35902e-05
THNSL2|55258	-1.64519	1.23741e-05	7.38563e-05
C3orf15|89876	-1.86581	1.2425e-05	7.40986e-05
USP51|158880	-3.20867	1.24245e-05	7.40986e-05
LSS|4047	-0.304838	1.25068e-05	7.45556e-05
KMO|8564	-4.90825	1.26493e-05	7.5374e-05
AGBL5|60509	-0.449075	1.2732e-05	7.58359e-05
IFT27|11020	-0.626499	1.27823e-05	7.61036e-05
CDS2|8760	-0.381256	1.28416e-05	7.63536e-05
GCA|25801	-1.65183	1.28454e-05	7.63536e-05
ARL6IP6|151188	-0.351938	1.29202e-05	7.67353e-05
ZNF252|286101	-0.429221	1.30136e-05	7.72266e-05
KRT15|3866	-1.01008	1.3089e-05	7.76423e-05
VPS24|51652	-0.303936	1.30996e-05	7.76731e-05
NDUFB10|4716	-0.377927	1.31408e-05	7.78855e-05
MATN3|4148	-0.993847	1.36425e-05	8.05614e-05
DGAT2|84649	-0.41421	1.39254e-05	8.21314e-05
uc003srb.1	-0.671416	1.39527e-05	8.22251e-05
RAG1AP1|55974	-0.367465	1.40614e-05	8.27982e-05
PCTP|58488	-0.700599	1.41234e-05	8.31296e-05
MPV17|4358	-0.418164	1.44539e-05	8.4971e-05
ABLIM3|22885	-1.06035	1.44824e-05	8.51039e-05
NDFIP1|80762	-0.280833	1.45635e-05	8.55458e-05
NGRN|51335	-0.281483	1.46457e-05	8.59935e-05
PRDX5|25824	-0.303665	1.48954e-05	8.73887e-05
SBDS|51119	-0.336348	1.49158e-05	8.7473e-05
HLA-DMA|3108	-1.99258	1.4989e-05	8.78238e-05
CLDN23|137075	-4.04754	1.50203e-05	8.79432e-05
PRAME|23532	-0.347106	1.51013e-05	8.83813e-05
SRPR|6734	-0.260783	1.51388e-05	8.8565e-05
C6orf120|387263	-0.396235	1.51688e-05	8.87048e-05
MAML2|84441	-0.447819	1.52413e-05	8.90923e-05
PCYOX1L|78991	-0.703394	1.52675e-05	8.92095e-05
VPS8|23355	-0.425102	1.53059e-05	8.93976e-05
TAF10|6881	-0.422368	1.53703e-05	8.97377e-05
SYDE1|85360	-0.317256	1.57571e-05	9.17736e-05
FBXL8|55336	-0.750716	1.60839e-05	9.36012e-05
GTF2IRD2|84163	-0.765625	1.61129e-05	9.37323e-05
GPX8|493869	-0.304746	1.626e-05	9.4436e-05
KDM1B|221656	-0.429989	1.62574e-05	9.4436e-05
SNAPC1|6617	-0.426197	1.64807e-05	9.56797e-05
PADI2|11240	-1.61158	1.69441e-05	9.80548e-05
IFIH1|64135	-1.41124	1.70355e-05	9.85047e-05
CHCHD10|400916	-0.65092	1.74292e-05	0.000100552
TPD52|7163	-0.357162	1.74313e-05	0.000100552
ANKRD6|22881	-2.98678	1.74503e-05	0.000100621
VRK2|7444	-0.547637	1.77743e-05	0.000102367
TGM2|7052	-1.60415	1.78703e-05	0.000102879
LOC220729|220729	-0.509364	1.80357e-05	0.000103666
HERC6|55008	-3.15796	1.8075e-05	0.00010385
PCDH18|54510	-1.02857	1.82585e-05	0.000104821
GLI3|2737	-0.340496	1.84732e-05	0.000106012
ADA|100	-0.640242	1.8721e-05	0.000107263
SLC16A2|6567	-0.316352	1.88106e-05	0.000107734
IL8|3576	-1.46275	1.89093e-05	0.000108214
GSTM3|2947	-0.329039	1.93826e-05	0.000110878
FLJ39739|388685	-3.10863	1.96082e-05	0.00011208
NFE2L3|9603	-0.515765	1.99355e-05	0.000113771
TM2D2|83877	-0.316372	2.01884e-05	0.000115032
CD38|952	-3.13652	2.02608e-05	0.000115354
PGAM1|5223	-0.30803	2.0909e-05	0.000118671
UPP1|7378	-0.791732	2.10041e-05	0.000119023
LAMP1|3916	-0.242004	2.103e-05	0.000119077
ZNF395|55893	-0.422712	2.10231e-05	0.000119077
MYO1E|4643	-0.41161	2.11294e-05	0.000119593
VKORC1|79001	-0.2777	2.12281e-05	0.000120104
NCKAP1|10787	-0.274592	2.12869e-05	0.000120389
KLHL5|51088	-0.348316	2.13894e-05	0.000120875
EIF4G2|1982	-0.230519	2.14501e-05	0.00012117
ATP5G3|518	-0.259889	2.15209e-05	0.000121476
PNMA1|9240	-0.288035	2.15936e-05	0.000121791
AHDC1|27245	-0.342668	2.21845e-05	0.000124928
SCOC|60592	-0.309329	2.23996e-05	0.00012609
TXNDC12|51060	-0.306707	2.26745e-05	0.000127489
KBTBD11|9920	-3.89905	2.27635e-05	0.000127939
NDUFC2|4718	-0.310932	2.30111e-05	0.00012918
MSRB2|22921	-0.652675	2.31065e-05	0.000129615
UXT|8409	-0.380396	2.32125e-05	0.000130109
GBAS|2631	-0.310282	2.32375e-05	0.000130199
SPTBN4|57731	-1.64687	2.33634e-05	0.000130853
KDM3A|55818	-0.432259	2.343e-05	0.000131175
uc003bzg.3	-0.39294	2.3442e-05	0.000131192
TIPARP|25976	-0.318835	2.37252e-05	0.000132725
HOXC10|3226	-0.394252	2.37921e-05	0.000133048
WIPI1|55062	-0.598221	2.48787e-05	0.000138802
SEPHS2|22928	-0.284217	2.50136e-05	0.000139447
CLK3|1198	-0.390484	2.51799e-05	0.00014032
TXNRD3IT1|645840	-0.628075	2.5204e-05	0.0001404
YIPF5|81555	-0.331254	2.52559e-05	0.000140635
YKT6|10652	-0.290006	2.52812e-05	0.000140722
TRIM62|55223	-0.517061	2.53279e-05	0.000140873
ATP6AP2|10159	-0.248776	2.54561e-05	0.000141532
SESN3|143686	-4.02939	2.58904e-05	0.00014378
LAMA5|3911	-0.755186	2.59648e-05	0.000144138
ADAMTS3|9508	-1.92932	2.60515e-05	0.000144564
TNIK|23043	-0.588715	2.61673e-05	0.000145095
ATG9A|79065	-0.289254	2.63483e-05	0.000145987
COL4A1|1282	-0.402226	2.70438e-05	0.000149382
TANC2|26115	-0.384963	2.73774e-05	0.000151051
TMEM173|340061	-1.21301	2.8049e-05	0.000154639
HSPE1|3336	-0.297534	2.82631e-05	0.00015576
CALD1|800	-0.384661	2.88513e-05	0.000158819
RAB8B|51762	-0.413584	2.89617e-05	0.000159306
CHMP2A|27243	-0.34772	2.90504e-05	0.000159733
GMPR|2766	-1.06659	2.94916e-05	0.000161851
ADAMTSL5|339366	-1.85089	2.98687e-05	0.000163755
FAM36A|116228	-0.363405	2.99715e-05	0.000164235
uc002rgw.1	-0.460157	3.02789e-05	0.000165857
KTN1|3895	-0.25672	3.03028e-05	0.000165925
FAM3C|10447	-0.403896	3.0409e-05	0.00016638
VPS54|51542	-0.492683	3.04338e-05	0.000166453
HOMEZ|57594	-0.656381	3.06457e-05	0.000167548
ICMT|23463	-0.270546	3.08939e-05	0.000168841
SLC30A4|7782	-0.884505	3.14665e-05	0.000171776
UBE2Z|65264	-0.246829	3.19734e-05	0.000174477
SNX13|23161	-0.363451	3.23111e-05	0.00017607
HIPK3|10114	-0.415471	3.24321e-05	0.00017658
TMEM14B|81853	-0.278046	3.31267e-05	0.000180091
RGS19|10287	-0.399004	3.32608e-05	0.000180683
WASF2|10163	-0.247782	3.33469e-05	0.000181016
XYLT1|64131	-0.365465	3.35036e-05	0.000181797
C3orf34|84984	-0.77002	3.39317e-05	0.000183982
uc003lfc.1	-1.95748	3.40817e-05	0.000184726
POM121C|100101267	-0.274054	3.41031e-05	0.000184773
TNFRSF25|8718	-0.679992	3.45826e-05	0.00018716
PCDH20|64881	-1.0883	3.46274e-05	0.000187333
KCNJ12|3768	-0.609197	3.50538e-05	0.000189498
SENP2|59343	-0.390142	3.52039e-05	0.000190167
BCAP31|10134	-0.244047	3.54097e-05	0.000191064
RSF1|51773	-0.359771	3.56351e-05	0.000192011
KLHL35|283212	-0.835003	3.58216e-05	0.000192927
C14orf37|145407	-2.05531	3.58415e-05	0.000192962
PSD4|23550	-0.809107	3.5856e-05	0.000192968
ITGB8|3696	-0.42217	3.60847e-05	0.000194054
RNF111|54778	-0.417516	3.64224e-05	0.000195725
MYH15|22989	-1.75624	3.67368e-05	0.000197121
XYLT2|64132	-0.424002	3.70424e-05	0.000198613
ST3GAL5|8869	-1.15463	3.73645e-05	0.000200118
COLEC12|81035	-1.18129	3.78245e-05	0.000202431
SNX5|27131	-0.242633	3.78643e-05	0.000202569
MLL5|55904	-0.346211	3.80413e-05	0.000203366
ATP5I|521	-0.461707	3.85579e-05	0.000205823
B3GALTL|145173	-0.433021	3.88339e-05	0.000207066
YWHAQ|10971	-0.323138	3.93345e-05	0.000209349
uc004abg.3	-3.77757	3.94683e-05	0.000209907
SCAMP3|10067	-0.280472	3.96138e-05	0.000210603
VPS26B|112936	-0.27584	4.05278e-05	0.000215225
CPT1A|1374	-0.31747	4.06843e-05	0.000215977
C2orf18|54978	-0.382029	4.075e-05	0.000216246
LZIC|84328	-0.413976	4.11992e-05	0.000218389
CYP2U1|113612	-0.631071	4.13749e-05	0.00021916
MR1|3140	-0.861075	4.15822e-05	0.000220177
TM2D3|80213	-0.4568	4.22992e-05	0.000223892
ARHGAP42|143872	-0.459248	4.26161e-05	0.000225486
RASSF7|8045	-0.822014	4.28154e-05	0.000226458
MGC42105|167359	-2.74346	4.36748e-05	0.000230413
SLC22A4|6583	-1.9318	4.43311e-05	0.00023362
ZNF292|23036	-0.355579	4.51407e-05	0.000237626
APC2|10297	-0.83219	4.56272e-05	0.000240099
B4GALT5|9334	-0.250328	4.57304e-05	0.000240555
B3GALT1|8708	-3.14573	4.60943e-05	0.000242293
IRF2|3660	-0.479836	4.62914e-05	0.00024324
PPARA|5465	-1.06976	4.64485e-05	0.000243977
SPTLC3|55304	-0.9567	4.67495e-05	0.000245202
ATP5H|10476	-0.264971	4.68872e-05	0.000245835
uc003fpg.3	-0.462913	4.71999e-05	0.000247205
RRM2B|50484	-0.357475	4.74391e-05	0.000248368
FBXL4|26235	-0.551549	4.75071e-05	0.000248633
ANPEP|290	-0.871973	4.7829e-05	0.000250228
WTAP|9589	-0.364221	4.8024e-05	0.000251066
SEL1L|6400	-0.296498	4.8768e-05	0.000254613
HIBADH|11112	-0.383217	4.92765e-05	0.000256871
MAN2B2|23324	-0.336723	4.93344e-05	0.00025708
NUDT22|84304	-0.374786	4.94539e-05	0.000257609
CCDC68|80323	-0.839055	5.1371e-05	0.000266544
NDUFA5|4698	-0.312831	5.13666e-05	0.000266544
OBFC2A|64859	-0.453262	5.15075e-05	0.000267151
OSBPL6|114880	-0.472308	5.15337e-05	0.000267191
STIP1|10963	-0.233118	5.23226e-05	0.000271087
KIAA1161|57462	-0.769848	5.27463e-05	0.000273086
COQ2|27235	-0.346179	5.34167e-05	0.00027626
ITGB3|3690	-0.81337	5.33998e-05	0.00027626
MDC1|9656	-0.279226	5.34758e-05	0.000276467
C11orf10|746	-0.368252	5.39584e-05	0.000278663
STAT3|6774	-0.258016	5.401e-05	0.00027883
RNF170|81790	-0.406745	5.43456e-05	0.000280462
PFKP|5214	-0.295042	5.48762e-05	0.000283099
RALA|5898	-0.330384	5.50755e-05	0.000283824
SOD2|6648	-1.16468	5.52152e-05	0.000284442
RAB27A|5873	-0.824951	5.55825e-05	0.000286093
STOML1|9399	-0.736531	5.65429e-05	0.000290557
DLEU2|8847	-0.728719	5.71259e-05	0.000293344
PARP16|54956	-0.84128	5.72391e-05	0.000293717
SSPN|8082	-1.1207	5.73945e-05	0.000294409
PHC2|1912	-0.263762	5.75443e-05	0.000295073
CDH18|1016	-1.4175	5.78617e-05	0.000296595
PPDPF|79144	-0.270153	5.88539e-05	0.00030136
GGCX|2677	-0.366815	5.89708e-05	0.000301852
EI24|9538	-0.253345	5.95352e-05	0.000304202
SLC2A1|6513	-1.02649	5.9773e-05	0.000305309
NCBP2|22916	-0.268669	6.01508e-05	0.00030713
NR5A2|2494	-1.48443	6.03721e-05	0.000308151
ABHD2|11057	-0.310077	6.1148e-05	0.000311781
RNF26|79102	-0.273172	6.14298e-05	0.000313108
TALDO1|6888	-0.281062	6.18045e-05	0.000314907
SFT2D1|113402	-0.492018	6.23387e-05	0.000317516
TRIP12|9320	-0.238372	6.24414e-05	0.000317928
CCNDBP1|23582	-0.818957	6.27707e-05	0.000319379
TM9SF1|10548	-0.28457	6.28248e-05	0.000319542
C7orf30|115416	-0.436784	6.28873e-05	0.000319747
CHCHD2|51142	-0.225947	6.39038e-05	0.000324231
MAP3K11|4296	-0.265315	6.3933e-05	0.000324265
GMPPA|29926	-0.362374	6.55006e-05	0.000331634
TNKS|8658	-0.292606	6.56386e-05	0.000332216
uc002bow.2	-1.04405	6.60984e-05	0.000334426
COX5B|1329	-0.287983	6.63841e-05	0.000335637
TBC1D8B|54885	-2.2448	6.68663e-05	0.000337957
RNF181|51255	-0.38429	6.73087e-05	0.000340074
CBLN3|643866	-1.20432	6.7574e-05	0.00034129
LIMS2|55679	-1.35532	6.80419e-05	0.000343298
MAP2K1|5604	-0.341795	6.90643e-05	0.000347909
DOCK4|9732	-0.41314	6.99626e-05	0.000351883
DAG1|1605	-0.212262	7.0071e-05	0.000352306
MPG|4350	-0.329123	7.03364e-05	0.000353271
SLC43A1|8501	-1.90429	7.0937e-05	0.00035604
SNX2|6643	-0.287144	7.14005e-05	0.000358242
MRPL11|65003	-0.322498	7.14292e-05	0.000358262
FBXO44|93611	-0.32053	7.17107e-05	0.000359424
DNTTIP1|116092	-0.31111	7.18452e-05	0.000359973
SNAI1|6615	-0.643397	7.24856e-05	0.000362805
TMEM42|131616	-0.539186	7.28874e-05	0.000364689
NUDT16L1|84309	-0.470516	7.3476e-05	0.000367253
GMPS|8833	-0.236074	7.42868e-05	0.000370579
STARD4|134429	-0.455125	7.43772e-05	0.000370859
ZDHHC9|51114	-0.274218	7.51326e-05	0.000374497
RAB1A|5861	-0.25558	7.58986e-05	0.000378184
BHLHE41|79365	-1.69632	7.67584e-05	0.000382116
DHCR24|1718	-0.257496	7.70352e-05	0.000383055
ACSS2|55902	-0.427025	7.77497e-05	0.000386342
STUB1|10273	-0.343403	7.91266e-05	0.000392779
USP40|55230	-0.347503	7.92952e-05	0.000393481
TLR3|7098	-1.33597	7.9578e-05	0.000394749
CBX4|8535	-0.311567	8.00386e-05	0.000396897
TPRA1|131601	-0.386865	8.00792e-05	0.00039696
PLA2R1|22925	-0.769725	8.14419e-05	0.000403164
LGR4|55366	-0.336406	8.34127e-05	0.000412496
HNF4G|3174	-2.20196	8.37488e-05	0.00041375
POLR2H|5437	-0.300764	8.47346e-05	0.000418174
PFKFB4|5210	-1.55982	8.48116e-05	0.000418412
AKT1|207	-0.238894	8.51742e-05	0.000419914
DLC1|10395	-1.15357	8.53209e-05	0.000420494
RNF14|9604	-0.290122	8.5538e-05	0.00042142
AK2|204	-0.214133	8.61703e-05	0.00042439
SLC10A3|8273	-0.317271	8.7536e-05	0.000430676
PCDHGB7|56099	-0.53463	8.78233e-05	0.000431942
ALDOC|230	-0.921721	8.86678e-05	0.000435651
C1orf151|440574	-0.288188	8.94606e-05	0.000438999
LNPEP|4012	-0.533886	8.94708e-05	0.000438999
TRAF1|7185	-1.2904	8.98482e-05	0.000440552
GLS|2744	-0.358908	8.99119e-05	0.000440715
NKX6-1|4825	-0.663282	8.99897e-05	0.000440946
CHMP4B|128866	-0.253759	9.02468e-05	0.000442056
CNRIP1|25927	-0.439443	9.20758e-05	0.00045071
RNF217|154214	-0.749804	9.32031e-05	0.000456073
PSMD13|5719	-0.275044	9.49537e-05	0.000463854
HUS1|3364	-0.587437	9.53051e-05	0.000465099
DDX60L|91351	-0.541665	9.55106e-05	0.000465859
USP18|11274	-1.09137	9.72206e-05	0.000473488
PL-5283|647087	-0.296035	9.76691e-05	0.000475511
RPL39L|116832	-0.432105	9.83145e-05	0.000478493
TGFB1|7040	-0.361937	9.83542e-05	0.000478524
FASTK|10922	-0.296903	9.87745e-05	0.000480408
GALNTL4|374378	-1.09786	9.89799e-05	0.000481245
C2orf7|84279	-0.527792	0.000100127	0.000486012
NECAB3|63941	-0.380551	0.000100162	0.000486012
SCYL1|57410	-0.268996	0.000100157	0.000486012
TANK|10010	-0.404781	0.000100415	0.000487077
BCORL1|63035	-0.363725	0.000101187	0.000490327
REEP3|221035	-0.389664	0.000101291	0.000490668
NEAT1|283131	-0.206463	0.000101659	0.000492281
RBM4|5936	-0.260575	0.000102053	0.000494024
ST8SIA1|6489	-1.30095	0.000106137	0.000512252
ARCN1|372	-0.256136	0.000106464	0.000513656
SLC35C1|55343	-0.431623	0.000108272	0.000521511
C21orf88|114041	-1.54916	0.000108537	0.000522384
uc010bra.1	-0.845201	0.00010859	0.000522384
PCSK7|9159	-0.305016	0.000109431	0.000526216
MINA|84864	-0.281217	0.000110436	0.000530869
FBXW4|6468	-0.610627	0.000111158	0.000534131
GPS1|2873	-0.268967	0.000111188	0.000534131
SPCS3|60559	-0.298202	0.000111568	0.000535599
PDE4A|5141	-0.396349	0.000113079	0.000542135
TNS3|64759	-0.762939	0.000113971	0.000545869
MPP1|4354	-0.435716	0.000114356	0.000547347
ORAI2|80228	-0.286977	0.000114658	0.000548428
EIF3I|8668	-0.257969	0.000114771	0.000548788
NETO2|81831	-0.311191	0.000114992	0.000549663
SYVN1|84447	-0.348768	0.000116284	0.000555105
EIF5A2|56648	-0.468083	0.000116635	0.000556597
OSTF1|26578	-0.446677	0.000117487	0.000560477
SNF8|11267	-0.320443	0.00011828	0.000563887
NGEF|25791	-0.900346	0.00011871	0.00056538
COL16A1|1307	-1.00485	0.000119258	0.000567757
G6PC3|92579	-0.329541	0.000119288	0.000567757
SEC24A|10802	-0.401422	0.00011986	0.000570104
IGFBP4|3487	-0.419242	0.000120296	0.000571883
SIPA1|6494	-0.316396	0.000120313	0.000571883
CLNS1A|1207	-0.274261	0.000120778	0.000573906
SHCBP1|79801	-0.252783	0.000120883	0.000574216
MAPK3|5595	-0.409256	0.000121308	0.000576042
ATL3|25923	-0.325664	0.000121711	0.000577579
SP100|6672	-0.439928	0.000121946	0.000578503
PDCD6|10016	-0.255666	0.000123899	0.000586804
RGS17|26575	-1.88743	0.000125205	0.000592793
NXPH4|11247	-0.900308	0.000126715	0.000599551
uc003jka.1	-0.607859	0.000128736	0.000608515
STAT5A|6776	-1.64288	0.000130708	0.00061683
ASS1|445	-0.613563	0.000131363	0.000619718
ATP1A1|476	-0.303686	0.000131811	0.0006212
SNX8|29886	-0.35781	0.000132299	0.000622912
IL31RA|133396	-0.477838	0.000132533	0.00062381
KIF16B|55614	-0.401072	0.000132701	0.000624194
CD99L2|83692	-0.248134	0.000133402	0.000627287
MPI|4351	-0.342158	0.000133697	0.000628471
KRTCAP2|200185	-0.309696	0.000134284	0.000630616
SPCS2|9789	-0.252379	0.000135187	0.000634651
WWP1|11059	-0.267825	0.000137201	0.000643479
SCD|6319	-0.83946	0.000139151	0.000651778
ITGA10|8515	-1.17074	0.000140329	0.000657083
PLEKHM2|23207	-0.306042	0.000141595	0.000662796
TMEM134|80194	-0.477201	0.000142024	0.000664587
NRP1|8829	-0.278544	0.000142109	0.000664772
FADS2|9415	-0.315501	0.000143261	0.000669941
RBPMS2|348093	-0.869482	0.000143674	0.000671658
DCHS1|8642	-1.48588	0.000144397	0.000674382
MEGF8|1954	-0.248254	0.000144867	0.000676359
RBM3|5935	-0.207101	0.000145687	0.000679527
TUSC3|7991	-0.250506	0.000146803	0.00068429
TRIM7|81786	-1.4902	0.000148753	0.000692933
GSTM4|2948	-0.572445	0.000148903	0.000692963
TBC1D9B|23061	-0.229687	0.000148808	0.000692963
MMP14|4323	-0.832673	0.000148997	0.000693176
MXI1|4601	-0.652484	0.000149149	0.00069366
SEMA4D|10507	-1.29199	0.000149799	0.000696233
MT1X|4501	-0.405399	0.000149957	0.000696745
GSS|2937	-0.264639	0.000151332	0.000702459
KIAA0319L|79932	-0.271305	0.000151312	0.000702459
EIF2AK4|440275	-0.257917	0.000153279	0.000711265
VSIG10|54621	-0.56066	0.000154546	0.000716751
LOC647979|647979	-0.208689	0.000155147	0.000719008
CALCOCO2|10241	-0.339322	0.000155495	0.000720162
TCIRG1|10312	-0.243752	0.000155455	0.000720162
HMGB1|3146	-0.197405	0.000157117	0.000727207
FAM13C|220965	-0.954755	0.000159474	0.000737643
NDRG3|57446	-0.248071	0.000159854	0.000738929
GNB4|59345	-0.253489	0.000160412	0.000741033
NIPAL2|79815	-0.801396	0.000161013	0.000743363
RCAN3|11123	-0.996515	0.000161019	0.000743363
uc001izx.2	-2.04066	0.000161291	0.000744379
RNPEP|6051	-0.24946	0.000161809	0.000746296
uc001zue.2	-0.552925	0.000162839	0.000750327
TP53BP1|7158	-0.261234	0.000163859	0.000754544
CDON|50937	-0.558193	0.000164905	0.000759118
CYFIP2|26999	-1.84283	0.000167193	0.000768919
TNFRSF10A|8797	-3.0005	0.000167491	0.000770043
GLT8D1|55830	-0.280501	0.000170195	0.00078173
C7orf28B|221960	-0.277252	0.000170511	0.000782933
MOXD1|26002	-0.70662	0.000170895	0.000784443
MRPL18|29074	-0.273667	0.000172064	0.000789175
SEC31A|22872	-0.241245	0.000172594	0.000791238
MARCH6|10299	-0.251491	0.000172681	0.000791385
TPST1|8460	-0.503629	0.00017332	0.000793812
DNPEP|23549	-0.331262	0.000181531	0.000829314
FLNB|2317	-0.209999	0.000182481	0.000833391
YIPF6|286451	-0.475116	0.000183414	0.000837123
MYO1B|4430	-0.23548	0.00018403	0.000839406
PITPNM2|57605	-0.437357	0.000184459	0.000841097
ATP5J2|9551	-0.308008	0.000185028	0.000843422
IFNAR2|3455	-0.42573	0.000189037	0.000860342
uc001ove.2	-1.14551	0.000190096	0.000864346
MGST2|4258	-3.1651	0.000190371	0.000865321
AVL9|23080	-0.433629	0.000191318	0.000869161
DDOST|1650	-0.198111	0.000191592	0.000869776
HMMR|3161	-0.261739	0.000192547	0.000873563
MPZL1|9019	-0.257062	0.000192489	0.000873563
CIITA|4261	-1.69397	0.000193506	0.000877641
SLFN5|162394	-0.375815	0.000194179	0.000880416
CTTN|2017	-0.21395	0.000195296	0.000884981
SCAMP1|9522	-0.284778	0.000195308	0.000884981
TNFSF12|8742	-0.520841	0.000195935	0.000887541
HEATR2|54919	-0.297745	0.000197808	0.000895187
TMEM14C|51522	-0.234573	0.000198279	0.000896753
PCDHB14|56122	-1.27381	0.000198867	0.000899132
ORAI3|93129	-0.516159	0.00019929	0.000900763
QKI|9444	-0.270936	0.000202546	0.00091405
PDZD11|51248	-0.310402	0.000203333	0.000917316
SPSB1|80176	-0.401069	0.000203685	0.000918618
TAP2|6891	-0.315991	0.000206228	0.000928638
ITM2C|81618	-0.230354	0.000206319	0.000928757
NIPA2|81614	-0.271147	0.000206588	0.000929678
ANKRD37|353322	-1.17919	0.000207692	0.000934063
SNRNP27|11017	-0.389772	0.000210894	0.00094699
RNF141|50862	-0.516401	0.000213632	0.000958445
DPY19L4|286148	-0.26595	0.000216106	0.000968288
MAN2A2|4122	-0.38214	0.000217188	0.000972532
PJA2|9867	-0.268742	0.00021748	0.000973538
QPCTL|54814	-0.301461	0.000218853	0.000979383
PSMC3|5702	-0.242649	0.00022016	0.00098462
ABCF3|55324	-0.270416	0.000220568	0.000986143
EIF3B|8662	-0.212407	0.000221624	0.000990556
PNCK|139728	-2.16845	0.000224398	0.00100172
PKD2|5311	-0.294576	0.000225985	0.00100849
LACTB|114294	-0.512965	0.000227606	0.0010151
UQCRQ|27089	-0.259244	0.000228447	0.0010179
CTNNA1|1495	-0.192957	0.000229303	0.00102109
PAPD4|167153	-0.294325	0.000229442	0.00102139
SPCS1|28972	-0.275797	0.000229928	0.00102292
uc003sjv.2	-0.70073	0.000232446	0.00103317
PDK3|5165	-0.475927	0.000232698	0.00103397
uc003khe.1	-2.33874	0.00023346	0.00103704
LOC100009676|100009676	-0.855186	0.000233925	0.00103879
LOC401397|401397	-0.329446	0.000234335	0.00104029
ST7|7982	-0.471601	0.000234458	0.00104052
RNF103|7844	-0.530392	0.000234885	0.00104209
C1orf201|90529	-0.567651	0.000238469	0.00105767
PRDX3|10935	-0.247401	0.000240009	0.00106417
PINK1|65018	-0.481926	0.000241454	0.00106959
ADCY9|115	-0.513239	0.00024599	0.00108835
C5orf62|85027	-1.02515	0.000246413	0.00108956
RTKN|6242	-0.547253	0.000246697	0.00109048
PRCP|5547	-0.276165	0.00024787	0.00109466
SLC39A8|64116	-0.442534	0.000250854	0.00110716
ME1|4199	-0.379172	0.00025184	0.00111083
ETFA|2108	-0.264818	0.000254006	0.00111955
RREB1|6239	-0.357694	0.000255417	0.00112489
BARX1|56033	-3.04725	0.000256333	0.00112858
TPP1|1200	-0.271977	0.000257155	0.00113151
SCARB2|950	-0.655226	0.00025839	0.00113626
uc004bbl.1	-2.9203	0.000261286	0.00114725
TMEM66|51669	-0.234368	0.000265273	0.00116334
ECHDC3|79746	-0.591206	0.000269582	0.00118103
TSPAN31|6302	-0.532649	0.000271781	0.00118971
KIAA0776|23376	-0.362418	0.000272066	0.00119024
CLPTM1|1209	-0.243446	0.000272376	0.00119123
RALY|22913	-0.206239	0.0002731	0.00119368
SRD5A3|79644	-0.504536	0.000280723	0.0012244
MCM3AP|8888	-0.261142	0.00028228	0.00122971
uc003oci.1	-0.410373	0.000285212	0.00124173
SNX14|57231	-0.254712	0.000285914	0.00124442
PTPN12|5782	-0.24693	0.000286069	0.00124472
NUDT9|53343	-0.38704	0.000287125	0.00124818
SLC4A10|57282	-2.2981	0.00029288	0.00127129
MARVELD1|83742	-0.263133	0.000293298	0.00127234
S100A11|6282	-0.233294	0.000295882	0.00128201
C14orf43|91748	-0.326814	0.000296367	0.00128372
WDR41|55255	-0.315055	0.000296732	0.00128469
ZC3HAV1|56829	-0.336032	0.000297183	0.00128571
RCOR2|283248	-1.36983	0.000301329	0.00130209
SERPING1|710	-1.54051	0.000302272	0.00130578
TUBG2|27175	-0.428796	0.000303686	0.00131032
PLS3|5358	-0.189398	0.000304265	0.00131243
CNPY3|10695	-0.279822	0.00030532	0.00131619
CD2AP|23607	-0.289763	0.000305418	0.00131622
SYAP1|94056	-0.260176	0.000305924	0.00131801
CORO7|79585	-0.397802	0.000308829	0.00132933
HHIPL2|79802	-0.92265	0.000309615	0.00133193
CMTM3|123920	-0.272306	0.00031125	0.00133737
SECISBP2L|9728	-0.320428	0.000311235	0.00133737
SON|6651	-0.211431	0.000312618	0.00134284
KIAA1908|114796	-0.782934	0.000312911	0.0013437
IFI27L2|83982	-0.542202	0.000314939	0.00135201
IL6ST|3572	-0.301066	0.000315044	0.00135206
C21orf91|54149	-0.375357	0.000318999	0.00136822
SDHB|6390	-0.264408	0.000320765	0.00137498
CSNK1A1|1452	-0.235595	0.000324155	0.00138786
ARMCX6|54470	-0.328755	0.00032524	0.00139168
MAGED2|10916	-0.274506	0.000325227	0.00139168
uc001bye.2	-0.418701	0.000326406	0.00139592
TK1|7083	-0.252637	0.000326687	0.00139664
TSC22D1|8848	-0.246043	0.000327281	0.00139876
CLIC1|1192	-0.204171	0.000327534	0.00139943
PIGK|10026	-0.261221	0.000331667	0.00141625
FLJ90757|440465	-0.448891	0.000332674	0.00142013
SEC23IP|11196	-0.304437	0.000333458	0.00142305
PDAP1|11333	-0.231256	0.000333604	0.00142326
HYAL2|8692	-0.240919	0.000334199	0.00142538
PCDHGA7|56108	-0.608622	0.000336541	0.00143368
SLC20A1|6574	-0.348694	0.000338221	0.00143871
TICAM2|353376	-0.580282	0.000338548	0.00143967
PPP1R3B|79660	-1.1328	0.000341029	0.00144895
FAM172A|83989	-0.304506	0.000345567	0.00146693
FRMD8|83786	-0.270431	0.000352135	0.0014935
DHX36|170506	-0.243871	0.000352602	0.00149504
NAAA|27163	-1.42211	0.000357283	0.00151311
DNAJB14|79982	-0.401315	0.000357942	0.00151546
MATN2|4147	-0.844803	0.000358114	0.00151574
ZNF322A|79692	-0.36811	0.000361367	0.00152861
HDHD1A|8226	-0.432985	0.000361987	0.00153079
KIAA0495|57212	-0.313779	0.000363473	0.00153662
ABCA1|19	-0.45663	0.0003662	0.0015477
C3orf67|200844	-0.811233	0.000368587	0.00155688
BLVRA|644	-0.396419	0.000368708	0.00155693
ADAMTS16|170690	-1.45902	0.000370914	0.00156442
MYCBP2|23077	-0.275913	0.000371151	0.00156496
CHST3|9469	-0.260251	0.000383644	0.00161481
TOMM6|100188893	-0.254882	0.000384761	0.00161857
MAN1A2|10905	-0.302775	0.000385212	0.00161986
BMP7|655	-0.395906	0.000385792	0.00162102
CXCL3|2921	-0.684773	0.000388069	0.00163012
SLC39A7|7922	-0.234397	0.000391813	0.00164441
BNIP3L|665	-0.629633	0.000392651	0.00164697
MTCH2|23788	-0.215034	0.000392959	0.00164778
PI3|5266	-2.62602	0.000393225	0.00164842
THBS1|7057	-1.01297	0.000394728	0.00165424
PCYT1A|5130	-0.329984	0.000396646	0.00166149
DCAF5|8816	-0.331131	0.000399051	0.0016709
LPCAT3|10162	-0.393464	0.000400223	0.00167533
NR3C1|2908	-0.219123	0.000400942	0.00167785
ACE|1636	-0.827177	0.000401226	0.00167855
TOMM70A|9868	-0.221318	0.000403833	0.00168799
CCDC50|152137	-0.262683	0.00040439	0.00168983
NPL|80896	-0.727513	0.000405071	0.00169219
RETSAT|54884	-0.302449	0.000408599	0.00170495
BDNF|627	-0.438387	0.000409301	0.00170732
KDELR3|11015	-0.34312	0.000409402	0.00170732
PKP3|11187	-0.668994	0.000409559	0.00170748
MORC3|23515	-0.35243	0.000410513	0.00171097
RGL2|5863	-0.353809	0.000411932	0.00171589
C10orf90|118611	-1.57133	0.000419881	0.00174699
SPHK1|8877	-0.640534	0.00042016	0.00174764
uc001mjl.1	-1.26171	0.000423924	0.00176279
STAT1|6772	-0.237939	0.000424682	0.00176544
CCNL1|57018	-0.337455	0.000426404	0.00177202
TRMT112|51504	-0.260324	0.00042651	0.00177202
STX7|8417	-0.283471	0.000426936	0.00177328
PRSS23|11098	-0.223049	0.000430346	0.0017859
FRMPD4|9758	-1.71765	0.000431035	0.00178825
PCDHGA9|56107	-0.572643	0.000442364	0.00183262
KCTD9|54793	-0.264368	0.000442911	0.00183435
uc001glm.2	-1.02461	0.000443609	0.00183672
RAB11FIP3|9727	-0.303224	0.000444552	0.00183957
NDUFA4|4697	-0.250268	0.000446659	0.00184776
TPI1|7167	-0.19521	0.000452181	0.00186793
TSPAN15|23555	-1.27389	0.000452855	0.00187018
uc010uzu.1	-3.5215	0.000453243	0.00187125
NFAT5|10725	-0.260708	0.000453654	0.00187241
PRKAR1B|5575	-0.478273	0.000454641	0.00187594
TMEM214|54867	-0.271016	0.00045495	0.00187669
FANCF|2188	-0.639673	0.000457683	0.00188634
VPS13C|54832	-0.358268	0.000459742	0.00189321
HSD17B12|51144	-0.421076	0.000460547	0.00189544
FLOT1|10211	-0.263796	0.000468729	0.00192802
ALDH1A3|220	-0.933019	0.000469811	0.00193137
SLC4A3|6508	-0.369015	0.000470917	0.00193537
MBD5|55777	-0.51985	0.000472958	0.0019432
HSPA13|6782	-0.266796	0.000478328	0.00196303
SRP68|6730	-0.269144	0.000481758	0.00197543
LAMB3|3914	-1.37746	0.00048759	0.00199821
FAM54B|56181	-0.268247	0.000496093	0.00202961
BAT3|7917	-0.206342	0.000505029	0.00206382
SLC33A1|9197	-0.37654	0.000505838	0.00206654
NQO2|4835	-0.437861	0.00050758	0.00207307
PTGFR|5737	-0.532302	0.000508091	0.00207399
COX7B|1349	-0.244664	0.00051229	0.00208818
PDK1|5163	-0.907448	0.000513734	0.00209288
RAB10|10890	-0.227337	0.000514959	0.00209718
TMEM9|252839	-0.235905	0.000515078	0.00209718
GSTP1|2950	-0.233475	0.000515692	0.00209908
APOE|348	-0.561883	0.000534466	0.00216695
HERC5|51191	-0.939947	0.000536533	0.00217412
WBSCR16|81554	-0.279165	0.000537707	0.00217826
UGP2|7360	-0.258568	0.000538132	0.00217876
EXOC1|55763	-0.283167	0.000541063	0.00219002
NDUFAF3|25915	-0.291986	0.000543688	0.00220002
BRPF3|27154	-0.33894	0.000544821	0.00220337
ACADSB|36	-0.498659	0.000547721	0.00221387
SP110|3431	-0.495464	0.000551713	0.00222813
CCDC58|131076	-0.447918	0.000554173	0.00223619
NDUFS3|4722	-0.274772	0.000554499	0.00223688
C20orf20|55257	-0.241482	0.000555924	0.002242
GDE1|51573	-0.264467	0.000556669	0.00224438
YAP1|10413	-0.202779	0.00055957	0.00225482
ZNF592|9640	-0.261832	0.000562037	0.0022635
TCF7L1|83439	-0.505232	0.000562719	0.00226561
ZMAT1|84460	-2.60439	0.000566418	0.00227924
RTN3|10313	-0.204664	0.000567118	0.00228142
CLCC1|23155	-0.260289	0.000574068	0.00230719
MORN2|729967	-0.398981	0.000574164	0.00230719
HS1BP3|64342	-0.276232	0.00058041	0.00232841
UBXN6|80700	-0.289615	0.00058484	0.00234423
PAOX|196743	-0.698406	0.000586405	0.00234919
DCPS|28960	-0.309912	0.000589512	0.00235977
KCTD12|115207	-0.868805	0.000590154	0.00236029
TTC37|9652	-0.209057	0.000596772	0.00238478
RPS6KB2|6199	-0.298556	0.000598791	0.00239086
ARNTL2|56938	-0.424419	0.000601566	0.00240062
MCCC1|56922	-0.336863	0.000601954	0.0024015
SPG11|80208	-0.308959	0.000602224	0.00240192
AASDHPPT|60496	-0.247786	0.000603594	0.00240605
ADAMTS15|170689	-0.51432	0.000606258	0.002416
GPR155|151556	-1.31879	0.000608025	0.00242238
LRP1|4035	-0.227844	0.000610893	0.00243246
MAN1B1|11253	-0.202089	0.000619802	0.00246454
MTIF3|219402	-0.369253	0.00062112	0.0024691
RHBDF1|64285	-0.361079	0.00062793	0.00249343
HPSE|10855	-0.592244	0.000629941	0.00250004
ARAP1|116985	-0.303155	0.000634858	0.00251817
SLC4A4|8671	-2.79241	0.000644135	0.00255286
ACSF2|80221	-0.530377	0.000649325	0.00257203
ZC3HAV1L|92092	-0.539181	0.000656649	0.00259605
PPP1R7|5510	-0.285711	0.000659139	0.00260519
TMEM161B|153396	-0.413069	0.000659465	0.00260576
UFM1|51569	-0.255858	0.000663361	0.00262044
FAM169A|26049	-0.592756	0.000665263	0.00262723
CCNI|10983	-0.207102	0.000666475	0.0026313
C1orf86|199990	-0.289289	0.000666709	0.00263151
uc002fqr.2	-1.29437	0.000667339	0.00263328
ACAP2|23527	-0.238969	0.000667605	0.0026336
PDE4DIP|9659	-0.26672	0.000668779	0.0026368
EFHD2|79180	-0.224962	0.000671267	0.00264588
CDV3|55573	-0.30431	0.000671809	0.00264717
DPAGT1|1798	-0.294953	0.000671961	0.00264717
CAPN5|726	-0.423801	0.000673624	0.00265084
PION|54103	-2.99944	0.000675571	0.00265777
SH2D4A|63898	-0.37815	0.00067689	0.00266224
GALM|130589	-1.26514	0.000681781	0.00267929
CDKL5|6792	-1.38885	0.000686535	0.0026965
XPO1|7514	-0.181597	0.00069789	0.00273515
KDM2A|22992	-0.204157	0.000701355	0.00274799
NCAPD3|23310	-0.216862	0.000702708	0.00275254
PHLDA2|7262	-0.669586	0.000704626	0.00275931
KIAA1598|57698	-0.376449	0.000704932	0.00275976
XKR9|389668	-1.92401	0.00070705	0.0027673
AKAP5|9495	-0.862736	0.000708965	0.00277405
ADRBK2|157	-0.765725	0.00070995	0.00277715
PPP1R11|6992	-0.280922	0.000712222	0.00278453
TMEM44|93109	-0.266771	0.000718777	0.00280864
SRPK2|6733	-0.278235	0.000720124	0.00281313
PARP10|84875	-1.11053	0.000725494	0.00283182
MBD4|8930	-0.308067	0.000728381	0.00284087
TMEM50A|23585	-0.235461	0.000732998	0.00285648
NMB|4828	-0.375778	0.000735166	0.00286355
NPHP4|261734	-0.2875	0.000735208	0.00286355
C13orf29|283487	-0.582862	0.000735628	0.00286441
PDHX|8050	-0.416345	0.000736279	0.00286617
FMNL1|752	-0.546122	0.000737004	0.00286822
SRPRB|58477	-0.303007	0.000746948	0.00290458
[truncated: 367 more rows]

## Sheet: BT549, Clone 242 vs WT, UP
Supplementary Table S1: Differentially expressed genes in SUM159PT and BT549 edited clones.
Gene symbol | entrez gene ID	log2FoldChange	pvalue	padj
LAMA2|3908	4.01609	0	0
TNFRSF11B|4982	4.11602	0	0
DIO2|1734	5.64442	5.38064e-292	1.94375e-292
CFH|3075	3.49491	2.75104e-279	5.67892e-276
FOXF1|2294	3.88137	2.82976e-254	5.11126e-251
SDC2|6383	3.9124	7.3361e-254	1.17785e-250
OBSCN|84033	3.31838	4.00459e-217	5.26057e-214
COL12A1|1303	2.26895	4.58025e-196	4.13654e-193
CHCHD7|79145	2.84539	8.67838e-178	7.37662e-175
BACE2|25825	4.16441	3.45312e-164	2.49488e-161
PLAG1|5324	3.9421	6.35959e-151	4.17709e-148
PLXDC2|84898	4.98728	9.20119e-139	5.53988e-136
AGRN|375790	1.63821	4.25075e-134	2.36243e-131
C8orf85|441376	2.78548	6.28316e-126	2.92877e-123
ISYNA1|51477	1.78146	9.46351e-121	4.14387e-118
GUCY1B3|2983	3.30861	1.34014e-118	5.53286e-116
IQGAP2|10788	6.39802	1.62335e-114	6.51597e-112
MYL9|10398	1.41456	1.54951e-110	5.89222e-108
HES4|57801	3.30594	3.85139e-110	1.42699e-107
VAT1L|57687	3.57685	6.0025e-109	2.11551e-106
MVD|4597	1.68099	8.14102e-108	2.8009e-105
CPE|1363	2.15984	2.19532e-104	7.20962e-102
uc002fjk.1	5.41252	6.3254e-104	2.03116e-101
FADS1|3992	1.3259	1.26415e-100	3.8056e-98
TMTC1|83857	2.6373	1.48729e-100	4.38597e-98
ZNF521|25925	4.86732	2.45727e-100	7.10151e-98
FGFR4|2264	2.51368	1.941e-99	5.49949e-97
ZNF469|84627	2.27896	6.06467e-99	1.65348e-96
PTGFRN|5738	1.75717	7.8829e-97	2.10941e-94
EPHB2|2048	3.57552	7.96677e-95	2.01965e-92
AIM1|202	2.26571	3.0204e-94	7.52496e-92
MRAS|22808	2.22223	6.50047e-93	1.53987e-90
NPNT|255743	5.07306	2.16542e-91	4.96672e-89
PGRMC1|10857	1.17922	3.19978e-90	7.2245e-88
COL4A1|1282	1.88424	2.21659e-89	4.85299e-87
FDFT1|2222	1.17747	4.05794e-89	8.75182e-87
BCAM|4059	2.03403	3.83314e-87	8.02737e-85
PCDH9|5101	1.91589	6.26378e-86	1.25711e-83
EDIL3|10085	2.57061	9.77895e-84	1.90954e-81
THBS3|7059	1.65626	1.81478e-82	3.49648e-80
GLIS1|148979	2.01697	8.48848e-82	1.61393e-79
SLITRK5|26050	1.88014	1.53908e-81	2.88828e-79
RBP4|5950	2.42534	4.92693e-80	9.01192e-78
FADS2|9415	1.56168	9.97424e-80	1.79303e-77
PDZRN3|23024	2.296	1.00509e-79	1.79303e-77
BOC|91653	2.29638	1.56223e-79	2.75295e-77
S1PR3|1903	1.30391	4.49863e-78	7.73871e-76
TBX1|6899	4.41949	8.62064e-78	1.46551e-75
MSLN|10232	2.70558	1.50951e-76	2.39697e-74
WNT5A|7474	1.6074	4.51982e-76	7.02273e-74
KREMEN2|79412	3.71448	8.93091e-76	1.35844e-73
BGN|633	2.93545	3.2186e-74	4.74579e-72
DNM1|1759	1.88141	1.16323e-73	1.66423e-71
TRPS1|7227	1.16878	4.85346e-73	6.80897e-71
LPAR6|10161	1.6592	1.08904e-72	1.51314e-70
ANKRD58|347454	3.8637	1.36231e-72	1.85711e-70
MDK|4192	1.02036	3.7632e-70	4.94348e-68
PALLD|23022	1.35421	8.73861e-70	1.13759e-67
ANXA5|308	1.03775	2.64819e-69	3.38641e-67
MX2|4600	3.76482	1.60927e-67	1.95411e-65
CTHRC1|115908	1.35799	3.86095e-66	4.64923e-64
LY6E|4061	1.08245	2.76667e-64	3.22406e-62
DOK6|220164	3.30442	3.38855e-64	3.91717e-62
F2R|2149	1.68135	3.71869e-64	4.26469e-62
GLIPR2|152007	2.63578	1.28475e-63	1.45473e-61
ST5|6764	1.58122	4.83419e-63	5.41505e-61
GPR158|57512	1.92243	5.7469e-63	6.3879e-61
NIPSNAP1|8508	1.21158	1.65093e-61	1.7671e-59
FERMT2|10979	1.08064	2.18803e-61	2.32478e-59
MLLT11|10962	1.29625	3.45863e-61	3.62153e-59
EEF1A2|1917	1.19645	2.78774e-60	2.81698e-58
SAT1|6303	1.33752	4.64766e-60	4.66379e-58
LOC728392|728392	1.70394	6.70122e-60	6.67811e-58
MAPKAPK2|9261	1.27525	2.27559e-59	2.22178e-57
SNED1|25992	1.75849	1.14427e-58	1.08781e-56
VCL|7414	0.953403	1.61571e-58	1.52595e-56
ADORA2B|136	1.30161	1.42565e-57	1.32055e-55
SCARF2|91179	1.81692	1.88353e-57	1.73357e-55
NPTXR|23467	1.45959	2.78079e-57	2.54319e-55
KIFC2|90990	1.19578	5.88294e-57	5.31303e-55
COL4A2|1284	1.42812	1.55898e-56	1.39921e-54
CDH3|1001	1.4449	3.3649e-56	2.98299e-54
CTXN1|404217	0.994846	8.11833e-56	7.15304e-54
FNDC1|84624	1.62269	1.2174e-55	1.05972e-53
LEPR|3953	1.45374	1.03631e-54	8.91347e-53
KCNH1|3756	2.70219	4.56663e-54	3.9046e-52
LDLR|3949	0.971281	6.58212e-54	5.56209e-52
CDKN1B|1027	1.12498	1.40517e-53	1.1805e-51
ACLY|47	0.796003	1.41629e-53	1.18297e-51
PLA2G4A|5321	2.37104	2.10208e-53	1.72586e-51
APLP1|333	1.07987	3.67237e-53	2.99807e-51
CHD5|26038	1.68259	4.63213e-53	3.76035e-51
CHST11|50515	1.77818	5.25596e-53	4.24294e-51
PTP4A3|11156	2.11234	1.12511e-52	9.03214e-51
COL23A1|91522	5.09078	1.25201e-52	9.99536e-51
IGSF9|57549	3.38881	1.91368e-52	1.51107e-50
MMP16|4325	1.17589	2.17363e-52	1.70701e-50
ALDH1L2|160428	1.64927	2.45171e-52	1.91499e-50
SCG2|7857	1.35012	4.66897e-52	3.62723e-50
NTN1|9423	3.70427	2.21499e-51	1.70248e-49
PDLIM7|9260	1.00274	2.31136e-51	1.76715e-49
uc001tkz.2	1.81426	4.25598e-51	3.21984e-49
SQLE|6713	1.09869	9.46717e-51	7.08812e-49
ADAMTS10|81794	1.52952	1.99576e-50	1.48654e-48
METRN|79006	1.66284	2.76646e-50	2.05002e-48
XYLT1|64131	1.28674	2.84231e-50	2.09548e-48
FZD1|8321	1.83735	6.16715e-50	4.52362e-48
IMPA2|3613	1.42113	2.53171e-49	1.82006e-47
NRBP2|340371	0.891678	1.71537e-48	1.21505e-46
PTPRD|5789	1.2745	9.02516e-48	6.21017e-46
UQCRC2|7385	0.844643	1.12016e-47	7.67124e-46
SPEG|10290	0.930115	3.03485e-47	2.0397e-45
CBX4|8535	1.10373	3.13894e-47	2.09989e-45
ACO2|50	0.951767	3.55756e-47	2.35811e-45
GAS1|2619	1.22868	1.00743e-46	6.61699e-45
PLEKHG2|64857	0.934679	2.59498e-46	1.6815e-44
DPYSL5|56896	1.96821	3.73081e-46	2.38541e-44
MCAM|4162	1.20205	5.15358e-46	3.26619e-44
HAGHL|84264	2.42186	5.21557e-46	3.29105e-44
HRCT1|646962	1.75391	5.5715e-46	3.50035e-44
GLIS3|169792	1.4569	6.24144e-46	3.90428e-44
RHOBTB1|9886	2.82771	6.51591e-46	4.0584e-44
DHCR7|1717	0.858392	1.61011e-45	9.98545e-44
SIPA1L1|26037	1.37119	2.86534e-45	1.75441e-43
MFAP4|4239	5.35716	5.74814e-45	3.50467e-43
CACNG4|27092	1.04146	6.62576e-45	4.02278e-43
OPLAH|26873	1.03458	1.66244e-44	9.96771e-43
H1F0|3005	1.11817	1.93179e-44	1.15349e-42
PPFIA3|8541	1.23457	2.10286e-44	1.25046e-42
ACTA2|59	2.18047	4.02011e-44	2.35184e-42
TTLL3|26140	1.05672	5.99825e-44	3.48091e-42
HMOX1|3162	1.06372	6.60061e-44	3.81515e-42
CPT1C|126129	0.989775	7.0083e-44	4.03466e-42
SOX8|30812	3.59589	1.03366e-43	5.92715e-42
BACE1|23621	1.19544	2.25792e-43	1.27949e-41
uc001gch.1	1.37736	2.34814e-43	1.32541e-41
CYP1B1|1545	0.838471	2.38802e-43	1.34268e-41
CA4|762	2.81227	2.71775e-43	1.52215e-41
MLLT3|4300	1.75154	2.86192e-43	1.59057e-41
LHX2|9355	1.48733	3.43891e-43	1.89665e-41
FBLIM1|54751	1.0553	4.35692e-43	2.37576e-41
IDI1|3422	1.02265	6.94301e-43	3.77167e-41
PTMS|5763	0.721933	3.92981e-42	2.111e-40
KAZ|23254	1.81107	4.34009e-42	2.32275e-40
VDAC2|7417	1.00363	9.78407e-42	5.17875e-40
CORO1A|11151	1.68535	1.47857e-41	7.79758e-40
HTR2A|3356	4.6408	1.51475e-41	7.93049e-40
uc003yqp.1	1.10782	1.61688e-41	8.4043e-40
SREBF1|6720	1.02496	1.97441e-41	1.02259e-39
AGAP2|116986	2.28773	2.45377e-41	1.26632e-39
PITX1|5307	0.950724	5.96674e-41	3.04662e-39
PERP|64065	0.864928	1.94977e-40	9.85113e-39
BCL3|602	1.09163	5.49859e-40	2.71176e-38
ALPK2|115701	0.775334	6.96452e-40	3.42304e-38
H2AFJ|55766	1.0722	1.44011e-39	7.00661e-38
CNN2|1265	0.896134	1.69013e-39	8.14079e-38
PTPN13|5783	0.929216	1.80012e-39	8.64177e-38
ASS1|445	1.90936	2.08554e-39	9.9788e-38
PLSCR4|57088	1.71677	3.42107e-39	1.62614e-37
FZD7|8324	2.1005	3.75488e-39	1.77895e-37
TEAD2|8463	0.922516	3.77323e-39	1.7818e-37
ALPL|249	5.07594	7.67417e-39	3.58873e-37
TRIB1|10221	1.49383	8.66267e-39	4.03792e-37
ST3GAL1|6482	1.16895	9.50304e-39	4.40125e-37
PLEKHA7|144100	1.93373	9.53801e-39	4.40333e-37
MIDN|90007	0.831988	1.43656e-38	6.61093e-37
TGFB1I1|7041	0.964884	3.96835e-38	1.80323e-36
ATN1|1822	0.764303	9.91811e-38	4.47865e-36
IDH1|3417	0.924682	2.03478e-37	9.13122e-36
ENTPD2|954	2.83091	2.86588e-37	1.27815e-35
ZYX|7791	0.760812	3.40815e-37	1.51067e-35
FNDC5|252995	2.77448	6.72179e-37	2.95227e-35
SREBF2|6721	0.767952	7.19856e-37	3.1521e-35
NPR2|4882	1.15791	1.0118e-36	4.40378e-35
AP1G2|8906	1.26984	2.74555e-36	1.17725e-34
ACACA|31	0.830008	3.69605e-36	1.58012e-34
CYC1|1537	0.89	4.56147e-36	1.93863e-34
IFFO2|126917	1.53338	5.16814e-36	2.19002e-34
F2RL1|2150	3.749	7.18087e-36	3.01638e-34
BCAR1|9564	0.694202	1.04768e-35	4.37542e-34
AARS|16	0.731437	1.78313e-35	7.40409e-34
CCDC3|83643	2.8685	2.34637e-35	9.65957e-34
CYTSB|92521	0.948406	6.38295e-35	2.59083e-33
GAS7|8522	7.87846	8.81745e-35	3.56562e-33
CIRBP|1153	0.904994	1.47482e-34	5.91977e-33
TRIM16L|147166	1.32985	1.57416e-34	6.30099e-33
LOC162632|162632	1.78596	2.03433e-34	8.09811e-33
CDKN2B|1030	1.20074	2.63467e-34	1.04304e-32
FSCN1|6624	0.863347	4.01095e-34	1.57924e-32
GLI2|2736	7.71654	5.47274e-34	2.14894e-32
SLC4A7|9497	0.871182	8.57998e-34	3.33282e-32
CEBPA|1050	4.65654	9.30185e-34	3.60353e-32
WDR41|55255	1.01299	1.58067e-33	6.09085e-32
EFS|10278	2.49257	1.6513e-33	6.34609e-32
GDI1|2664	0.679449	1.99432e-33	7.60368e-32
RHOT2|89941	0.804292	2.57435e-33	9.76362e-32
TLE2|7089	1.44573	4.02409e-33	1.50643e-31
IGFBP4|3487	1.23702	4.81991e-33	1.79968e-31
NFIX|4784	0.774615	5.04474e-33	1.87395e-31
EPHX1|2052	0.992462	5.90734e-33	2.18874e-31
WNK1|65125	0.71552	6.33032e-33	2.3335e-31
LIPA|3988	0.740014	6.61937e-33	2.43384e-31
CEND1|51286	1.40055	8.03705e-33	2.93271e-31
ACOT2|10965	1.02104	9.6978e-33	3.5298e-31
FHL1|2273	0.947582	9.76207e-33	3.54427e-31
TRNP1|388610	3.19232	1.41599e-32	5.08983e-31
NSDHL|50814	0.938094	2.17875e-32	7.7928e-31
TPM2|7169	0.949237	3.77659e-32	1.33102e-30
ARID5B|84159	1.09526	3.99223e-32	1.40359e-30
RASGRF2|5924	5.66101	8.34929e-32	2.90017e-30
SC4MOL|6307	1.01096	9.63813e-32	3.33983e-30
FLJ10357|55701	0.975532	1.08774e-31	3.76026e-30
SLC39A4|55630	1.19432	1.39794e-31	4.82104e-30
SLC7A5|8140	0.954384	1.64152e-31	5.63419e-30
APC2|10297	2.11358	1.87175e-31	6.39406e-30
APOE|348	1.79159	2.87413e-31	9.77205e-30
GNE|10020	0.80503	2.96097e-31	1.00437e-29
DHCR24|1718	0.75298	3.37925e-31	1.14356e-29
RAD21|5885	0.717521	6.05809e-31	2.02638e-29
SLC2A6|11182	1.04515	6.16287e-31	2.05666e-29
PLCD1|5333	1.08464	6.49652e-31	2.16301e-29
IGSF3|3321	1.06964	7.24826e-31	2.40223e-29
LOC554202|554202	1.19412	1.12018e-30	3.68715e-29
GRIP1|23426	2.06428	1.54851e-30	5.0283e-29
DBN1|1627	0.682156	1.74363e-30	5.624e-29
uc003luu.1	4.56229	3.05722e-30	9.75205e-29
FOXC1|2296	1.01241	9.6079e-30	3.01159e-28
VANGL2|57216	3.59994	1.21349e-29	3.79545e-28
HOXC10|3226	1.02288	1.55497e-29	4.83212e-28
DYRK2|8445	0.896309	1.87161e-29	5.8036e-28
ICAM5|7087	0.975296	2.3491e-29	7.23764e-28
ODZ2|57451	0.797865	4.20834e-29	1.28022e-27
ADAMTS15|170689	1.59857	4.22719e-29	1.28325e-27
SNX5|27131	0.653741	4.2504e-29	1.28759e-27
FBXO2|26232	1.6652	4.63327e-29	1.40064e-27
SOCS3|9021	1.03837	5.16622e-29	1.55849e-27
ZNF804A|91752	2.51046	5.22668e-29	1.57345e-27
TOP1MT|116447	0.896604	8.07783e-29	2.41416e-27
GALNT13|114805	1.52621	1.00534e-28	2.99528e-27
LRRN2|10446	2.09835	1.53508e-28	4.52693e-27
IGF1R|3480	1.08218	1.54391e-28	4.54369e-27
SLC27A1|376497	1.2764	1.78418e-28	5.24012e-27
FAM84A|151354	2.0137	2.2803e-28	6.65662e-27
DPYSL2|1808	0.687539	2.42997e-28	7.06499e-27
KYNU|8942	1.49739	2.74463e-28	7.93198e-27
SIPA1L2|57568	1.26591	6.65516e-28	1.91187e-26
CYP51A1|1595	0.815172	8.39122e-28	2.40105e-26
CEBPG|1054	0.914066	1.15564e-27	3.28074e-26
PNPLA3|80339	1.38557	1.16228e-27	3.29313e-26
KCNMA1|3778	0.650913	1.46176e-27	4.11744e-26
ACOT1|641371	1.41533	2.03289e-27	5.68187e-26
CMBL|134147	1.18177	2.88e-27	8.03397e-26
LSS|4047	0.744096	3.8664e-27	1.06825e-25
SEPT5|5413	0.850335	4.57155e-27	1.25827e-25
TMEM65|157378	1.17108	5.70654e-27	1.56173e-25
SHISA7|729956	3.87436	5.96981e-27	1.6307e-25
RSU1|6251	0.804981	7.02955e-27	1.90934e-25
ACAP3|116983	0.796404	8.10722e-27	2.19381e-25
DVL2|1856	0.739203	9.24872e-27	2.49802e-25
FKBP11|51303	1.56192	9.84327e-27	2.65364e-25
JAG2|3714	1.69357	1.13029e-26	3.04148e-25
SSBP2|23635	1.27498	1.17295e-26	3.15039e-25
NFIB|4781	0.901818	1.29809e-26	3.47358e-25
FDPS|2224	0.769616	1.41132e-26	3.7696e-25
PRRT2|112476	1.2203	2.2163e-26	5.86548e-25
BAHCC1|57597	0.660732	2.24069e-26	5.9192e-25
PAQR4|124222	0.828186	2.50178e-26	6.58483e-25
CLU|1191	1.73514	2.69829e-26	7.07628e-25
RCN3|57333	0.987712	2.82618e-26	7.39824e-25
RP1|6101	5.59615	3.42116e-26	8.90734e-25
BCR|613	0.751727	3.71019e-26	9.60793e-25
C11orf17|56672	1.28834	3.72521e-26	9.62956e-25
SH3BP5|9467	1.347	4.00071e-26	1.03233e-24
TM7SF2|7108	1.93972	4.20238e-26	1.08243e-24
SLC25A11|8402	0.708197	4.48375e-26	1.15285e-24
CRISPLD2|83716	1.73397	6.63876e-26	1.69788e-24
VGLL4|9686	0.737445	7.86336e-26	2.00752e-24
RSPO2|340419	1.3482	8.83567e-26	2.24386e-24
IRS1|3667	1.03058	9.84296e-26	2.49528e-24
HS6ST1|9394	0.993412	1.25906e-25	3.16957e-24
EMILIN3|90187	1.51749	1.32748e-25	3.33023e-24
SH3PXD2B|285590	0.662952	1.87482e-25	4.67896e-24
LPPR3|79948	1.0729	2.73353e-25	6.79854e-24
CDC42EP1|11135	0.57974	2.82712e-25	7.00718e-24
NOTCH3|4854	0.79262	3.57491e-25	8.7555e-24
ENHO|375704	1.59181	4.3057e-25	1.05275e-23
ACSL3|2181	0.84036	4.79302e-25	1.16992e-23
FGFR1|2260	0.866632	5.2828e-25	1.28729e-23
HSPB6|126393	4.44994	5.63241e-25	1.37017e-23
DUSP16|80824	0.940429	6.39387e-25	1.55019e-23
IFRD1|3475	0.874272	8.26226e-25	1.99183e-23
CIC|23152	0.752988	9.71195e-25	2.32732e-23
EPB41|2035	0.825925	1.088e-24	2.59432e-23
ST6GALNAC3|256435	1.26332	1.29203e-24	3.06063e-23
WDR6|11180	0.646811	1.2964e-24	3.06595e-23
CACNA1C|775	1.10123	1.58384e-24	3.72745e-23
STAM|8027	0.65503	1.84407e-24	4.33281e-23
MVK|4598	1.02089	1.90519e-24	4.46916e-23
AHNAK2|113146	0.580775	2.26735e-24	5.31008e-23
ATP2B2|491	0.86335	2.5523e-24	5.9485e-23
ITGBL1|9358	1.22802	2.7245e-24	6.31926e-23
LPAR2|9170	1.673	2.75755e-24	6.38567e-23
ARHGAP42|143872	1.09165	3.12456e-24	7.22399e-23
EEF1D|1936	0.625068	5.76168e-24	1.32363e-22
C14orf1|11161	0.801775	6.60265e-24	1.51202e-22
ADD2|119	0.825115	6.94665e-24	1.58828e-22
POLR1E|64425	0.933551	7.02664e-24	1.60403e-22
PTGER4|5734	1.58061	8.09799e-24	1.84568e-22
MIAT|440823	1.6488	8.12685e-24	1.84934e-22
MGC70857|414919	0.786739	9.8955e-24	2.24474e-22
GNAI1|2770	0.861663	1.05939e-23	2.39566e-22
EIF3L|51386	0.575127	1.138e-23	2.56139e-22
GPR126|57211	1.9309	1.18423e-23	2.66129e-22
GPR162|27239	1.20248	1.23759e-23	2.77688e-22
uc001hsm.1	3.11131	1.34504e-23	3.00864e-22
COL1A1|1277	1.71977	1.35648e-23	3.02955e-22
SLC41A2|84102	2.17331	1.59288e-23	3.5411e-22
MUM1|84939	0.727704	1.68636e-23	3.74315e-22
ST6GALNAC5|81849	1.76992	2.0735e-23	4.58838e-22
MAPK11|5600	1.2396	2.68e-23	5.87648e-22
TCN2|6948	2.00056	2.85646e-23	6.25392e-22
C16orf53|79447	0.686016	3.84329e-23	8.3764e-22
COMT|1312	0.714159	4.04223e-23	8.78349e-22
NKX2-5|1482	1.42998	4.1755e-23	9.05946e-22
POP1|10940	0.815352	4.62353e-23	1.00165e-21
TSKU|25987	0.919446	5.08076e-23	1.09906e-21
TES|26136	1.82393	6.07077e-23	1.29959e-21
PPP2R4|5524	0.620669	6.99328e-23	1.49266e-21
WDYHV1|55093	1.09173	7.2852e-23	1.55039e-21
HCN2|610	2.22279	8.20169e-23	1.73775e-21
MFSD3|113655	1.28105	1.11776e-22	2.35104e-21
VASN|114990	1.02097	1.21625e-22	2.54706e-21
NME3|4832	0.947922	1.29369e-22	2.70533e-21
NBN|4683	0.653239	1.31522e-22	2.74638e-21
HAND2|9464	2.06551	1.34869e-22	2.81221e-21
C9orf23|138716	0.870626	1.55305e-22	3.22901e-21
DDR2|4921	1.42678	1.61819e-22	3.3596e-21
ATHL1|80162	1.61715	2.50495e-22	5.14886e-21
DLG4|1742	0.75358	2.60433e-22	5.33794e-21
ZAK|51776	0.619667	2.79402e-22	5.70249e-21
ZFHX3|463	0.8815	2.81265e-22	5.73241e-21
MAZ|4150	0.549051	3.18527e-22	6.47045e-21
PIK3R3|8503	0.832406	3.18821e-22	6.47045e-21
HCFC1R1|54985	0.921733	3.29365e-22	6.65639e-21
CD70|970	0.878229	3.36487e-22	6.79083e-21
C11orf95|65998	0.821696	3.508e-22	7.06981e-21
RAI1|10743	0.657009	3.77686e-22	7.57994e-21
RELL2|285613	1.27348	4.65169e-22	9.30981e-21
EFNA5|1946	1.11385	6.1332e-22	1.22073e-20
ANGPTL1|9068	1.88867	6.48333e-22	1.28864e-20
OLFM2|93145	1.41005	7.55718e-22	1.49796e-20
UQCRB|7381	0.57299	9.84398e-22	1.94325e-20
FASN|2194	0.576893	1.14577e-21	2.25257e-20
SGSM2|9905	0.566661	1.18495e-21	2.32643e-20
SEZ6L2|26470	0.73113	1.37933e-21	2.69343e-20
VGLL3|389136	0.691429	1.74266e-21	3.3983e-20
BAG1|573	0.672578	1.81315e-21	3.52625e-20
RTN4RL1|146760	1.07089	1.9919e-21	3.8677e-20
RPL10|6134	0.505321	2.10805e-21	4.08329e-20
NXN|64359	0.742655	2.1842e-21	4.22512e-20
HOMER1|9456	1.00808	2.2437e-21	4.3171e-20
SECTM1|6398	0.822968	2.40182e-21	4.61521e-20
CCDC77|84318	0.88139	2.49882e-21	4.78252e-20
PLD3|23646	0.582489	3.03256e-21	5.75072e-20
INSIG1|3638	0.962578	3.43577e-21	6.49828e-20
PALM3|342979	1.41908	3.57087e-21	6.74498e-20
SOX11|6664	0.963808	3.64141e-21	6.86028e-20
THOC5|8563	0.718512	3.74002e-21	7.03531e-20
EIF3E|3646	0.507226	4.05536e-21	7.61038e-20
WLS|79971	0.684264	4.42618e-21	8.2955e-20
CA11|770	1.721	4.47335e-21	8.37304e-20
GABBR2|9568	0.716763	5.00345e-21	9.32902e-20
NME4|4833	0.651329	5.01945e-21	9.34679e-20
LRIG3|121227	0.99734	5.19267e-21	9.65689e-20
FLRT3|23767	0.884457	5.45911e-21	1.01004e-19
PRRX2|51450	0.839891	7.47514e-21	1.37425e-19
COL5A2|1290	1.08048	7.65079e-21	1.40475e-19
MAP3K6|9064	0.716261	8.44806e-21	1.54721e-19
TRAF4|9618	0.82152	9.54909e-21	1.73347e-19
LTBP4|8425	0.75531	1.09724e-20	1.98686e-19
CHCHD10|400916	1.36596	1.10385e-20	1.99633e-19
PLEKHA4|57664	1.01462	1.14511e-20	2.06734e-19
EHD2|30846	0.711502	1.30532e-20	2.33439e-19
MYO19|80179	0.56834	1.38831e-20	2.47667e-19
ARHGEF4|50649	2.3102	1.50388e-20	2.67295e-19
KCNC1|3746	3.34475	1.52676e-20	2.71028e-19
DAPK1|1612	0.882232	1.7018e-20	3.0173e-19
MAPK12|6300	0.806697	1.79302e-20	3.17514e-19
SHROOM3|57619	1.21094	1.82196e-20	3.22243e-19
PLEKHG5|57449	0.91531	1.93083e-20	3.41082e-19
SCARA5|286133	3.6255	2.02948e-20	3.57634e-19
POR|5447	0.761944	2.04807e-20	3.6047e-19
LRP12|29967	0.677933	2.13882e-20	3.75985e-19
uc003xtc.1	2.6936	2.29384e-20	4.02258e-19
SLC25A1|6576	0.632583	2.34285e-20	4.09856e-19
CBLB|868	1.42819	2.88086e-20	5.00944e-19
SH3BP4|23677	0.738714	3.09786e-20	5.3803e-19
ZNF503|84858	0.643921	3.22912e-20	5.59481e-19
ZHX1|11244	0.75885	3.24547e-20	5.61642e-19
PRR24|255783	0.966541	3.27448e-20	5.65984e-19
RARA|5914	0.754011	3.42187e-20	5.90753e-19
CLIP2|7461	1.14488	3.43472e-20	5.92264e-19
MAP3K8|1326	1.28596	3.55455e-20	6.11468e-19
THOC6|79228	0.881785	4.17975e-20	7.15609e-19
AGTR1|185	1.99191	4.94255e-20	8.43209e-19
TSPAN2|10100	3.303	5.49884e-20	9.34802e-19
RYBP|23429	0.717335	5.77087e-20	9.78744e-19
GOLGA2|2801	0.579239	6.26894e-20	1.05949e-18
OLFM1|10439	0.825885	6.4872e-20	1.09382e-18
SYTL5|94122	1.91937	6.67573e-20	1.12429e-18
ID4|3400	0.812935	6.82086e-20	1.1474e-18
PRKG1|5592	0.984276	7.68242e-20	1.28783e-18
JDP2|122953	2.25055	9.26961e-20	1.54672e-18
MRPL15|29088	0.645149	1.16368e-19	1.93723e-18
FARP1|10160	0.887722	1.22379e-19	2.03262e-18
C1orf59|113802	0.760898	1.28123e-19	2.12558e-18
CBS|875	0.741571	1.46034e-19	2.41441e-18
uc010mak.1	1.133	1.54125e-19	2.54527e-18
CNTNAP3|79937	0.710371	1.78236e-19	2.93005e-18
uc002ckm.1	3.07749	1.80441e-19	2.96292e-18
CHST15|51363	2.50213	2.09014e-19	3.42044e-18
GRHPR|9380	0.805594	2.15281e-19	3.51902e-18
SNAI2|6591	0.620193	2.20444e-19	3.59934e-18
MTM1|4534	0.827012	2.64147e-19	4.29834e-18
HEY1|23462	1.85363	2.70261e-19	4.39288e-18
ACAT2|39	0.737254	2.82127e-19	4.5806e-18
PCDH8|5100	3.51761	2.97194e-19	4.81441e-18
AHR|196	0.827495	3.29689e-19	5.31697e-18
JRK|8629	0.578582	3.45465e-19	5.55898e-18
ALAS1|211	0.597455	3.52329e-19	5.66313e-18
C16orf45|89927	0.842565	3.55561e-19	5.70872e-18
SPOCK1|6695	0.617447	3.67388e-19	5.89207e-18
TGFB3|7043	1.29828	3.67891e-19	5.89359e-18
SYNC|81493	0.699948	4.2664e-19	6.79707e-18
SEC13|6396	0.55108	4.57561e-19	7.28084e-18
SGK269|79834	0.863774	5.27873e-19	8.37296e-18
LOC339047|339047	0.583481	6.62269e-19	1.0436e-17
WWTR1|25937	0.612321	6.75235e-19	1.06171e-17
MLF2|8079	0.505695	6.97355e-19	1.0953e-17
GATA3|2625	0.715698	8.80056e-19	1.37777e-17
TLE3|7090	0.993584	9.49754e-19	1.48528e-17
ATAD2|29028	0.496007	1.09081e-18	1.70219e-17
MRPS25|64432	0.65024	1.13682e-18	1.77016e-17
MAP3K12|7786	0.704537	1.16808e-18	1.81687e-17
TNNT1|7138	0.905004	1.31417e-18	2.03535e-17
PAWR|5074	1.11771	1.41775e-18	2.19106e-17
ZFP36L2|678	0.640082	1.55762e-18	2.40465e-17
PPL|5493	2.11259	1.57642e-18	2.43108e-17
HSD3B7|80270	0.877654	1.67832e-18	2.57723e-17
ABLIM3|22885	1.85498	2.17499e-18	3.31525e-17
SDR16C5|195814	7.06507	2.31565e-18	3.52593e-17
SH3PXD2A|9644	0.641782	2.31953e-18	3.52813e-17
RPL7|6129	0.513377	2.50514e-18	3.79447e-17
FZD6|8323	0.557173	2.53909e-18	3.84187e-17
PHLDB1|23187	0.712372	2.57034e-18	3.88103e-17
PKD1|5310	0.572145	2.86383e-18	4.3017e-17
NFE2L2|4780	0.652541	2.98424e-18	4.47326e-17
APRT|353	0.780215	3.77263e-18	5.62585e-17
FKBP10|60681	0.54395	4.29437e-18	6.39069e-17
SRRM3|222183	1.08206	4.8146e-18	7.13548e-17
GUCY1A3|2982	3.33641	4.87842e-18	7.22266e-17
C14orf159|80017	0.841698	5.94321e-18	8.77216e-17
MEX3A|92312	0.597749	6.14134e-18	9.04612e-17
THSD1|55901	1.78416	6.25014e-18	9.197e-17
RNF207|388591	0.889803	6.52872e-18	9.59715e-17
SEMA3C|10512	0.606336	6.54119e-18	9.60571e-17
DECR1|1666	0.692775	6.77476e-18	9.9386e-17
PLXNB2|23654	0.56993	7.44508e-18	1.09109e-16
PYCRL|65263	0.918704	8.34735e-18	1.21838e-16
PLD2|5338	0.698026	8.98602e-18	1.31027e-16
GYLTL1B|120071	3.3208	9.35329e-18	1.36245e-16
MAPK15|225689	1.19553	9.81903e-18	1.42885e-16
MYO10|4651	0.49289	9.88487e-18	1.43699e-16
PCBP4|57060	0.558824	1.00298e-17	1.4566e-16
DMRTA1|63951	2.45616	1.02435e-17	1.48612e-16
CELSR3|1951	0.676669	1.11337e-17	1.61043e-16
ZNF462|58499	0.95628	1.15884e-17	1.67452e-16
IMPDH2|3615	0.504531	1.19449e-17	1.72432e-16
ATP5B|506	0.434202	1.23381e-17	1.7793e-16
NR4A3|8013	1.81787	1.29651e-17	1.86414e-16
uc004aaa.2	0.845524	1.34803e-17	1.93629e-16
PCDH7|5099	1.12095	1.37208e-17	1.96692e-16
GSR|2936	0.56661	1.42211e-17	2.03661e-16
C8orf33|65265	0.548704	1.47011e-17	2.10327e-16
RPSA|3921	0.536281	1.58762e-17	2.26691e-16
ROGDI|79641	1.09646	1.64162e-17	2.33479e-16
HMHA1|23526	0.830648	1.68991e-17	2.40111e-16
RECQL4|9401	0.630755	1.82828e-17	2.59516e-16
TELO2|9894	0.692124	1.86678e-17	2.6472e-16
FAS|355	0.857873	2.38579e-17	3.36667e-16
S100A4|6275	1.88878	2.42812e-17	3.42305e-16
KCTD15|79047	0.774674	2.47029e-17	3.47911e-16
TTYH2|94015	1.51483	2.482e-17	3.4922e-16
APEX1|328	0.59147	2.59528e-17	3.64449e-16
TPM4|7171	0.481769	2.77412e-17	3.8843e-16
HNRNPF|3185	0.53127	2.98272e-17	4.1683e-16
OGG1|4968	0.793398	3.58825e-17	4.9952e-16
LDB1|8861	0.62243	3.76171e-17	5.23164e-16
uc001vzu.1	0.665376	4.42013e-17	6.10621e-16
DSTN|11034	0.495658	4.56276e-17	6.29121e-16
TXN2|25828	0.616978	4.6819e-17	6.44932e-16
RPL13|6137	0.508221	4.97871e-17	6.84514e-16
GPR153|387509	0.938062	5.07198e-17	6.96674e-16
uc003iet.2	2.8492	5.11013e-17	7.01248e-16
C5orf30|90355	0.88754	5.21509e-17	7.14294e-16
PNMA6A|84968	0.99236	5.22535e-17	7.15021e-16
HPDL|84842	1.24015	6.34681e-17	8.67658e-16
NFKBIL2|4796	0.679907	6.66742e-17	9.10627e-16
TAGLN|6876	2.72738	7.84276e-17	1.06812e-15
CALD1|800	0.763308	8.06184e-17	1.09589e-15
CILP2|148113	1.21412	8.14376e-17	1.10495e-15
PCDH1|5097	2.65724	9.12066e-17	1.23634e-15
TRIB2|28951	0.86429	9.43834e-17	1.277e-15
LOC283174|283174	1.14351	1.01839e-16	1.3753e-15
CES8|283848	3.64491	1.10528e-16	1.49126e-15
MAPKBP1|23005	0.714992	1.13175e-16	1.52412e-15
DLK1|8788	3.8148	1.14673e-16	1.54285e-15
TTC28|23331	0.636432	1.23351e-16	1.65806e-15
UNC13A|23025	3.55651	1.24544e-16	1.67255e-15
TSTA3|7264	0.639815	1.29911e-16	1.74301e-15
AMDHD2|51005	0.825459	1.47105e-16	1.97003e-15
uc010bra.1	1.60918	1.53119e-16	2.04868e-15
DECR2|26063	0.911217	1.65812e-16	2.21032e-15
PCLO|27445	1.23564	1.77961e-16	2.3679e-15
LASS1|10715	1.26642	1.89407e-16	2.51787e-15
SLC43A3|29015	0.567345	2.24188e-16	2.96659e-15
NLGN2|57555	0.503138	2.33706e-16	3.08971e-15
KLHL17|339451	0.71619	2.45478e-16	3.23645e-15
RASA4|10156	1.4293	2.54082e-16	3.34075e-15
APOL2|23780	0.759676	2.5888e-16	3.40074e-15
OGDHL|55753	0.809817	2.80292e-16	3.67867e-15
uc001abu.1	2.07119	2.95184e-16	3.8671e-15
NEURL4|84461	0.62322	2.97648e-16	3.89584e-15
DCTPP1|79077	0.675839	3.01334e-16	3.94052e-15
SLC25A5|292	0.437982	3.20997e-16	4.19386e-15
CDK5RAP2|55755	0.618675	3.2237e-16	4.20799e-15
TP53I3|9540	1.17549	3.2615e-16	4.2535e-15
NOL6|65083	0.618794	3.52066e-16	4.57907e-15
MALT1|10892	0.579482	3.71042e-16	4.82154e-15
uc002iyl.2	2.18386	4.28971e-16	5.54935e-15
PDHB|5162	0.616751	4.30812e-16	5.56819e-15
ARHGAP17|55114	0.594094	4.40009e-16	5.67184e-15
SUSD2|56241	2.52189	4.48906e-16	5.78136e-15
TERT|7015	3.22057	4.71847e-16	6.07141e-15
CCDC51|79714	0.825089	5.51725e-16	7.0803e-15
ASAP3|55616	0.956712	5.76384e-16	7.38364e-15
CORO6|84940	1.10117	6.42946e-16	8.21447e-15
MTMR3|8897	0.6697	7.66847e-16	9.75435e-15
CDKN2A|1029	0.582822	7.68102e-16	9.76172e-15
RDH11|51109	0.534587	8.10178e-16	1.02694e-14
GLI3|2737	0.627651	8.19775e-16	1.03819e-14
RPS6KA2|6196	1.7525	8.24013e-16	1.04264e-14
CUL4B|8450	0.472442	9.16755e-16	1.15796e-14
GPC2|221914	1.36356	9.61311e-16	1.21212e-14
GPRC5B|51704	2.86181	9.80352e-16	1.23506e-14
PTPRO|5800	3.06616	9.98208e-16	1.25646e-14
RPS2|6187	0.483766	1.04741e-15	1.31494e-14
DNMT3A|1788	0.747162	1.06471e-15	1.33551e-14
PIGO|84720	0.613537	1.10666e-15	1.38452e-14
MTAP|4507	0.57091	1.13021e-15	1.41154e-14
ATP11C|286410	0.538464	1.15636e-15	1.44296e-14
NFATC4|4776	0.59745	1.16627e-15	1.45407e-14
CRLF1|9244	3.70004	1.24391e-15	1.54819e-14
SCO1|6341	0.690576	1.29663e-15	1.60826e-14
PPAP2A|8611	0.962119	1.35127e-15	1.6703e-14
C1R|715	0.752738	1.41943e-15	1.75006e-14
PUF60|22827	0.502041	1.4466e-15	1.78204e-14
HIC1|3090	2.45941	1.58314e-15	1.94197e-14
FAM127C|441518	0.806529	1.7921e-15	2.19085e-14
BCL2L11|10018	0.89143	1.79874e-15	2.19711e-14
CBX8|57332	0.987549	1.8348e-15	2.23926e-14
XPC|7508	0.505893	1.86249e-15	2.27097e-14
SETD7|80854	0.63005	1.87745e-15	2.28552e-14
TMTC2|160335	1.4358	1.90667e-15	2.31914e-14
MEX3B|84206	0.984485	1.99012e-15	2.41861e-14
CBX2|84733	0.647568	2.05026e-15	2.4896e-14
ZCCHC24|219654	1.20904	2.05884e-15	2.49583e-14
PLXNB1|5364	0.704929	2.11348e-15	2.55991e-14
SNAPC2|6618	0.711115	2.15743e-15	2.60895e-14
BCKDK|10295	0.535696	2.35566e-15	2.84372e-14
EGR2|1959	1.22006	2.62911e-15	3.16589e-14
GNG2|54331	0.935677	2.75212e-15	3.303e-14
SLC25A32|81034	0.561953	2.79075e-15	3.34658e-14
FCHO1|23149	0.772496	2.82268e-15	3.38206e-14
LOC400931|400931	1.0129	2.87461e-15	3.44144e-14
TRAF7|84231	0.519588	3.25061e-15	3.88193e-14
PRSS35|167681	2.1373	3.80131e-15	4.52836e-14
RXRA|6256	0.621145	4.04995e-15	4.80869e-14
MTHFD1|4522	0.450942	4.41241e-15	5.22617e-14
RPL8|6132	0.568849	4.50024e-15	5.32583e-14
SPIRE2|84501	1.03647	4.55198e-15	5.38267e-14
TTYH3|80727	0.508236	4.56885e-15	5.39819e-14
GAS2L1|10634	0.593073	4.63154e-15	5.4678e-14
ZFP36|7538	0.718497	4.76731e-15	5.6189e-14
MEIS2|4212	0.734764	4.89752e-15	5.76297e-14
NISCH|11188	0.534888	5.23055e-15	6.14484e-14
NELF|26012	0.567692	5.65943e-15	6.6325e-14
ABCC1|4363	0.531307	5.74915e-15	6.72673e-14
RPS6|6194	0.434469	6.26267e-15	7.32165e-14
PLXNA3|55558	0.591858	6.3383e-15	7.40408e-14
SOX4|6659	0.772175	6.49715e-15	7.58351e-14
TBC1D4|9882	0.836997	6.67679e-15	7.7869e-14
FIBIN|387758	4.33959	6.87074e-15	7.99374e-14
OXA1L|5018	0.492437	7.05444e-15	8.20086e-14
GLI4|2738	0.970825	7.17956e-15	8.3396e-14
SEMA3F|6405	1.54472	7.30897e-15	8.4763e-14
TDG|6996	0.592854	7.56174e-15	8.74138e-14
TWF2|11344	0.472895	7.78556e-15	8.97855e-14
LPIN1|23175	0.589243	8.05893e-15	9.27162e-14
PHLPP1|23239	0.686764	8.24021e-15	9.47264e-14
BCL6|604	0.610618	8.414e-15	9.66473e-14
RASSF1|11186	0.658598	8.7591e-15	1.00219e-13
CELSR1|9620	0.949891	8.82e-15	1.0083e-13
GABARAP|11337	0.517563	8.89044e-15	1.01555e-13
SDHA|6389	0.450474	9.95976e-15	1.13322e-13
AMIGO2|347902	1.35104	1.0278e-14	1.16851e-13
TRAP1|10131	0.555533	1.0662e-14	1.21026e-13
TBC1D17|79735	0.727628	1.08702e-14	1.23195e-13
SGSM3|27352	0.648886	1.15818e-14	1.30952e-13
DCI|1632	0.675756	1.16523e-14	1.31646e-13
FAM89A|375061	0.997014	1.36781e-14	1.53692e-13
MYOCD|93649	2.24828	1.48862e-14	1.66878e-13
SIRT1|23411	0.756033	1.491e-14	1.67015e-13
OTX1|5013	0.80994	1.53509e-14	1.71821e-13
IFNGR1|3459	0.561732	1.55732e-14	1.74173e-13
PIAS3|10401	0.520308	1.70735e-14	1.90218e-13
PEG10|23089	0.622973	1.82975e-14	2.03653e-13
IL7|3574	1.16007	1.94419e-14	2.15442e-13
DENND2A|27147	0.981941	2.06322e-14	2.27932e-13
FBXO32|114907	0.709311	2.12312e-14	2.34192e-13
PEX2|5828	0.565785	2.17612e-14	2.39489e-13
TCF3|6929	0.462692	2.22597e-14	2.44789e-13
PRUNE2|158471	1.93394	2.33413e-14	2.56488e-13
ALDH1B1|219	0.692299	2.42694e-14	2.66484e-13
CDH24|64403	0.855476	2.4765e-14	2.7172e-13
SNAI1|6615	1.16671	2.48994e-14	2.72987e-13
QARS|5859	0.486277	2.55412e-14	2.79811e-13
MCM4|4173	0.421269	2.76342e-14	3.02053e-13
PABPC1|26986	0.409317	2.83997e-14	3.10185e-13
NKX6-1|4825	1.20469	2.94851e-14	3.21797e-13
SLC3A2|6520	0.494948	3.24044e-14	3.52328e-13
PIP5KL1|138429	1.52564	3.46696e-14	3.76674e-13
C9orf84|158401	2.5059	3.56873e-14	3.86703e-13
EIF3H|8667	0.47193	3.56997e-14	3.86703e-13
APOLD1|81575	0.951111	3.63579e-14	3.93243e-13
IRF3|3661	0.610749	3.75081e-14	4.05379e-13
PLSCR1|5359	0.746941	3.82629e-14	4.13228e-13
MFAP5|8076	4.85439	3.87562e-14	4.18242e-13
NDUFA6|4700	0.594111	3.93583e-14	4.24107e-13
PLEKHG4|25894	0.529549	4.22851e-14	4.54628e-13
LMO4|8543	0.543107	4.43729e-14	4.76366e-13
RHBDL1|9028	1.94268	4.48884e-14	4.81542e-13
PTPRU|10076	1.67671	4.7411e-14	5.0785e-13
TCF25|22980	0.594075	6.01618e-14	6.40633e-13
TADA3|10474	0.532104	7.1657e-14	7.58567e-13
RASL12|51285	3.62287	7.36596e-14	7.78056e-13
PHF23|79142	0.56601	7.37827e-14	7.78788e-13
KANK1|23189	0.513142	7.51718e-14	7.92293e-13
HS3ST3B1|9953	2.50346	8.33744e-14	8.76189e-13
USP25|29761	0.733798	8.51384e-14	8.94077e-13
THNSL1|79896	1.1183	8.6129e-14	9.03823e-13
CDC45|8318	0.660758	8.63753e-14	9.0575e-13
RECK|8434	0.686054	9.32074e-14	9.75976e-13
PCDH20|64881	1.77735	9.46149e-14	9.88565e-13
CSGALNACT2|55454	0.637344	9.55059e-14	9.97154e-13
PTPLA|9200	0.565109	9.87553e-14	1.02959e-12
DNHD1|144132	1.06198	1.05193e-13	1.09355e-12
TMEM64|169200	0.584366	1.13956e-13	1.1804e-12
FBXL19|54620	0.589707	1.18386e-13	1.22541e-12
MMP11|4320	1.21619	1.18519e-13	1.22591e-12
SLC36A1|206358	0.6826	1.19111e-13	1.23028e-12
SNTB2|6645	0.547414	1.26409e-13	1.30194e-12
MMP17|4326	1.07071	1.2689e-13	1.30596e-12
VASH2|79805	1.43846	1.4881e-13	1.5272e-12
GDF1|2657	1.06626	1.50879e-13	1.54514e-12
C8orf84|157869	0.83198	1.52612e-13	1.56179e-12
HMCN1|83872	1.6718	1.59386e-13	1.62765e-12
COQ9|57017	0.576695	1.60747e-13	1.63923e-12
CD24|100133941	2.61033	1.74606e-13	1.77306e-12
MITF|4286	0.877643	1.78196e-13	1.80824e-12
GNG11|2791	0.560729	1.79698e-13	1.82221e-12
TSPAN15|23555	2.20489	1.81618e-13	1.84038e-12
RASL10B|91608	0.71885	1.8486e-13	1.87191e-12
FOXO3B|2310	0.79436	2.18522e-13	2.20506e-12
FANCA|2175	0.524363	2.31476e-13	2.33089e-12
PSD4|23550	1.32528	2.33529e-13	2.34993e-12
KIAA1462|57608	1.67302	2.35574e-13	2.36886e-12
PLEKHG4B|153478	1.179	2.37253e-13	2.38408e-12
UBTD1|80019	0.732918	2.42631e-13	2.43474e-12
ERF|2077	0.520563	2.547e-13	2.5523e-12
DCAF13|25879	0.544819	2.66745e-13	2.6693e-12
PAFAH1B3|5050	0.538933	2.9515e-13	2.94335e-12
MAP4K5|11183	0.545682	2.99729e-13	2.98695e-12
CDK1|983	0.439963	3.24704e-13	3.23138e-12
PELI1|57162	0.758949	3.25601e-13	3.23808e-12
HMGCR|3156	0.66368	3.34772e-13	3.32635e-12
FAM91A1|157769	0.442982	3.5695e-13	3.53041e-12
FLOT2|2319	0.447123	3.959e-13	3.89432e-12
PDE3A|5139	2.74409	4.09506e-13	4.02268e-12
THRA|7067	0.737708	4.44917e-13	4.3646e-12
SQRDL|58472	1.11479	4.5537e-13	4.46108e-12
RPL32|6161	0.399407	4.63731e-13	4.534e-12
TMEM141|85014	0.776635	4.80043e-13	4.68691e-12
VPS13A|23230	0.536476	4.87755e-13	4.75899e-12
UQCRC1|7384	0.441454	4.89553e-13	4.7733e-12
KIAA0020|9933	0.620958	4.90525e-13	4.77956e-12
ACSL4|2182	0.519475	4.93443e-13	4.80475e-12
MAPK8IP3|23162	0.553735	5.17944e-13	5.03315e-12
POLDIP3|84271	0.462503	5.27906e-13	5.12306e-12
EEF2|1938	0.450486	5.41299e-13	5.23896e-12
IP6K2|51447	0.452421	6.64582e-13	6.40214e-12
EMD|2010	0.474454	6.66349e-13	6.41489e-12
COL9A2|1298	0.923959	6.95918e-13	6.68173e-12
GAS2|2620	8.82133	6.9916e-13	6.70841e-12
IDH3G|3421	0.468739	7.22054e-13	6.91888e-12
NFX1|4799	0.478494	7.36206e-13	7.04981e-12
ING5|84289	0.65683	7.37784e-13	7.06025e-12
JAGN1|84522	0.576296	7.56554e-13	7.23508e-12
ARPC4|10093	0.448737	7.60709e-13	7.26642e-12
RHOBTB3|22836	0.544253	7.67351e-13	7.3238e-12
SYNPO|11346	0.700521	8.08467e-13	7.69081e-12
C16orf62|57020	0.496975	8.09011e-13	7.69093e-12
DUSP10|11221	2.19033	8.15899e-13	7.74621e-12
DCN|1634	1.62723	8.34004e-13	7.91291e-12
HMGB3|3149	0.436569	8.64636e-13	8.19815e-12
SCAI|286205	1.08247	9.00058e-13	8.51725e-12
NR2F1|7025	0.851686	9.37101e-13	8.86198e-12
DHX30|22907	0.447246	9.93771e-13	9.39175e-12
SVEP1|79987	1.30391	9.99939e-13	9.44387e-12
CYB5B|80777	0.454783	1.01826e-12	9.61058e-12
LEPREL2|10536	0.54067	1.1158e-12	1.05175e-11
GCSH|2653	0.588113	1.12507e-12	1.0598e-11
MSL1|339287	0.479976	1.15479e-12	1.08706e-11
UBE2R2|54926	0.398872	1.15551e-12	1.08706e-11
CYTSA|23384	0.596884	1.18565e-12	1.11396e-11
TKT|7086	0.57219	1.23103e-12	1.15584e-11
BLVRB|645	0.715452	1.29927e-12	1.21833e-11
PWP2|5822	0.617264	1.3651e-12	1.27923e-11
KIAA1522|57648	0.529266	1.41546e-12	1.3247e-11
FAM100A|124402	0.584293	1.47774e-12	1.3821e-11
PDGFD|80310	1.26695	1.51234e-12	1.41263e-11
TBX2|6909	1.55453	1.52018e-12	1.41903e-11
HMGCS1|3157	1.52409	1.56796e-12	1.4608e-11
TGFBR3|7049	0.957186	1.62709e-12	1.51491e-11
TACC1|6867	0.684043	1.66087e-12	1.54537e-11
SKI|6497	0.437769	1.71273e-12	1.59055e-11
C1orf106|55765	1.16153	1.7382e-12	1.61317e-11
C16orf57|79650	0.56803	1.74382e-12	1.61734e-11
PSAT1|29968	0.537212	1.78208e-12	1.65071e-11
ZNF286A|57335	0.644861	1.79722e-12	1.66261e-11
UAP1L1|91373	0.559958	1.8356e-12	1.69702e-11
C5orf13|9315	0.675944	1.83902e-12	1.6991e-11
SAMM50|25813	0.529384	1.8934e-12	1.74822e-11
RLTPR|146206	1.31374	1.90363e-12	1.75654e-11
ECH1|1891	0.497928	1.9158e-12	1.76664e-11
VCP|7415	0.423328	2.003e-12	1.8447e-11
PTK2|5747	0.45914	2.02132e-12	1.86038e-11
LZTR1|8216	0.595586	2.09777e-12	1.92952e-11
HPD|3242	8.75194	2.15105e-12	1.97544e-11
PRR12|57479	0.569377	2.15179e-12	1.97544e-11
VPS13B|157680	0.519645	2.18987e-12	2.00912e-11
CRABP2|1382	1.91985	2.24676e-12	2.0587e-11
DGKD|8527	0.727987	2.24987e-12	2.06024e-11
SRR|63826	0.699889	2.30467e-12	2.10776e-11
SLC26A6|65010	0.661185	2.41163e-12	2.20418e-11
RBM9|23543	0.409988	2.42674e-12	2.21659e-11
UCP2|7351	0.758107	2.55915e-12	2.33457e-11
APTX|54840	0.532421	2.59871e-12	2.36918e-11
UBR5|51366	0.406849	2.93334e-12	2.66751e-11
AFF3|3899	0.764005	2.93937e-12	2.67131e-11
RNPS1|10921	0.388083	3.05446e-12	2.76548e-11
uc002dpc.1	1.61376	3.07884e-12	2.7858e-11
SEPT3|55964	1.04166	3.09268e-12	2.79657e-11
TMSB15A|11013	1.34855	3.22942e-12	2.91657e-11
SYNGR3|9143	1.20706	3.24283e-12	2.92685e-11
DDN|23109	1.35032	3.25486e-12	2.93588e-11
CYP2R1|120227	1.82507	3.33283e-12	3.00433e-11
GSDMD|79792	0.473446	3.41919e-12	3.07834e-11
ADAM33|80332	1.85728	3.44452e-12	3.09921e-11
RPL13A|23521	0.458858	3.53703e-12	3.17257e-11
SLC27A3|11000	1.17089	3.53568e-12	3.17257e-11
RCOR1|23186	0.613511	3.62441e-12	3.24289e-11
BMPR1B|658	2.79806	3.62709e-12	3.24328e-11
ZCCHC14|23174	0.561288	3.63989e-12	3.25271e-11
SCO2|9997	0.712102	3.64666e-12	3.25675e-11
SLC25A3|5250	0.37742	3.75235e-12	3.34288e-11
MAP2|4133	1.1124	3.89524e-12	3.46804e-11
MYST4|23522	0.63157	4.01148e-12	3.56494e-11
SEC24D|9871	0.551435	4.15303e-12	3.68393e-11
NAPRT1|93100	0.719649	4.40899e-12	3.9014e-11
PTGIS|5740	1.70616	4.54067e-12	4.01547e-11
MYADM|91663	0.445557	4.87054e-12	4.29142e-11
PFKM|5213	0.459734	4.89484e-12	4.3102e-11
SGEF|26084	0.891305	4.99842e-12	4.39619e-11
RGS2|5997	1.44591	5.00714e-12	4.39837e-11
ACO1|48	0.480093	5.21021e-12	4.57397e-11
COL9A3|1299	2.15766	5.41864e-12	4.75118e-11
C9orf47|286223	1.41619	5.59802e-12	4.89658e-11
ALKBH2|121642	0.69095	5.73794e-12	5.00684e-11
DSG2|1829	0.597461	5.73785e-12	5.00684e-11
ISG15|9636	0.715054	5.80704e-12	5.06407e-11
C5orf23|79614	0.982776	5.99278e-12	5.21661e-11
OSGEP|55644	0.679977	6.08853e-12	5.29358e-11
LAGE3|8270	0.577891	6.10698e-12	5.30643e-11
LIMA1|51474	0.543049	6.13956e-12	5.33153e-11
uc001ykf.2	1.49282	6.18187e-12	5.36504e-11
CCT2|10576	0.426899	6.25118e-12	5.41869e-11
FAM69A|388650	0.85884	6.27502e-12	5.43609e-11
PDE8B|8622	3.64858	6.45446e-12	5.57817e-11
ANKRD28|23243	0.45007	6.56881e-12	5.6736e-11
RGMA|56963	1.25905	6.7051e-12	5.78095e-11
SAMD5|389432	0.976064	6.84035e-12	5.89053e-11
HIRIP3|8479	0.642933	6.84872e-12	5.89423e-11
KARS|3735	0.408355	6.96379e-12	5.98613e-11
SETD1A|9739	0.480924	7.05423e-12	6.06026e-11
BRSK1|84446	0.8985	7.42812e-12	6.37768e-11
RNF122|79845	0.93871	8.43381e-12	7.23256e-11
SARM1|23098	0.565394	8.62256e-12	7.39004e-11
RPL39|6170	0.40993	9.05133e-12	7.73458e-11
EGFL7|51162	0.585187	9.15416e-12	7.81783e-11
FAP|2191	0.874072	9.21167e-12	7.8623e-11
FANCD2|2177	0.508988	9.47184e-12	8.07958e-11
C8orf55|51337	0.543634	9.63318e-12	8.20752e-11
NDUFB6|4712	0.501066	9.75423e-12	8.30575e-11
TTC8|123016	0.76778	9.98423e-12	8.49659e-11
SLC4A11|83959	0.992891	1.00507e-11	8.54815e-11
DSCC1|79075	0.710045	1.08925e-11	9.22609e-11
TMEM133|83935	1.03716	1.10348e-11	9.34109e-11
ZBTB47|92999	0.655191	1.11439e-11	9.42243e-11
NPIP|9284	0.47075	1.12434e-11	9.50101e-11
CHD2|1106	0.435036	1.17225e-11	9.89064e-11
SUN2|25777	0.453178	1.21295e-11	1.02021e-10
HOXC8|3224	0.762687	1.22849e-11	1.03268e-10
BMF|90427	1.27115	1.25589e-11	1.05448e-10
PDE4A|5141	0.677107	1.29253e-11	1.08398e-10
HS3ST3A1|9955	3.47899	1.32289e-11	1.1056e-10
PRMT7|54496	0.581776	1.38514e-11	1.15495e-10
BDH2|56898	1.09658	1.59929e-11	1.32964e-10
C9orf3|84909	0.801459	1.60016e-11	1.32964e-10
CACNB1|782	0.727408	1.60502e-11	1.33223e-10
CNTLN|54875	0.532553	1.60513e-11	1.33223e-10
GLUL|2752	0.517937	1.61311e-11	1.33808e-10
AHRR|57491	0.565679	1.6629e-11	1.3778e-10
TAF1C|9013	0.592033	1.71107e-11	1.41609e-10
UBAP2|55833	0.444834	1.81126e-11	1.49388e-10
VSTM2L|128434	1.44235	1.8169e-11	1.49767e-10
SLC43A2|124935	0.609219	1.83203e-11	1.50843e-10
C21orf34|388815	4.46847	1.9872e-11	1.63246e-10
TAB1|10454	0.557392	1.99243e-11	1.63583e-10
SMARCD3|6604	0.552474	2.05307e-11	1.68466e-10
DEPDC6|64798	2.18905	2.05586e-11	1.686e-10
PRR5|55615	1.31064	2.06519e-11	1.69173e-10
CBX6|23466	0.589347	2.14306e-11	1.75253e-10
uc011cly.1	1.20638	2.15018e-11	1.75637e-10
RGL1|23179	0.856505	2.15628e-11	1.76035e-10
AIFM1|9131	0.438083	2.31709e-11	1.88737e-10
ELOVL5|60481	0.508617	2.35418e-11	1.9165e-10
DNAJB5|25822	0.663325	2.36127e-11	1.92119e-10
MAPK3|5595	0.703972	2.38019e-11	1.9355e-10
RPS20|6224	0.426641	2.4116e-11	1.95883e-10
TEP1|7011	0.632186	2.47849e-11	2.01203e-10
DOC2A|8448	1.55888	2.58781e-11	2.09842e-10
MAGI1|9223	0.668989	2.59968e-11	2.10686e-10
FGFR3|2261	1.64031	2.89146e-11	2.33547e-10
ISM1|140862	3.07697	2.96499e-11	2.39353e-10
MVP|9961	0.382769	3.11041e-11	2.50672e-10
uc002fon.1	1.07008	3.24315e-11	2.60854e-10
SBK1|388228	0.83006	3.30923e-11	2.65953e-10
SLC7A6|9057	0.57696	3.61176e-11	2.89944e-10
FAM46B|115572	1.59277	3.79796e-11	3.04553e-10
LUM|4060	6.7553	3.84271e-11	3.07971e-10
TRIP10|9322	0.468415	3.84691e-11	3.08137e-10
CCDC102A|92922	0.610596	3.85999e-11	3.09013e-10
HAUS4|54930	0.67655	3.8971e-11	3.11811e-10
WDR1|9948	0.361527	3.93882e-11	3.14627e-10
D2HGDH|728294	0.782281	4.09688e-11	3.26891e-10
PRRT3|285368	0.672462	4.21077e-11	3.35423e-10
STAG2|10735	0.388594	4.22007e-11	3.35978e-10
CCDC88B|283234	1.19803	4.34411e-11	3.45416e-10
TRIM46|80128	0.667126	4.50517e-11	3.57887e-10
RHOB|388	1.02131	4.66162e-11	3.69503e-10
PSME1|5720	0.468803	4.80085e-11	3.80331e-10
uc009ygt.2	1.99928	4.84072e-11	3.83069e-10
C11orf9|745	1.19697	4.91405e-11	3.88446e-10
RPS15A|6210	0.353063	4.94178e-11	3.90425e-10
EMID1|129080	3.0405	4.95873e-11	3.9155e-10
DBC1|1620	4.47788	5.03456e-11	3.97104e-10
uc003bzk.1	0.643719	5.09185e-11	4.01404e-10
C9orf172|389813	0.913806	5.31739e-11	4.18955e-10
SLC29A3|55315	1.8158	5.50003e-11	4.32637e-10
HSDL2|84263	0.457139	5.61176e-11	4.40706e-10
LOC80054|80054	3.09811	5.61075e-11	4.40706e-10
ZDHHC8P1|150244	1.02109	5.61583e-11	4.40786e-10
IMPAD1|54928	0.40689	5.62614e-11	4.41355e-10
DHRS4|10901	0.829665	5.80766e-11	4.55102e-10
DACH1|1602	1.08193	5.83222e-11	4.56778e-10
TMEM97|27346	0.453026	6.38565e-11	4.98771e-10
NPM3|10360	0.699297	6.66085e-11	5.18585e-10
GPSM1|26086	0.489824	6.66469e-11	5.18604e-10
DDX19A|55308	0.468401	6.76017e-11	5.2519e-10
PANK1|53354	1.17926	7.05545e-11	5.46949e-10
PSME2|5721	0.478567	7.22304e-11	5.59041e-10
B4GALNT4|338707	0.525112	8.27291e-11	6.38588e-10
GRAMD4|23151	0.604422	8.57231e-11	6.60287e-10
ARHGAP19|84986	0.559771	8.61395e-11	6.63141e-10
BFSP1|631	1.25648	8.90339e-11	6.84694e-10
PDPN|10630	4.62685	9.09716e-11	6.9848e-10
MTFR1|9650	0.467816	9.25017e-11	7.09474e-10
ARHGAP32|9743	0.524832	9.38589e-11	7.18739e-10
PSPC1|55269	0.458282	9.63901e-11	7.3695e-10
CHI3L1|1116	3.18279	9.87572e-11	7.54649e-10
TRNT1|51095	0.600353	9.89161e-11	7.55464e-10
TDO2|6999	2.33152	1.02761e-10	7.83997e-10
OTUD6B|51633	0.542291	1.10878e-10	8.44591e-10
RPL7A|6130	0.338359	1.14316e-10	8.70316e-10
GALNT7|51809	0.580231	1.20933e-10	9.1828e-10
TYMP|1890	0.944512	1.21032e-10	9.18544e-10
ITPKB|3707	1.01519	1.21756e-10	9.23553e-10
ASF1A|25842	0.561135	1.2191e-10	9.23757e-10
ESRRA|2101	0.536107	1.27485e-10	9.63978e-10
GRAMD1A|57655	0.52686	1.32945e-10	1.00421e-09
SNRPD3|6634	0.445785	1.39072e-10	1.0494e-09
PRSS12|8492	1.40017	1.39289e-10	1.05048e-09
BOP1|23246	0.606392	1.39551e-10	1.05191e-09
EARS2|124454	0.566743	1.43217e-10	1.07898e-09
FAM160A1|729830	1.61319	1.46357e-10	1.10206e-09
EEF1B2|1933	0.370779	1.46507e-10	1.10262e-09
FSTL3|10272	1.21352	1.47764e-10	1.1115e-09
SET|6418	0.345584	1.49418e-10	1.12336e-09
TRMT12|55039	0.692419	1.52307e-10	1.14388e-09
KIAA1274|27143	0.622637	1.53984e-10	1.15588e-09
GAA|2548	0.791645	1.55955e-10	1.16946e-09
APEH|327	0.411879	1.61455e-10	1.20882e-09
FAM84B|157638	0.815916	1.6215e-10	1.2134e-09
IPO4|79711	0.528305	1.64061e-10	1.22706e-09
WWP1|11059	0.441785	1.64757e-10	1.23163e-09
JMJD1C|221037	0.531063	1.71809e-10	1.28368e-09
TRIM16|10626	0.667653	1.74393e-10	1.30232e-09
C14orf147|171546	0.457023	1.74704e-10	1.30396e-09
MPDZ|8777	0.497589	1.76003e-10	1.31298e-09
LDOC1L|84247	0.443701	1.76516e-10	1.31613e-09
LITAF|9516	0.513161	1.78152e-10	1.32695e-09
C10orf55|414236	1.6831	1.78757e-10	1.33009e-09
FANCG|2189	0.51745	1.82417e-10	1.35593e-09
TRIM47|91107	0.551844	1.93007e-10	1.43317e-09
MYH9|4627	0.559522	1.94309e-10	1.4421e-09
DLG5|9231	0.480799	2.04298e-10	1.5139e-09
CDH1|999	3.24574	2.11113e-10	1.562e-09
IFNE|338376	1.66982	2.23791e-10	1.65073e-09
MPP5|64398	0.532018	2.33397e-10	1.71895e-09
PDP2|57546	0.90877	2.33288e-10	1.71895e-09
ADCK4|79934	0.665013	2.36358e-10	1.73987e-09
RPL29|6159	0.405639	2.38201e-10	1.75166e-09
ANO8|57719	0.766839	2.38989e-10	1.75655e-09
GTPBP4|23560	0.492377	2.42186e-10	1.77915e-09
KEAP1|9817	0.441788	2.55468e-10	1.87291e-09
NLN|57486	0.484461	2.60878e-10	1.91064e-09
ACTR8|93973	0.573491	2.72429e-10	1.98919e-09
ETFB|2109	0.589151	2.80697e-10	2.04749e-09
EFNA4|1945	0.775517	2.84148e-10	2.06953e-09
FBXO46|23403	0.543443	2.87711e-10	2.09232e-09
RPL27A|6157	0.342712	2.87637e-10	2.09232e-09
STON1|11037	1.01788	3.1468e-10	2.28614e-09
CHTF18|63922	0.634613	3.22145e-10	2.33919e-09
RUSC2|9853	0.582778	3.25199e-10	2.36018e-09
CEMP1|752014	0.756044	3.25922e-10	2.36425e-09
TRPC3|7222	1.27776	3.32895e-10	2.4124e-09
MAPKAPK3|7867	0.533228	3.36411e-10	2.43422e-09
ADK|132	0.543859	3.38304e-10	2.44547e-09
TRAPPC2L|51693	0.658244	3.39349e-10	2.4518e-09
CHCHD4|131474	0.628785	3.52504e-10	2.54303e-09
SRCAP|10847	0.391543	3.54242e-10	2.55429e-09
INPPL1|3636	0.362294	3.58937e-10	2.58686e-09
REEP2|51308	0.625102	3.67229e-10	2.64397e-09
SSBP3|23648	0.62368	3.73904e-10	2.69069e-09
DYRK3|8444	0.538213	3.78976e-10	2.72584e-09
RAD52|5893	1.01024	3.89268e-10	2.79708e-09
LOC91316|91316	0.642734	3.90774e-10	2.80651e-09
POLR3D|661	0.489677	4.10582e-10	2.94437e-09
TMEM187|8269	0.804718	4.19687e-10	3.00668e-09
ERBB2IP|55914	0.515852	4.42047e-10	3.15904e-09
uc001pqq.1	2.83783	4.80311e-10	3.42065e-09
ZIC2|7546	0.499842	4.99265e-10	3.54864e-09
GINS2|51659	0.669242	5.24537e-10	3.7246e-09
CHD3|1107	0.362683	5.32286e-10	3.77406e-09
PMPCA|23203	0.410439	5.32848e-10	3.77619e-09
NCOA2|10499	0.572914	5.74044e-10	4.06017e-09
CDKN1C|1028	1.58321	5.7908e-10	4.09179e-09
RYR3|6263	2.87222	6.05338e-10	4.27361e-09
FLJ45983|399717	0.993163	6.20076e-10	4.37078e-09
GMPPB|29925	0.635206	6.2336e-10	4.39179e-09
PPP5C|5536	0.392845	6.35603e-10	4.47586e-09
EIF3K|27335	0.386729	6.36478e-10	4.47766e-09
TNKS1BP1|85456	0.384415	6.37283e-10	4.48114e-09
TOB1|10140	0.601786	6.47607e-10	4.55152e-09
SH3D19|152503	0.512487	6.53692e-10	4.59205e-09
C16orf72|29035	0.416934	6.66905e-10	4.67805e-09
MOV10|4343	0.456972	6.69541e-10	4.68986e-09
RPUSD3|285367	0.60153	6.75176e-10	4.72231e-09
EPHB4|2050	0.363831	6.88337e-10	4.81203e-09
LRP1B|53353	0.907826	7.09743e-10	4.95688e-09
HDAC10|83933	0.793771	7.16955e-10	5.00483e-09
DLAT|1737	0.450191	7.39875e-10	5.15735e-09
ID1|3397	0.390643	7.44314e-10	5.18579e-09
RGS5|8490	1.80565	7.67248e-10	5.33786e-09
NOMO1|23420	0.342864	8.06678e-10	5.5987e-09
uc001kfo.1	1.67127	8.25019e-10	5.72325e-09
C1QL4|338761	0.964603	8.4487e-10	5.85534e-09
ENTPD1|953	0.596395	8.47151e-10	5.86833e-09
TAF2|6873	0.391913	8.49816e-10	5.88397e-09
EPN2|22905	0.476974	9.06e-10	6.25798e-09
RUNX1|861	0.418451	9.15321e-10	6.31633e-09
ADORA2A|135	0.811951	9.22369e-10	6.35585e-09
NACC2|138151	0.602163	9.22281e-10	6.35585e-09
uc010bvw.2	0.511175	9.22262e-10	6.35585e-09
CACNB3|784	0.583102	9.31249e-10	6.41093e-09
PEPD|5184	0.451994	9.36307e-10	6.44269e-09
FKBP4|2288	0.47135	9.52908e-10	6.55068e-09
NOLC1|9221	0.403426	9.74565e-10	6.69318e-09
RPL23A|6147	0.314267	9.89662e-10	6.79042e-09
LOC84989|84989	2.46873	1.0035e-09	6.88208e-09
DSC3|1825	1.466	1.02142e-09	6.99837e-09
SIK1|150094	0.668759	1.02947e-09	7.05013e-09
PBX1|5087	0.48835	1.0376e-09	7.1025e-09
KLF9|687	0.796646	1.04238e-09	7.13183e-09
TUFM|7284	0.345462	1.04378e-09	7.13799e-09
CACNA1G|8913	2.7834	1.09732e-09	7.49707e-09
ACTN4|81	0.332681	1.10834e-09	7.56876e-09
MPV17L2|84769	0.983328	1.13326e-09	7.73165e-09
STOML2|30968	0.333018	1.1501e-09	7.84279e-09
MRPL28|10573	0.469285	1.15373e-09	7.86386e-09
SNHG8|100093630	0.990289	1.16511e-09	7.93769e-09
NUDCD1|84955	0.523962	1.18224e-09	8.0506e-09
MPST|4357	0.478518	1.19225e-09	8.11109e-09
RERG|85004	2.82092	1.20375e-09	8.18549e-09
NAT6|24142	0.792341	1.21639e-09	8.26759e-09
ADM2|79924	1.65874	1.21751e-09	8.27128e-09
MARCH6|10299	0.404341	1.24327e-09	8.43438e-09
PLSCR3|57048	0.491265	1.29476e-09	8.77543e-09
SEC31B|25956	0.815492	1.29729e-09	8.78849e-09
uc010vag.1	1.11921	1.30653e-09	8.84696e-09
DDX17|10521	0.322703	1.31421e-09	8.89478e-09
CCDC78|124093	2.33173	1.31559e-09	8.89994e-09
PHF20L1|51105	0.412942	1.32867e-09	8.97584e-09
PLAA|9373	0.362143	1.35326e-09	9.13764e-09
KCNJ4|3761	4.71916	1.35404e-09	9.13863e-09
EFCAB4A|283229	1.37092	1.37879e-09	9.30135e-09
FBXO30|84085	0.45633	1.44725e-09	9.75409e-09
SHMT2|6472	0.376557	1.46379e-09	9.85176e-09
ALG12|79087	0.585557	1.50282e-09	1.00956e-08
TLCD1|116238	1.01054	1.5058e-09	1.0111e-08
CRELD1|78987	0.649614	1.53058e-09	1.02726e-08
KIAA0196|9897	0.436033	1.5812e-09	1.06025e-08
TTC35|9694	0.480302	1.63894e-09	1.09642e-08
COL3A1|1281	2.00324	1.68138e-09	1.12377e-08
NOMO2|283820	0.330919	1.68603e-09	1.12584e-08
EXOSC4|54512	0.658703	1.71556e-09	1.14503e-08
NDUFB9|4715	0.356443	1.79256e-09	1.19477e-08
HINT2|84681	0.580583	1.83753e-09	1.22136e-08
RPS6KA6|27330	2.90297	1.84521e-09	1.2259e-08
NCAPH2|29781	0.510746	1.89077e-09	1.25444e-08
SLC16A9|220963	1.15278	1.95273e-09	1.29436e-08
C9orf125|84302	1.62321	1.96515e-09	1.30155e-08
SIPA1|6494	0.483322	1.98607e-09	1.31464e-08
TSHZ1|10194	0.576246	2.01052e-09	1.32839e-08
SVIL|6840	0.554437	2.04705e-09	1.35191e-08
MAP1LC3B|81631	0.401856	2.05295e-09	1.35519e-08
SCRIB|23513	0.435545	2.05725e-09	1.35741e-08
KHDRBS3|10656	2.618	2.08388e-09	1.37435e-08
PLTP|5360	0.386779	2.08775e-09	1.37628e-08
COBLL1|22837	0.625335	2.089e-09	1.37648e-08
ISOC2|79763	0.465543	2.25227e-09	1.48001e-08
ATF4|468	0.36556	2.32958e-09	1.52941e-08
SLC35F3|148641	2.22828	2.33768e-09	1.53404e-08
VAV3|10451	2.25578	2.38992e-09	1.5676e-08
SH3BP2|6452	0.650241	2.42476e-09	1.58974e-08
EEF2K|29904	0.479792	2.57236e-09	1.68345e-08
LOC338799|338799	0.925391	2.58169e-09	1.68879e-08
TIMM17A|10440	0.466569	2.63355e-09	1.72116e-08
CCDC28B|79140	0.762052	2.66254e-09	1.73853e-08
SLC17A7|57030	1.50093	2.68042e-09	1.74942e-08
C9orf93|203238	1.15363	2.76929e-09	1.80497e-08
NEBL|10529	1.52541	2.80332e-09	1.82633e-08
DLG3|1741	0.713334	2.85645e-09	1.85906e-08
SMARCC1|6599	0.326728	2.85743e-09	1.85906e-08
GAMT|2593	0.620995	2.87661e-09	1.8707e-08
RPS28|6234	0.341605	2.88064e-09	1.87248e-08
RBM47|54502	2.0075	2.88431e-09	1.87402e-08
RPL30|6156	0.338093	2.9101e-09	1.88908e-08
RBMS1|5937	0.377003	3.17225e-09	2.05648e-08
LUC7L|55692	0.514577	3.25484e-09	2.10719e-08
uc004cib.1	2.7232	3.29443e-09	2.13187e-08
FAM69B|138311	0.656535	3.45585e-09	2.22834e-08
DDX21|9188	0.45232	3.53489e-09	2.27423e-08
NAAA|27163	2.00317	3.63011e-09	2.33269e-08
MRPS12|6183	0.446572	3.76983e-09	2.41677e-08
RPL15|6138	0.293048	3.80144e-09	2.43596e-08
MMAB|326625	0.696405	3.84106e-09	2.45916e-08
NCOA7|135112	0.573144	3.96671e-09	2.53624e-08
COX4I1|1327	0.389675	3.9739e-09	2.53971e-08
SEC23A|10484	0.368014	3.99399e-09	2.55142e-08
POLRMT|5442	0.430176	4.08446e-09	2.60806e-08
SH3BP1|23616	0.668991	4.14333e-09	2.64099e-08
ZNF276|92822	0.624973	4.37662e-09	2.78845e-08
EFHA2|286097	0.884756	4.50721e-09	2.86534e-08
CDIPT|10423	0.390598	4.68671e-09	2.97683e-08
KCNH3|23416	1.33182	4.74762e-09	3.01287e-08
PDGFRA|5156	0.763338	4.75277e-09	3.01481e-08
TBL3|10607	0.520446	4.8368e-09	3.06543e-08
MGC23284|197187	1.98215	4.92583e-09	3.11639e-08
SNAPC3|6619	0.53268	5.02452e-09	3.17188e-08
PGP|283871	0.56712	5.05962e-09	3.19264e-08
PLCB4|5332	0.529835	5.08268e-09	3.20579e-08
EIF3CL|728689	0.299039	5.09924e-09	3.21484e-08
C16orf88|400506	0.539858	5.35906e-09	3.37275e-08
GPRIN1|114787	0.444046	5.54983e-09	3.48977e-08
KNTC1|9735	0.387932	5.54775e-09	3.48977e-08
PKMYT1|9088	0.43417	5.62063e-09	3.53276e-08
ARVCF|421	0.858282	5.66484e-09	3.55745e-08
HDGFRP2|84717	0.412926	5.66738e-09	3.5575e-08
MAPK7|5598	0.523289	5.68682e-09	3.56815e-08
CYBA|1535	0.466431	5.81086e-09	3.64281e-08
SNTB1|6641	1.49124	5.90043e-09	3.69256e-08
MCM5|4174	0.366063	6.04199e-09	3.77461e-08
TUBA4A|7277	1.10606	6.10075e-09	3.80967e-08
TMEM63C|57156	2.0693	6.16422e-09	3.84765e-08
TEX264|51368	0.460519	6.18928e-09	3.86162e-08
COL7A1|1294	1.28954	6.22e-09	3.87911e-08
AHDC1|27245	0.460736	6.24348e-09	3.89207e-08
SPG7|6687	0.40273	6.26106e-09	3.90135e-08
LOC646851|646851	0.844778	6.40149e-09	3.98714e-08
LZTS2|84445	0.482704	6.40478e-09	3.98747e-08
SLC25A22|79751	0.4942	6.43316e-09	4.00169e-08
ADSL|158	0.408792	6.96561e-09	4.32359e-08
GMPR2|51292	0.485068	7.13619e-09	4.42566e-08
SHANK3|85358	0.859792	7.2497e-09	4.4922e-08
NOVA1|4857	0.733719	7.2793e-09	4.50668e-08
FOXN3|1112	0.551269	7.36871e-09	4.55813e-08
GGA2|23062	0.355383	7.56348e-09	4.6766e-08
BRPF1|7862	0.438974	7.60526e-09	4.70043e-08
SMARCB1|6598	0.408127	7.75763e-09	4.78845e-08
CPNE7|27132	0.605511	7.83129e-09	4.83186e-08
C16orf61|56942	0.557636	8.27845e-09	5.0882e-08
ITM2A|9452	5.28085	8.31587e-09	5.10902e-08
FBXW8|26259	0.598334	8.48767e-09	5.20664e-08
FAM116B|414918	1.22053	8.66261e-09	5.30851e-08
ZFP90|146198	0.54021	8.66826e-09	5.30972e-08
CFD|1675	1.23295	8.87779e-09	5.42839e-08
CUEDC2|79004	0.424514	8.9684e-09	5.47963e-08
ZC3H18|124245	0.383268	9.1074e-09	5.55986e-08
MGC12916|84815	2.19425	9.19548e-09	5.6089e-08
SIX5|147912	0.547429	9.30845e-09	5.67541e-08
SLC25A23|79085	0.432052	9.50331e-09	5.78445e-08
QPRT|23475	0.514851	9.54273e-09	5.80355e-08
PTK2B|2185	0.664967	9.56523e-09	5.81317e-08
TMCO7|79613	0.632427	9.56659e-09	5.81317e-08
ARHGEF17|9828	0.456213	9.97807e-09	6.05302e-08
CHRM3|1131	2.86957	1.02242e-08	6.19193e-08
FGF9|2254	5.10723	1.03112e-08	6.24204e-08
GABRE|2564	0.793029	1.04401e-08	6.31474e-08
TSEN2|80746	0.591879	1.04567e-08	6.32215e-08
TIGD5|84948	0.558456	1.04899e-08	6.33956e-08
OGDH|4967	0.383678	1.12738e-08	6.80194e-08
BAMBI|25805	0.407071	1.15817e-08	6.98476e-08
EIF5A|1984	0.340404	1.19401e-08	7.18744e-08
SMAP2|64744	0.436781	1.20517e-08	7.25006e-08
PACSIN3|29763	0.557601	1.22416e-08	7.35821e-08
FBXO10|26267	0.533503	1.23747e-08	7.43511e-08
RPL18|6141	0.349578	1.24491e-08	7.47672e-08
MAMSTR|284358	1.73927	1.25055e-08	7.50434e-08
HOOK2|29911	0.623268	1.27966e-08	7.66626e-08
FOXK1|221937	0.423678	1.30651e-08	7.81239e-08
NLRP1|22861	0.460455	1.31621e-08	7.86244e-08
ADORA1|134	1.1964	1.31969e-08	7.87997e-08
UBE4B|10277	0.351225	1.38251e-08	8.25166e-08
KIAA0146|23514	0.396614	1.38406e-08	8.25752e-08
uc001flf.2	0.6036	1.40209e-08	8.35819e-08
RAB33A|9363	1.25737	1.42205e-08	8.46668e-08
SLC6A8|6535	0.396819	1.42163e-08	8.46668e-08
COX7C|1350	0.344369	1.42366e-08	8.47278e-08
RGS14|10636	0.833435	1.44427e-08	8.58992e-08
KCNIP1|30820	4.60944	1.45111e-08	8.62549e-08
MKX|283078	7.28156	1.45731e-08	8.65875e-08
PLCB1|23236	0.599597	1.46531e-08	8.70271e-08
TSPO|706	0.383895	1.47604e-08	8.76286e-08
C10orf75|90271	1.11722	1.49003e-08	8.83862e-08
SETD1B|23067	0.545597	1.50652e-08	8.93279e-08
KSR1|8844	0.829605	1.54979e-08	9.17803e-08
GEMIN4|50628	0.366278	1.61754e-08	9.57147e-08
ZBTB5|9925	0.431492	1.66433e-08	9.83222e-08
NLGN4X|57502	2.3011	1.68342e-08	9.93687e-08
PCDH18|54510	1.34347	1.68288e-08	9.93687e-08
PLAC9|219348	0.971636	1.68814e-08	9.9566e-08
RPS5|6193	0.322354	1.72596e-08	1.01755e-07
ABCB6|10058	0.519398	1.74856e-08	1.03045e-07
TMPO|7112	0.387786	1.75074e-08	1.03132e-07
KLF10|7071	0.564533	1.75956e-08	1.03609e-07
CXXC5|51523	2.1539	1.79239e-08	1.05413e-07
CROT|54677	0.700026	1.81044e-08	1.06431e-07
NRIP1|8204	0.616606	1.83924e-08	1.07993e-07
ZNRF1|84937	0.562297	1.86812e-08	1.09599e-07
BMP5|653	3.85537	1.87336e-08	1.09862e-07
SCD|6319	1.23861	1.87731e-08	1.10049e-07
GNB1L|54584	0.870367	1.87983e-08	1.10152e-07
SSR4|6748	0.356552	1.90723e-08	1.11667e-07
MRPS34|65993	0.477255	1.94414e-08	1.13736e-07
G6PD|2539	0.41328	1.94799e-08	1.13915e-07
THUMPD3|25917	0.43452	1.96868e-08	1.15032e-07
PSMB5|5693	0.394246	1.97018e-08	1.15073e-07
HAPLN3|145864	1.118	1.97518e-08	1.15272e-07
TINF2|26277	0.501532	2.01467e-08	1.17529e-07
YWHAH|7533	0.415623	2.05277e-08	1.19704e-07
PRKAR1B|5575	0.733512	2.10332e-08	1.22453e-07
STXBP1|6812	0.447288	2.14167e-08	1.24486e-07
TERF1|7013	0.415607	2.1742e-08	1.26326e-07
SETD5|55209	0.339958	2.27144e-08	1.31658e-07
ARHGEF10|9639	0.392286	2.27302e-08	1.31672e-07
LHX6|26468	1.92871	2.33064e-08	1.34765e-07
C21orf56|84221	0.575568	2.34481e-08	1.35476e-07
C14orf80|283643	0.56971	2.34993e-08	1.35717e-07
MMP3|4314	1.83053	2.3544e-08	1.35881e-07
GATSL3|652968	1.42124	2.39859e-08	1.38307e-07
CCDC144B|284047	1.59364	2.43182e-08	1.39999e-07
SLC9A5|6553	1.02158	2.43699e-08	1.40241e-07
IER5L|389792	0.381872	2.45277e-08	1.41093e-07
ATXN1L|342371	0.414914	2.56484e-08	1.47305e-07
KIAA0895L|653319	0.58287	2.69981e-08	1.54688e-07
MASTL|84930	0.443688	2.73588e-08	1.56692e-07
HPSE|10855	0.920103	2.75822e-08	1.57847e-07
C7orf51|222950	1.23986	2.77061e-08	1.5843e-07
CDK5R1|8851	0.836849	2.77984e-08	1.5877e-07
NCOR2|9612	0.343927	2.79448e-08	1.59543e-07
TUBGCP6|85378	0.447075	2.80313e-08	1.59973e-07
AMOTL1|154810	0.449402	2.80511e-08	1.60021e-07
SNN|8303	0.59245	2.80618e-08	1.60021e-07
RFX2|5990	0.698455	2.8671e-08	1.6343e-07
PAPSS2|9060	0.437619	2.91275e-08	1.65836e-07
FUZ|80199	0.615314	2.95221e-08	1.67884e-07
LDHB|3945	0.298393	2.96721e-08	1.68671e-07
uc001xve.1	0.477586	2.98511e-08	1.69622e-07
SLC2A12|154091	1.5671	2.9974e-08	1.70253e-07
LPCAT3|10162	0.600156	3.08829e-08	1.75141e-07
LAG3|3902	1.76923	3.10007e-08	1.7574e-07
RPSAP58|388524	0.448964	3.14385e-08	1.78012e-07
TTC5|91875	0.773723	3.17531e-08	1.79723e-07
SIN3B|23309	0.36089	3.20233e-08	1.81181e-07
PALMD|54873	0.66886	3.22213e-08	1.8223e-07
FLJ36031|168455	0.56442	3.28514e-08	1.85575e-07
CCDC6|8030	0.425464	3.34153e-08	1.88613e-07
THAP7|80764	0.51171	3.35885e-08	1.89444e-07
C1orf198|84886	0.795138	3.37601e-08	1.90337e-07
SLC2A11|66035	0.856924	3.40188e-08	1.91646e-07
PHKG2|5261	0.514693	3.45131e-08	1.94279e-07
SPATA13|221178	0.769217	3.47906e-08	1.95765e-07
POLD1|5424	0.432834	3.48518e-08	1.96033e-07
CLEC11A|6320	0.91886	3.58038e-08	2.01231e-07
MRPL49|740	0.385614	3.59467e-08	2.01956e-07
DDX26B|203522	0.680829	3.66766e-08	2.05976e-07
UQCR10|29796	0.442115	3.7122e-08	2.08235e-07
NCS1|23413	0.395321	3.75748e-08	2.10693e-07
GNAZ|2781	0.542872	3.7803e-08	2.1189e-07
ANKFY1|51479	0.324609	3.78253e-08	2.11933e-07
MAST3|23031	0.655291	3.7963e-08	2.12622e-07
CCDC106|29903	0.433742	3.82168e-08	2.13961e-07
TUBA1A|7846	0.494593	3.88693e-08	2.17479e-07
TUB|7275	0.54771	3.88753e-08	2.17479e-07
FHDC1|85462	1.19025	3.94048e-08	2.20356e-07
C9orf123|90871	0.429857	4.03462e-08	2.25359e-07
TERF2IP|54386	0.444418	4.05956e-08	2.26664e-07
HIVEP1|3096	0.644631	4.19375e-08	2.33795e-07
DNPEP|23549	0.477105	4.19748e-08	2.33913e-07
C1QBP|708	0.330881	4.20417e-08	2.34196e-07
HIP1|3092	0.527336	4.30659e-08	2.39623e-07
FHAD1|114827	2.505	4.386e-08	2.43854e-07
KCNIP3|30818	0.850975	4.48449e-08	2.48756e-07
NDUFS2|4720	0.339212	4.52048e-08	2.50656e-07
CLPB|81570	0.493534	4.5505e-08	2.52224e-07
SYMPK|8189	0.388834	4.56039e-08	2.52675e-07
RPL3|6122	0.323582	4.81835e-08	2.66457e-07
NKRF|55922	0.444314	4.88025e-08	2.69674e-07
CENPT|80152	0.458063	4.89256e-08	2.70251e-07
PPM1F|9647	0.371317	5.06972e-08	2.79502e-07
INTS8|55656	0.427126	5.09197e-08	2.80622e-07
WDR86|349136	4.61636	5.1498e-08	2.83701e-07
MICALL1|85377	0.924444	5.20575e-08	2.86346e-07
IARS|3376	0.310745	5.34459e-08	2.93424e-07
ADAMTSL4|54507	0.836929	5.42331e-08	2.9752e-07
ATP2A3|489	1.62123	5.48363e-08	3.00715e-07
EYA1|2138	8.20688	5.49549e-08	3.01251e-07
C5orf39|389289	0.864878	5.50754e-08	3.01797e-07
CBARA1|10367	0.441992	5.65503e-08	3.0941e-07
FSTL1|11167	0.333677	5.69234e-08	3.11216e-07
uc010tki.1	2.89362	5.70791e-08	3.11949e-07
GOT1|2805	0.493903	5.99408e-08	3.27094e-07
NPR3|4883	0.850796	6.04701e-08	3.29858e-07
KIAA1671|85379	0.524023	6.20557e-08	3.37997e-07
SYT7|9066	2.14888	6.26629e-08	3.41175e-07
YDJC|150223	0.565428	6.29587e-08	3.42528e-07
SYT1|6857	0.61551	6.41996e-08	3.49016e-07
HSPB3|8988	6.19421	6.50529e-08	3.53522e-07
PNKP|11284	0.579858	6.61889e-08	3.5929e-07
PDPK1|5170	0.443681	6.86525e-08	3.71964e-07
L3MBTL2|83746	0.430457	6.92545e-08	3.74945e-07
MAST1|22983	0.726175	7.07271e-08	3.82774e-07
FAM127A|8933	0.380035	7.07796e-08	3.82915e-07
ANKRD54|129138	0.507433	7.2395e-08	3.91507e-07
WRB|7485	0.507466	7.2884e-08	3.94004e-07
SV2A|9900	0.567366	7.34158e-08	3.9665e-07
DPH1|1801	0.439333	7.49316e-08	4.04317e-07
TOMM22|56993	0.410292	7.5288e-08	4.06089e-07
ATAD3B|83858	0.496989	7.54759e-08	4.0695e-07
PTGR2|145482	0.651392	7.60023e-08	4.09483e-07
ADAMTS13|11093	1.14685	7.63475e-08	4.11189e-07
NHEJ1|79840	0.686026	7.6752e-08	4.1306e-07
FBXL16|146330	0.728692	7.80801e-08	4.19582e-07
RGP1|9827	0.629037	7.93034e-08	4.25681e-07
ADAT3|113179	0.670058	7.93452e-08	4.25748e-07
TCF7L1|83439	0.745609	8.20423e-08	4.39729e-07
SLC12A2|6558	1.62996	8.26996e-08	4.42924e-07
DLST|1743	0.329697	8.30923e-08	4.44862e-07
LMCD1|29995	1.22917	8.45972e-08	4.52584e-07
DYRK1B|9149	0.50044	8.72234e-08	4.66289e-07
RAF1|5894	0.305542	8.83293e-08	4.71852e-07
SLC37A4|2542	0.550426	8.91212e-08	4.7573e-07
HRSP12|10247	0.597243	8.95327e-08	4.7775e-07
POM121L9P|29774	2.75998	8.97774e-08	4.78879e-07
PPP2CB|5516	0.327182	9.22174e-08	4.90988e-07
SLITRK4|139065	1.17842	9.32607e-08	4.96177e-07
uc002mtk.1	6.90738	9.32434e-08	4.96177e-07
COMMD3|23412	0.53019	9.40021e-08	4.99754e-07
EVL|51466	0.511345	9.80719e-08	5.20815e-07
SLC6A16|28968	1.11277	9.8062e-08	5.20815e-07
AGA|175	0.612847	9.86107e-08	5.23485e-07
HOXC11|3227	0.793283	9.91243e-08	5.26018e-07
DHX38|9785	0.334555	1.00008e-07	5.30511e-07
DNAJA3|9093	0.372424	1.04815e-07	5.55195e-07
LIFR|3977	0.548708	1.0609e-07	5.61744e-07
SIM2|6493	0.577232	1.06345e-07	5.62887e-07
SATB1|6304	0.55871	1.07607e-07	5.69358e-07
DHPS|1725	0.400796	1.07979e-07	5.70912e-07
ANKRD13B|124930	0.591696	1.10978e-07	5.86337e-07
CEBPB|1051	0.380887	1.14779e-07	6.05974e-07
TMEM132A|54972	0.339757	1.16398e-07	6.14301e-07
TOMM5|401505	0.339805	1.17387e-07	6.18841e-07
HMBS|3145	0.51239	1.17969e-07	6.21228e-07
PNN|5411	0.305389	1.17963e-07	6.21228e-07
C17orf49|124944	0.456344	1.19326e-07	6.28147e-07
ABTB2|25841	0.662309	1.24933e-07	6.56943e-07
PTCH1|5727	1.10893	1.25563e-07	6.60019e-07
FOXRED1|55572	0.439693	1.31519e-07	6.90068e-07
CDK18|5129	1.5825	1.31808e-07	6.91336e-07
ITPK1|3705	0.400744	1.33793e-07	7.01468e-07
ZC3H4|23211	0.37235	1.33837e-07	7.01468e-07
TMEM43|79188	0.316477	1.37546e-07	7.19862e-07
NAPA|8775	0.35515	1.37625e-07	7.20014e-07
C16orf59|80178	0.623375	1.40764e-07	7.36168e-07
RAB11FIP4|84440	0.761318	1.4309e-07	7.48062e-07
GGT7|2686	0.360682	1.44109e-07	7.52847e-07
KIAA0586|9786	0.488949	1.44762e-07	7.55986e-07
WDR82|80335	0.314597	1.47676e-07	7.70922e-07
NUDT5|11164	0.400631	1.51134e-07	7.88122e-07
SLC5A8|160728	4.34185	1.53576e-07	8.00277e-07
OBFC2A|64859	0.578947	1.55052e-07	8.07386e-07
UBE2A|7319	0.315642	1.55169e-07	8.07708e-07
CIRH1A|84916	0.3625	1.57599e-07	8.20059e-07
CACNB2|783	2.97819	1.59985e-07	8.32178e-07
SLC4A2|6522	0.338061	1.61503e-07	8.39163e-07
LARS2|23395	0.502171	1.62603e-07	8.44579e-07
CPSF1|29894	0.370187	1.64129e-07	8.51891e-07
FGD6|55785	0.761056	1.65214e-07	8.56597e-07
GREB1|9687	1.49178	1.68589e-07	8.73118e-07
GLYR1|84656	0.354979	1.7518e-07	9.05347e-07
TMEM171|134285	1.28578	1.75947e-07	9.08988e-07
COLEC12|81035	1.48319	1.81513e-07	9.37069e-07
TOPORS|10210	0.386294	1.85289e-07	9.55884e-07
TST|7263	0.59005	1.8671e-07	9.62528e-07
VAC14|55697	0.401162	1.91418e-07	9.85743e-07
MTMR1|8776	0.388769	1.91704e-07	9.86864e-07
COL14A1|7373	1.88285	1.92295e-07	9.8942e-07
FOXRED2|80020	0.368976	1.92338e-07	9.8942e-07
CACNA1I|8911	3.7686	1.92446e-07	9.89626e-07
FTO|79068	0.362453	1.94146e-07	9.97301e-07
uc004bxw.2	0.949625	1.97453e-07	1.01357e-06
CTAGE5|4253	0.470427	1.98045e-07	1.01625e-06
MEST|4232	2.27788	1.98386e-07	1.01763e-06
XBP1|7494	0.398067	2.01146e-07	1.03143e-06
BRCC3|79184	0.385431	2.01812e-07	1.03411e-06
SNAPC4|6621	0.422611	2.02212e-07	1.03579e-06
XRCC3|7517	0.450301	2.05602e-07	1.05204e-06
ATP5C1|509	0.320889	2.06855e-07	1.0577e-06
SH3GL1|6455	0.312912	2.07772e-07	1.06201e-06
STX1B|112755	0.693263	2.08717e-07	1.06609e-06
PRPSAP2|5636	0.47162	2.13967e-07	1.09252e-06
SRCIN1|80725	1.24017	2.1793e-07	1.11206e-06
ENAH|55740	0.27314	2.20099e-07	1.12224e-06
KLHL8|57563	0.547452	2.20337e-07	1.12306e-06
FAT1|2195	0.352331	2.209e-07	1.12553e-06
FLJ33630|644873	0.553904	2.22694e-07	1.13307e-06
GPM6B|2824	1.95848	2.23884e-07	1.13873e-06
EBF1|1879	0.884968	2.31314e-07	1.17486e-06
ALDH3A2|224	0.390753	2.33926e-07	1.18771e-06
MTERFD1|51001	0.45276	2.35406e-07	1.19481e-06
NLGN3|54413	1.51977	2.36675e-07	1.20041e-06
DUS2L|54920	0.512408	2.37142e-07	1.20235e-06
RPS11|6205	0.293756	2.44296e-07	1.23732e-06
LACTB2|51110	0.555525	2.4532e-07	1.24164e-06
PDGFRB|5159	1.36457	2.46917e-07	1.24884e-06
IKZF2|22807	0.79056	2.4994e-07	1.26325e-06
NOTCH1|4851	1.3382	2.5157e-07	1.27104e-06
BSG|682	0.281513	2.54985e-07	1.28708e-06
SYT11|23208	0.399824	2.5501e-07	1.28708e-06
TLE1|7088	0.611912	2.59957e-07	1.31113e-06
TNRC6A|27327	0.33696	2.6038e-07	1.3128e-06
FAM175A|84142	0.601331	2.63737e-07	1.32927e-06
MGAT3|4248	1.56675	2.69224e-07	1.35597e-06
SLC29A4|222962	0.795262	2.72175e-07	1.36988e-06
CXADR|1525	0.856791	2.79026e-07	1.4029e-06
DGCR14|8220	0.506673	2.80036e-07	1.40748e-06
OGN|4969	2.46439	2.8198e-07	1.41627e-06
TATDN1|83940	0.450748	2.81901e-07	1.41627e-06
NR2F2|7026	0.317672	2.83912e-07	1.42548e-06
JUNB|3726	0.467124	2.85944e-07	1.43469e-06
TIAM2|26230	1.17161	2.8632e-07	1.43607e-06
PIM3|415116	0.367334	2.94447e-07	1.475e-06
uc003yet.2	0.386997	2.9449e-07	1.475e-06
LYRM1|57149	0.678544	3.06618e-07	1.53362e-06
SLC25A29|123096	0.363459	3.07642e-07	1.53821e-06
GPC6|10082	0.504057	3.20265e-07	1.59911e-06
DCAF10|79269	0.358431	3.20735e-07	1.60091e-06
ARAP3|64411	0.667898	3.2699e-07	1.62875e-06
KIAA0174|9798	0.342682	3.40378e-07	1.69019e-06
PPRC1|23082	0.453287	3.40947e-07	1.69244e-06
MTSS1L|92154	1.06552	3.4605e-07	1.71659e-06
HN1L|90861	0.311222	3.48357e-07	1.72685e-06
RPL23AP53|644128	0.518242	3.48711e-07	1.72801e-06
DGCR6L|85359	0.470514	3.50575e-07	1.73665e-06
ANO10|55129	0.492278	3.52711e-07	1.74663e-06
HIC2|23119	0.691583	3.57013e-07	1.76733e-06
AMD1|262	0.334198	3.62056e-07	1.79107e-06
HECTD1|25831	0.326052	3.63087e-07	1.79555e-06
FUS|2521	0.385767	3.74389e-07	1.84955e-06
PAPLN|89932	1.83511	3.78381e-07	1.86863e-06
PI15|51050	2.87142	3.80854e-07	1.8802e-06
MAPRE2|10982	0.498571	3.84632e-07	1.89755e-06
TRUB2|26995	0.41379	3.87488e-07	1.91099e-06
PES1|23481	0.343727	3.92669e-07	1.93456e-06
RAB2B|84932	0.543405	3.98919e-07	1.96402e-06
C14orf4|64207	0.545805	3.99243e-07	1.96494e-06
BTAF1|9044	0.376997	4.00516e-07	1.96986e-06
NAT14|57106	0.418122	4.01824e-07	1.97495e-06
ARHGAP21|57584	0.380917	4.16427e-07	2.04394e-06
LINGO1|84894	2.85497	4.2711e-07	2.09425e-06
GSDMC|56169	4.54773	4.31315e-07	2.11343e-06
ATP6V1E1|529	0.337276	4.36492e-07	2.13662e-06
STRN4|29888	0.307091	4.40378e-07	2.15492e-06
CTDSP2|10106	0.331602	4.41161e-07	2.15802e-06
PLAC2|257000	0.626266	4.41925e-07	2.16102e-06
ELAVL2|1993	0.417262	4.45728e-07	2.17814e-06
CDC42EP2|10435	0.923965	4.52482e-07	2.20816e-06
RHOF|54509	0.722738	4.55376e-07	2.21928e-06
PRKDC|5591	0.279098	4.5651e-07	2.22274e-06
MICALL2|79778	0.644719	4.58002e-07	2.22758e-06
GPRC5A|9052	0.455587	4.60681e-07	2.2391e-06
CNPY4|245812	0.482069	4.67153e-07	2.26827e-06
BASP1|10409	0.320957	4.68187e-07	2.27253e-06
GBA2|57704	0.355006	4.71096e-07	2.28588e-06
HYAL2|8692	0.335003	4.84944e-07	2.3507e-06
ZNF250|58500	0.572945	4.85228e-07	2.35129e-06
ATP10A|57194	3.8323	4.86198e-07	2.3552e-06
FLYWCH1|84256	0.415604	4.89807e-07	2.37189e-06
GNL3|26354	0.320068	4.92624e-07	2.38234e-06
NPRL3|8131	0.505043	4.94767e-07	2.3919e-06
EIF2S1|1965	0.310606	4.97678e-07	2.40517e-06
PDCD11|22984	0.37108	4.99476e-07	2.41305e-06
UTP20|27340	0.405081	5.1109e-07	2.46668e-06
CD37|951	0.918814	5.16855e-07	2.49284e-06
RPS24|6229	0.268822	5.19643e-07	2.50545e-06
MAGED4B|81557	0.346865	5.22097e-07	2.51644e-06
FAM190B|54462	0.416761	5.39873e-07	2.59865e-06
ARSI|340075	0.625946	5.58293e-07	2.68196e-06
ZC3H14|79882	0.361624	5.65219e-07	2.71433e-06
STUB1|10273	0.430246	5.72426e-07	2.74711e-06
uc001ijm.2	0.828848	5.78522e-07	2.77452e-06
ID3|3399	0.400771	5.79677e-07	2.77914e-06
STRN3|29966	0.454735	5.8053e-07	2.78231e-06
DHRS11|79154	0.606925	5.85278e-07	2.80414e-06
uc004cgv.3	0.55755	5.87267e-07	2.8118e-06
PARP2|10038	0.50148	6.0441e-07	2.88909e-06
MST1R|4486	0.719877	6.06468e-07	2.89797e-06
SSBP4|170463	0.338878	6.10452e-07	2.91604e-06
COL5A1|1289	0.285896	6.18418e-07	2.95214e-06
DDX11|1663	0.370803	6.27511e-07	2.99259e-06
GPR172A|79581	0.348349	6.32563e-07	3.01469e-06
ZDHHC8|29801	0.384925	6.39311e-07	3.04384e-06
SF3B3|23450	0.282772	6.40042e-07	3.04631e-06
LRRC20|55222	0.490903	6.43976e-07	3.06403e-06
EFEMP2|30008	0.34634	6.53421e-07	3.1059e-06
HIBCH|26275	0.560841	6.57542e-07	3.12241e-06
CBWD1|55871	0.463784	6.60826e-07	3.13557e-06
MSI1|4440	3.04608	6.60964e-07	3.13557e-06
MELK|9833	0.320564	6.64336e-07	3.14949e-06
TAZ|6901	0.522571	6.72269e-07	3.18293e-06
ACTB|60	0.273931	6.77078e-07	3.20464e-06
FSD1|79187	0.433269	7.0146e-07	3.31516e-06
PFAS|5198	0.426184	7.01576e-07	3.31516e-06
SUPT16H|11198	0.28744	7.24005e-07	3.4178e-06
DAPK3|1613	0.460304	7.28442e-07	3.43762e-06
RANBP1|5902	0.307905	7.29887e-07	3.44331e-06
DOCK6|57572	0.511242	7.35241e-07	3.46405e-06
SLC12A4|6560	0.457132	7.3899e-07	3.48058e-06
PRR14|78994	0.439289	7.40051e-07	3.4833e-06
RCL1|10171	0.452152	7.66016e-07	3.59965e-06
ZNF239|8187	0.664466	7.663e-07	3.59982e-06
EIF4EBP2|1979	0.334906	7.67924e-07	3.60627e-06
TMEM70|54968	0.410624	7.68823e-07	3.60932e-06
RUSC1|23623	0.346967	7.76114e-07	3.64119e-06
HSPB1|3315	0.427413	7.7638e-07	3.64125e-06
LPPR2|64748	0.340463	7.81704e-07	3.66503e-06
MLST8|64223	0.431497	8.00195e-07	3.74929e-06
NDUFS7|374291	0.378397	8.17001e-07	3.82184e-06
TIMM16|51025	0.580903	8.17388e-07	3.82241e-06
FAM13A|10144	0.572801	8.22071e-07	3.84058e-06
OSGIN1|29948	0.818542	8.25793e-07	3.85548e-06
RHPN1|114822	0.81201	8.27611e-07	3.86272e-06
ATP6V0C|527	0.347504	8.30342e-07	3.87153e-06
POLR3H|171568	0.372524	8.46233e-07	3.94326e-06
GSDMB|55876	0.76615	8.50499e-07	3.96187e-06
NECAB2|54550	1.96234	8.77739e-07	4.08349e-06
RG9MTD3|158234	0.558649	8.78273e-07	4.08466e-06
CSMD2|114784	1.36669	8.8803e-07	4.12606e-06
ATP8B2|57198	0.347414	8.95913e-07	4.16001e-06
ORC1L|4998	0.391694	8.97875e-07	4.16778e-06
DFFA|1676	0.409208	9.25955e-07	4.28711e-06
TIMM44|10469	0.411471	9.26628e-07	4.28885e-06
KDELR3|11015	0.465603	9.34847e-07	4.32411e-06
DTYMK|1841	0.358457	9.43392e-07	4.35946e-06
ZNF623|9831	0.415071	9.45542e-07	4.3666e-06
RPL14|9045	0.337424	9.53051e-07	4.39987e-06
C3orf14|57415	0.517327	9.6358e-07	4.44705e-06
SYNE2|23224	0.357648	9.86652e-07	4.54338e-06
GARNL3|84253	1.40322	1.00715e-06	4.63483e-06
PLD6|201164	0.464339	1.01303e-06	4.66038e-06
HAUS5|23354	0.477909	1.02723e-06	4.72421e-06
STAC|6769	0.413959	1.02871e-06	4.72953e-06
BCL9L|283149	0.333428	1.02912e-06	4.72991e-06
RNF139|11236	0.409592	1.04311e-06	4.78961e-06
COG4|25839	0.36742	1.05445e-06	4.84016e-06
HES6|55502	0.675217	1.05827e-06	4.85614e-06
PID1|55022	0.772755	1.06924e-06	4.90339e-06
GCFC1|94104	0.392721	1.07531e-06	4.92808e-06
FAM189B|10712	0.316469	1.09393e-06	5.01023e-06
BTBD12|84464	0.410714	1.11114e-06	5.08262e-06
GRINA|2907	0.260554	1.14925e-06	5.24863e-06
FAM107B|83641	0.520458	1.16082e-06	5.29979e-06
EFHD1|80303	1.66403	1.16569e-06	5.32033e-06
DERL3|91319	1.17736	1.17291e-06	5.34993e-06
FAM27A|548321	1.01308	1.17862e-06	5.37256e-06
LENG8|114823	0.270757	1.18343e-06	5.39279e-06
GPR19|2842	1.38013	1.18807e-06	5.41225e-06
TSPYL2|64061	0.39053	1.19798e-06	5.45568e-06
FGFRL1|53834	0.375482	1.20047e-06	5.46526e-06
ZNF33A|7581	0.428806	1.23475e-06	5.61251e-06
RNMTL1|55178	0.437102	1.23648e-06	5.61858e-06
DDX49|54555	0.415723	1.23998e-06	5.63273e-06
SEMA6C|10500	0.636105	1.25192e-06	5.68159e-06
LRFN5|145581	3.96677	1.25878e-06	5.71097e-06
ZC3H3|23144	0.379531	1.2865e-06	5.83305e-06
PTPRK|5796	0.330866	1.30471e-06	5.9119e-06
MKRN2|23609	0.377486	1.33367e-06	6.03747e-06
PLEKHA5|54477	0.420107	1.33707e-06	6.05092e-06
AXIN1|8312	0.402387	1.35561e-06	6.12718e-06
KLHL29|114818	2.47136	1.36978e-06	6.18539e-06
DISP1|84976	0.825921	1.37848e-06	6.22083e-06
DKFZp686O24166|374383	0.936345	1.3952e-06	6.28839e-06
EIF3C|8663	0.380157	1.40673e-06	6.33838e-06
FAM57B|83723	2.01599	1.41126e-06	6.35683e-06
PPARGC1A|10891	5.73776	1.41519e-06	6.37253e-06
PITPNB|23760	0.346056	1.41629e-06	6.3755e-06
EFNB2|1948	1.09139	1.42242e-06	6.40112e-06
SETMAR|6419	0.565619	1.42865e-06	6.42714e-06
KCNQ2|3785	4.28341	1.44612e-06	6.49968e-06
PRKAR2B|5577	0.612364	1.4561e-06	6.54045e-06
C22orf28|51493	0.362911	1.45788e-06	6.5464e-06
BMI1|648	0.310287	1.45938e-06	6.54909e-06
NKTR|4820	0.301186	1.47593e-06	6.61924e-06
DOCK4|9732	0.486185	1.48881e-06	6.67493e-06
VIPAR|63894	0.504637	1.51133e-06	6.7696e-06
EPSTI1|94240	0.74322	1.51779e-06	6.79433e-06
SERHL2|253190	0.94933	1.51766e-06	6.79433e-06
MRRF|92399	0.420989	1.5311e-06	6.84967e-06
GFPT2|9945	0.494926	1.53552e-06	6.8673e-06
MAX|4149	0.418328	1.55082e-06	6.93142e-06
HEATR7A|727957	0.468412	1.57794e-06	7.04394e-06
PINX1|54984	0.637481	1.59056e-06	7.09809e-06
RAP1GAP|5909	1.07797	1.59878e-06	7.13258e-06
FARSA|2193	0.385771	1.6175e-06	7.20716e-06
CPAMD8|27151	6.42986	1.6212e-06	7.22143e-06
METTL11A|28989	0.354335	1.63747e-06	7.2894e-06
C22orf46|79640	0.463475	1.64101e-06	7.30293e-06
NCRNA00085|147650	0.902993	1.67205e-06	7.43878e-06
KIAA1432|57589	0.361376	1.68208e-06	7.47879e-06
BMS1|9790	0.338184	1.6915e-06	7.51835e-06
GMPPA|29926	0.426329	1.69999e-06	7.55376e-06
MKNK2|2872	0.41523	1.70696e-06	7.58007e-06
MBD3|53615	0.2997	1.73257e-06	7.69145e-06
ARHGEF12|23365	0.34993	1.77688e-06	7.88328e-06
FAM73B|84895	0.453485	1.8048e-06	7.99978e-06
PACSIN2|11252	0.383196	1.81357e-06	8.03374e-06
ADIPOR2|79602	0.377196	1.82052e-06	8.06207e-06
KDM5A|5927	0.385099	1.82211e-06	8.06661e-06
LOC401093|401093	0.821287	1.83228e-06	8.10916e-06
YBX2|51087	1.72063	1.83355e-06	8.11232e-06
UTP14A|10813	0.347144	1.8412e-06	8.14368e-06
CBX5|23468	0.289472	1.85076e-06	8.18345e-06
APOBEC3B|9582	0.405286	1.86201e-06	8.23065e-06
CREBBP|1387	0.343581	1.86405e-06	8.23715e-06
TCF20|6942	0.350572	1.86657e-06	8.24578e-06
ZBED3|84327	1.14146	1.8863e-06	8.33039e-06
SARDH|1757	2.94672	1.91993e-06	8.47373e-06
GDAP1|54332	0.520238	1.93179e-06	8.52347e-06
PRMT3|10196	0.509448	2.06003e-06	9.07267e-06
uc001bgg.1	5.52661	2.06395e-06	9.08717e-06
CACHD1|57685	0.514036	2.07355e-06	9.12664e-06
MRPL42|28977	0.403264	2.10965e-06	9.28271e-06
ATP5SL|55101	0.456218	2.15694e-06	9.47927e-06
DPF1|8193	0.789562	2.17087e-06	9.53756e-06
PIGQ|9091	0.382656	2.27082e-06	9.95549e-06
CDH11|1009	0.880029	2.29812e-06	1.00722e-05
COMTD1|118881	0.905639	2.30087e-06	1.00811e-05
uc003bsv.1	0.948543	2.35491e-06	1.03023e-05
TMEM53|79639	0.771091	2.44744e-06	1.0678e-05
U2AF2|11338	0.263545	2.44881e-06	1.06808e-05
WDR90|197335	0.390046	2.53205e-06	1.10305e-05
SLC38A7|55238	0.473907	2.59202e-06	1.12849e-05
TGFBR1|7046	0.318397	2.60654e-06	1.13447e-05
CAMK2G|818	0.366223	2.6278e-06	1.14304e-05
PRAME|23532	0.370089	2.69394e-06	1.16969e-05
TYRO3|7301	0.568586	2.70307e-06	1.1733e-05
CNOT3|4849	0.332947	2.73574e-06	1.18677e-05
CBY1|25776	0.478337	2.74043e-06	1.18845e-05
VSIG10L|147645	1.66673	2.76348e-06	1.19773e-05
CTCF|10664	0.306426	2.78435e-06	1.20641e-05
HTATSF1|27336	0.276951	2.78863e-06	1.2079e-05
ARL4A|10124	0.510957	2.80736e-06	1.21565e-05
RAB26|25837	1.0224	2.81489e-06	1.21855e-05
LAMB2|3913	0.28681	2.82612e-06	1.22304e-05
CYBRD1|79901	0.33261	2.83868e-06	1.22811e-05
ATF7|11016	0.387477	2.87824e-06	1.24486e-05
BET1L|51272	0.4424	2.89822e-06	1.25263e-05
GINS4|84296	0.336237	2.91934e-06	1.26112e-05
SPATA2L|124044	0.641695	2.95e-06	1.27398e-05
RBM23|55147	0.380476	2.96244e-06	1.27893e-05
RRP9|9136	0.483563	2.96322e-06	1.27893e-05
NUDT14|256281	0.56928	2.9802e-06	1.28511e-05
KIAA0922|23240	0.590332	3.00883e-06	1.29706e-05
MRGPRF|116535	1.90264	3.10172e-06	1.33512e-05
BAI2|576	0.385672	3.20131e-06	1.37676e-05
PHYHD1|254295	0.907563	3.22613e-06	1.38701e-05
ABCA2|20	0.371093	3.25387e-06	1.39811e-05
MAPK1IP1L|93487	0.322774	3.29746e-06	1.41642e-05
RHOU|58480	0.74905	3.37551e-06	1.44912e-05
LRFN4|78999	0.282213	3.38371e-06	1.45217e-05
GLTSCR2|29997	0.369109	3.39388e-06	1.4561e-05
EME2|197342	1.35134	3.39776e-06	1.45733e-05
ASPHD2|57168	1.01844	3.4189e-06	1.46597e-05
TFIP11|24144	0.386973	3.4553e-06	1.4807e-05
NDUFS1|4719	0.301642	3.47074e-06	1.48647e-05
CABIN1|23523	0.316646	3.49529e-06	1.49562e-05
C8orf30A|51236	0.418658	3.51561e-06	1.50386e-05
MPG|4350	0.377024	3.69078e-06	1.57507e-05
RASL10A|10633	1.72663	3.70845e-06	1.58214e-05
EML3|256364	0.343427	3.72219e-06	1.58753e-05
TWIST2|117581	0.587602	3.80618e-06	1.62001e-05
PGD|5226	0.290538	3.82087e-06	1.62578e-05
FBLN1|2192	0.366074	3.83969e-06	1.63235e-05
LASS4|79603	1.3998	3.83888e-06	1.63235e-05
ATXN7L1|222255	0.718755	3.9487e-06	1.67623e-05
PATZ1|23598	0.409403	4.00151e-06	1.69814e-05
TRPM4|54795	0.486554	4.07471e-06	1.7287e-05
ZNF827|152485	0.45514	4.09041e-06	1.7345e-05
ALAD|210	0.354469	4.12371e-06	1.74744e-05
EPHA3|2042	1.6721	4.19968e-06	1.77755e-05
NUP188|23511	0.26587	4.22062e-06	1.78552e-05
UBE2I|7329	0.300483	4.221e-06	1.78552e-05
RNF41|10193	0.393336	4.25209e-06	1.79709e-05
uc003hoi.2	0.760821	4.26587e-06	1.80239e-05
TSC22D2|9819	0.431169	4.26896e-06	1.80317e-05
AVPI1|60370	1.10411	4.29987e-06	1.81516e-05
B3GNT9|84752	0.392063	4.3145e-06	1.81975e-05
uc001ili.1	0.484464	4.32218e-06	1.82246e-05
RBMX|27316	0.261259	4.35295e-06	1.83489e-05
C3orf23|285343	0.431201	4.36191e-06	1.83813e-05
PDE5A|8654	0.950316	4.36509e-06	1.83894e-05
GIYD2|79008	0.398854	4.44015e-06	1.86892e-05
KTN1|3895	0.281382	4.4751e-06	1.88308e-05
ROBO1|6091	0.412364	4.50893e-06	1.89622e-05
BRD1|23774	0.37748	4.51761e-06	1.89876e-05
PLK3|1263	0.815547	4.53234e-06	1.9044e-05
TBC1D24|57465	0.570183	4.54164e-06	1.90775e-05
JUND|3727	0.369248	4.59163e-06	1.92763e-05
C8orf37|157657	0.799424	4.68105e-06	1.96365e-05
CADM2|253559	2.4598	4.7374e-06	1.98585e-05
NEK8|284086	1.30719	4.73993e-06	1.98585e-05
MED13L|23389	0.290885	4.77657e-06	2.00004e-05
HSF1|3297	0.317057	4.89186e-06	2.04595e-05
ENG|2022	0.312563	4.91456e-06	2.05365e-05
NUPR1|26471	0.640336	4.92648e-06	2.05804e-05
RPL19|6143	0.233419	4.96498e-06	2.07173e-05
PSIP1|11168	0.271436	5.00282e-06	2.08692e-05
GABARAPL1|23710	0.539673	5.03449e-06	2.09952e-05
RPLP0|6175	0.242235	5.152e-06	2.14667e-05
TUBB4|10382	0.491394	5.18464e-06	2.15964e-05
RAB18|22931	0.32301	5.2214e-06	2.1737e-05
C14orf179|112752	0.586366	5.22833e-06	2.17596e-05
uc003gsd.2	0.456914	5.24729e-06	2.18322e-05
SLC7A11|23657	0.436669	5.26773e-06	2.18921e-05
RRN3|54700	0.323924	5.36303e-06	2.22625e-05
NECAB1|64168	0.57858	5.40726e-06	2.24397e-05
DDX28|55794	0.50234	5.45435e-06	2.26221e-05
RAB13|5872	0.35727	5.55092e-06	2.29896e-05
PHF13|148479	0.341748	5.66783e-06	2.34469e-05
FBXO18|84893	0.323978	5.69611e-06	2.35572e-05
TWIST1|7291	0.476411	5.70521e-06	2.35881e-05
ACE|1636	0.979385	5.7291e-06	2.36801e-05
HAUS8|93323	0.500555	5.73569e-06	2.37005e-05
RADIL|55698	0.69499	5.74255e-06	2.37221e-05
WDR67|93594	0.457654	5.7866e-06	2.38972e-05
ZNF18|7566	0.568278	5.79006e-06	2.39047e-05
AKT1S1|84335	0.335855	5.79352e-06	2.39121e-05
KDM6B|23135	0.367936	5.81548e-06	2.39856e-05
KIAA0391|9692	0.416086	5.8163e-06	2.39856e-05
C1orf69|200205	0.501878	5.82627e-06	2.40196e-05
POLE2|5427	0.596479	5.82787e-06	2.40196e-05
ALKBH7|84266	0.524906	5.95871e-06	2.45379e-05
PPA2|27068	0.327331	5.9811e-06	2.46231e-05
DAAM1|23002	0.936358	6.05641e-06	2.49189e-05
ACY1|95	0.625319	6.09772e-06	2.50746e-05
CCDC8|83987	0.572479	6.15616e-06	2.53077e-05
uc002der.3	0.450206	6.16897e-06	2.53531e-05
PSMD7|5713	0.29824	6.19028e-06	2.54335e-05
PLS3|5358	0.236388	6.19644e-06	2.54516e-05
SIAH1|6477	0.480664	6.4193e-06	2.63295e-05
ARSJ|79642	0.508783	6.4315e-06	2.63646e-05
HSF4|3299	0.526418	6.74888e-06	2.75952e-05
C9orf130|100128782	0.595844	6.86498e-06	2.8054e-05
ARSA|410	0.493346	6.87976e-06	2.81064e-05
CCDC144A|9720	1.82321	6.93457e-06	2.83144e-05
WIZ|58525	0.287945	6.94437e-06	2.83464e-05
SALL2|6297	0.572942	6.9468e-06	2.83483e-05
ASPHD1|253982	0.447583	6.98373e-06	2.84829e-05
uc003nar.2	1.98431	7.03607e-06	2.86802e-05
WDR59|79726	0.373257	7.12655e-06	2.90162e-05
SMCR7L|54471	0.324389	7.18314e-06	2.92207e-05
TMEM192|201931	0.445203	7.18485e-06	2.92207e-05
ACSS2|55902	0.473361	7.21462e-06	2.93252e-05
LOC158376|158376	1.6209	7.35647e-06	2.98766e-05
SCUBE3|222663	1.7047	7.36503e-06	2.9903e-05
TSEN34|79042	0.305019	7.3929e-06	3.00077e-05
ITPRIP|85450	0.457089	7.40858e-06	3.00629e-05
CLN6|54982	0.350394	7.47776e-06	3.0318e-05
JAK1|3716	0.283261	7.47985e-06	3.0318e-05
DACT3|147906	1.37204	7.60133e-06	3.07759e-05
PTN|5764	0.82579	7.64581e-06	3.09473e-05
NCRNA00173|100287569	1.07198	7.73116e-06	3.12665e-05
C20orf112|140688	1.05265	7.75841e-06	3.13592e-05
METTL3|56339	0.34601	7.76188e-06	3.13644e-05
TTLL1|25809	0.769428	7.79123e-06	3.14742e-05
RPL6|6128	0.258765	7.79394e-06	3.14764e-05
TRAM1|23471	0.246161	7.80154e-06	3.14983e-05
C16orf58|64755	0.36405	7.83469e-06	3.16144e-05
uc002duc.1	2.0916	7.85854e-06	3.1693e-05
CLASP2|23122	0.389692	7.89687e-06	3.18209e-05
PDP1|54704	0.307561	8.09108e-06	3.2549e-05
EPHB6|2051	2.75098	8.12292e-06	3.2668e-05
LRP6|4040	0.37054	8.13634e-06	3.27129e-05
SMU1|55234	0.28659	8.21471e-06	3.30004e-05
C2CD4C|126567	1.25875	8.24213e-06	3.31014e-05
COL15A1|1306	0.929717	8.27808e-06	3.32365e-05
ZNF467|168544	0.639154	8.55965e-06	3.43194e-05
RNF31|55072	0.363004	8.68359e-06	3.48066e-05
GSTA2|2939	2.57182	8.70057e-06	3.4865e-05
uc010cqz.2	0.965567	8.70681e-06	3.48803e-05
TMEM143|55260	0.85212	8.74794e-06	3.50354e-05
CSPG4|1464	0.868725	8.81613e-06	3.52854e-05
TMEM145|284339	1.3181	8.87201e-06	3.5493e-05
RBM19|9904	0.373726	8.9591e-06	3.58116e-05
LAMA3|3909	0.387126	8.98045e-06	3.5887e-05
ABCD1|215	0.400196	9.10192e-06	3.63423e-05
MAP2K7|5609	0.316731	9.15667e-06	3.65508e-05
PCMTD1|115294	0.381721	9.20017e-06	3.67143e-05
CNN1|1264	4.149	9.36789e-06	3.7363e-05
TNK1|8711	1.13335	9.51069e-06	3.79116e-05
TCEAL2|140597	6.18832	9.59173e-06	3.82135e-05
DRG1|4733	0.345025	9.76527e-06	3.88621e-05
ZBTB46|140685	1.02715	9.78889e-06	3.89453e-05
RARG|5916	0.324083	9.91604e-06	3.94403e-05
PDS5B|23047	0.305533	9.97167e-06	3.96398e-05
PRICKLE1|144165	2.33115	9.99439e-06	3.97192e-05
LENG9|94059	0.871871	1.0174e-05	4.03773e-05
KIAA0247|9766	0.567787	1.01787e-05	4.03851e-05
TMEM22|80723	0.943561	1.02695e-05	4.07005e-05
CRKL|1399	0.279045	1.03906e-05	4.11465e-05
B9D1|27077	0.535882	1.05157e-05	4.16077e-05
RFXANK|8625	0.364297	1.05545e-05	4.17499e-05
STXBP2|6813	0.518011	1.07833e-05	4.262e-05
ARL6IP5|10550	0.297613	1.09296e-05	4.31745e-05
DMPK|1760	0.326772	1.09519e-05	4.32509e-05
PHGDH|26227	0.413718	1.12209e-05	4.42649e-05
uc003yvm.2	0.3661	1.13042e-05	4.45814e-05
ARHGAP23|57636	0.335752	1.14004e-05	4.49238e-05
RPP14|11102	0.386637	1.14359e-05	4.50514e-05
PLAU|5328	1.08305	1.15043e-05	4.52963e-05
WDHD1|11169	0.333122	1.15922e-05	4.563e-05
SUSD5|26032	0.358689	1.16508e-05	4.58482e-05
ARHGAP29|9411	0.378967	1.17511e-05	4.62303e-05
CASKIN1|57524	1.06702	1.17785e-05	4.63128e-05
KLHL21|9903	0.286371	1.1918e-05	4.68356e-05
XIAP|331	0.342771	1.19258e-05	4.68536e-05
uc003bcc.1	1.07612	1.21445e-05	4.76869e-05
uc002pda.1	0.642051	1.22244e-05	4.79747e-05
MAGED4|728239	0.570075	1.24607e-05	4.88224e-05
CSNK1E|1454	0.279379	1.24677e-05	4.88367e-05
RPL18A|6142	0.267344	1.24957e-05	4.89332e-05
DTX3|196403	0.390341	1.26667e-05	4.95758e-05
RAB11B|9230	0.305879	1.27469e-05	4.98763e-05
IGSF10|285313	2.42921	1.2764e-05	4.99297e-05
uc011kuo.1	0.496404	1.29794e-05	5.07448e-05
HOXC6|3223	0.437374	1.30365e-05	5.09454e-05
ANGPT1|284	4.92408	1.32318e-05	5.16755e-05
ATF3|467	0.78159	1.3274e-05	5.18265e-05
EXOSC2|23404	0.349601	1.33522e-05	5.21034e-05
XRCC6|2547	0.235563	1.34375e-05	5.2394e-05
NXPH3|11248	4.07187	1.34732e-05	5.25188e-05
FAM164A|51101	0.443339	1.35322e-05	5.27348e-05
BCAT2|587	0.393104	1.35398e-05	5.27408e-05
GSTO2|119391	1.50231	1.3749e-05	5.34724e-05
NDUFA8|4702	0.358264	1.37451e-05	5.34724e-05
PTOV1|53635	0.290602	1.37511e-05	5.34724e-05
uc003egk.2	2.34973	1.37489e-05	5.34724e-05
TBC1D10B|26000	0.300409	1.38719e-05	5.39275e-05
KIRREL2|84063	0.709593	1.39106e-05	5.40634e-05
ADAT1|23536	0.513802	1.39274e-05	5.41141e-05
RNF123|63891	0.353325	1.40022e-05	5.43903e-05
NR4A2|4929	0.954527	1.40886e-05	5.47113e-05
METRNL|284207	0.579837	1.43121e-05	5.55643e-05
CACNA1A|773	2.85186	1.43345e-05	5.56362e-05
YWHAZ|7534	0.214018	1.44197e-05	5.59368e-05
POLR3A|11128	0.374709	1.4564e-05	5.64664e-05
LOC96610|96610	0.391811	1.46565e-05	5.67943e-05
PSMB10|5699	0.52947	1.47669e-05	5.71917e-05
ACADM|34	0.296953	1.51291e-05	5.8503e-05
COPZ2|51226	0.932478	1.54155e-05	5.95597e-05
SYNM|23336	0.435514	1.54312e-05	5.96045e-05
GSTZ1|2954	0.819673	1.54988e-05	5.98335e-05
UBP1|7342	0.263951	1.55478e-05	6.00069e-05
ZNF34|80778	1.01289	1.56738e-05	6.04285e-05
PMP22|5376	0.299641	1.57976e-05	6.08247e-05
PBRM1|55193	0.270733	1.58045e-05	6.08353e-05
TNFRSF1A|7132	0.307324	1.58537e-05	6.10083e-05
MPHOSPH6|10200	0.432492	1.60275e-05	6.16278e-05
MCTP1|79772	0.451471	1.6108e-05	6.18878e-05
KIF21B|23046	0.977633	1.61293e-05	6.19534e-05
C11orf2|738	0.303133	1.62343e-05	6.23068e-05
ARMC4|55130	2.53285	1.6297e-05	6.2531e-05
ERC1|23085	0.32387	1.63339e-05	6.26559e-05
ZNF185|7739	0.842033	1.63755e-05	6.27987e-05
CDK2|1017	0.258242	1.6504e-05	6.32747e-05
SGMS1|259230	0.463719	1.6793e-05	6.43317e-05
GRASP|160622	1.89915	1.69493e-05	6.4896e-05
PHB2|11331	0.302366	1.71485e-05	6.56066e-05
PPM1M|132160	0.505143	1.72104e-05	6.58257e-05
SPIN1|10927	0.23977	1.72796e-05	6.60207e-05
E4F1|1877	0.445685	1.73324e-05	6.62047e-05
SLC16A13|201232	1.01224	1.73632e-05	6.63049e-05
OCRL|4952	0.269908	1.7421e-05	6.6508e-05
uc001uvg.2	1.43266	1.75559e-05	6.69701e-05
HMGXB4|10042	0.349625	1.76992e-05	6.74988e-05
RDH13|112724	0.570483	1.78966e-05	6.82339e-05
USP2|9099	0.701875	1.82285e-05	6.9481e-05
TMEM149|79713	0.993572	1.82558e-05	6.95666e-05
DERL1|79139	0.256287	1.90007e-05	7.21765e-05
CHN1|1123	0.597588	1.9013e-05	7.22043e-05
PLEKHH2|130271	0.920552	1.90761e-05	7.24252e-05
RNF40|9810	0.272575	1.92145e-05	7.29121e-05
uc010uzk.1	0.41071	1.92472e-05	7.30171e-05
FBRS|64319	0.303705	1.92865e-05	7.3147e-05
PMM2|5373	0.330048	1.94658e-05	7.37496e-05
CAND2|23066	0.645784	1.95037e-05	7.38736e-05
TTLL12|23170	0.388531	1.95148e-05	7.38964e-05
ODF2|4957	0.271389	2.00482e-05	7.58369e-05
KIAA1644|85352	0.985946	2.00912e-05	7.59795e-05
NT5DC2|64943	0.25139	2.01502e-05	7.61628e-05
NUDT12|83594	0.439098	2.02481e-05	7.64728e-05
CLCN7|1186	0.268196	2.02545e-05	7.64769e-05
FAM127B|26071	0.314398	2.03106e-05	7.66688e-05
PRPF4|9128	0.289225	2.06845e-05	7.80192e-05
CLPP|8192	0.321037	2.0776e-05	7.83029e-05
GOLGA8G|283768	2.96586	2.08666e-05	7.86238e-05
NHP2L1|4809	0.286687	2.09276e-05	7.88183e-05
GALT|2592	0.466115	2.10077e-05	7.90938e-05
ALG13|79868	0.368622	2.12099e-05	7.98134e-05
SUGT1|10910	0.350509	2.14631e-05	8.07031e-05
CCDC9|26093	0.44325	2.14962e-05	8.08065e-05
PPP1R12B|4660	0.487681	2.16047e-05	8.11931e-05
FAM86A|196483	0.568982	2.16534e-05	8.13552e-05
WARS|7453	0.307446	2.17357e-05	8.1622e-05
ANKRD50|57182	0.303309	2.17762e-05	8.17316e-05
RPL4|6124	0.247637	2.18066e-05	8.18244e-05
ATP6AP1|537	0.239114	2.25354e-05	8.44213e-05
DCLK1|9201	0.856987	2.25855e-05	8.45712e-05
WSB1|26118	0.277063	2.27151e-05	8.50124e-05
PEX26|55670	0.391333	2.29851e-05	8.59786e-05
RPUSD1|113000	0.354468	2.30149e-05	8.60677e-05
ZNRF3|84133	0.614525	2.33651e-05	8.7332e-05
uc003fru.1	0.428612	2.35838e-05	8.81266e-05
COX15|1355	0.308684	2.35943e-05	8.8143e-05
uc010qfa.1	0.391719	2.39235e-05	8.92806e-05
HACL1|26061	0.442591	2.39678e-05	8.94229e-05
TIMM50|92609	0.381237	2.40753e-05	8.97776e-05
FLG|2312	1.26562	2.45105e-05	9.13298e-05
SPPL2B|56928	0.309377	2.45091e-05	9.13298e-05
BZW2|28969	0.293325	2.45478e-05	9.14452e-05
CEBPD|1052	0.423428	2.47523e-05	9.21593e-05
PRMT6|55170	0.462214	2.49845e-05	9.29999e-05
CTNND1|1500	0.264831	2.51165e-05	9.34673e-05
NDOR1|27158	0.336102	2.53109e-05	9.41422e-05
LRRC8C|84230	0.514788	2.57033e-05	9.54788e-05
PPAN|56342	0.360436	2.56982e-05	9.54788e-05
RGPD1|400966	0.455608	2.5735e-05	9.5572e-05
PLXNC1|10154	3.04023	2.58528e-05	9.59848e-05
TRABD|80305	0.310349	2.59291e-05	9.62434e-05
C1orf93|127281	0.360484	2.59703e-05	9.63716e-05
C12orf45|121053	0.874101	2.59925e-05	9.64293e-05
ASB6|140459	0.338001	2.64421e-05	9.80218e-05
HSDL1|83693	0.365462	2.66587e-05	9.87992e-05
NUMBL|9253	0.312095	2.68461e-05	9.94429e-05
CXorf30|645090	1.21951	2.69951e-05	9.98667e-05
TBCB|1155	0.337575	2.69889e-05	9.98667e-05
uc002czn.2	0.418388	2.69862e-05	9.98667e-05
KIF17|57576	0.774453	2.70976e-05	0.000100194
AP1M2|10053	1.48961	2.71491e-05	0.000100334
CTDSPL|10217	0.364511	2.75166e-05	0.00010164
C9orf16|79095	0.373776	2.77632e-05	0.000102446
GOLGA8E|390535	2.80365	2.78473e-05	0.000102694
LOC440944|440944	0.41652	2.78517e-05	0.000102694
C8orf76|84933	0.386264	2.82099e-05	0.000103935
STK3|6788	0.30299	2.875e-05	0.000105844
IRF2BP2|359948	0.239631	2.89129e-05	0.000106389
ZNF32|7580	0.428058	2.89297e-05	0.000106424
HOXC9|3225	0.442091	2.90275e-05	0.000106757
ProSAPiP1|9762	0.440899	2.92658e-05	0.000107578
ENY2|56943	0.374713	2.94079e-05	0.000108073
C22orf29|79680	0.391303	2.95012e-05	0.000108366
DNAJA1|3301	0.220427	2.96435e-05	0.000108828
ADAM22|53616	0.789206	2.97994e-05	0.000109373
GNG7|2788	0.853754	2.98195e-05	0.000109419
NOB1|28987	0.336001	2.99692e-05	0.000109884
GRIN2D|2906	0.348486	3.03692e-05	0.000111267
ENOX1|55068	0.423264	3.06432e-05	0.000112242
uc003zku.1	2.18428	3.08591e-05	0.000112976
TNRC18|84629	0.240112	3.11539e-05	0.000113997
CLCF1|23529	0.410197	3.13085e-05	0.000114533
HNRNPA1|3178	0.219881	3.14609e-05	0.000115062
LIG1|3978	0.332551	3.15299e-05	0.000115285
IFT80|57560	0.330562	3.19484e-05	0.000116697
YARS|8565	0.241228	3.2518e-05	0.000118598
DEPDC5|9681	0.487924	3.27359e-05	0.000119362
CACNA1H|8912	5.88095	3.27701e-05	0.000119457
SAR1A|56681	0.264926	3.28798e-05	0.00011982
GAL|51083	1.92377	3.34305e-05	0.00012165
EIF4ENIF1|56478	0.387787	3.36765e-05	0.000122483
ISPD|729920	1.15936	3.37725e-05	0.000122801
MOBKL2A|126308	0.356528	3.38161e-05	0.000122898
PABPN1|8106	0.298126	3.39867e-05	0.000123456
CERK|64781	0.283744	3.473e-05	0.000125903
RAB3A|5864	0.902607	3.49439e-05	0.000126615
uc010bcw.2	1.59588	3.5516e-05	0.000128559
DDX24|57062	0.253079	3.56868e-05	0.000129145
CPEB1|64506	1.79761	3.58138e-05	0.000129539
CAMK2A|815	2.73524	3.58315e-05	0.000129571
CHAF1A|10036	0.279496	3.61982e-05	0.000130766
AKAP13|11214	0.266487	3.70645e-05	0.000133695
NUDT2|318	0.391465	3.71533e-05	0.000133982
FAM3A|60343	0.323289	3.73216e-05	0.000134555
COX7A1|1346	0.982251	3.74421e-05	0.000134922
DULLARD|23399	0.263018	3.76878e-05	0.000135639
NAA10|8260	0.294219	3.8163e-05	0.000137277
AACS|65985	0.499516	3.83767e-05	0.000137946
ZBTB42|100128927	0.911542	3.8586e-05	0.00013863
ANP32A|8125	0.257011	3.86458e-05	0.00013881
CAPNS1|826	0.245871	3.87e-05	0.000138935
RBPJ|3516	0.396178	3.91193e-05	0.000140267
STON2|85439	1.4992	3.98012e-05	0.00014257
OGFOD1|55239	0.303067	3.99208e-05	0.000142928
C14orf33|100129075	0.850248	3.99972e-05	0.00014313
IRF9|10379	0.539622	4.01967e-05	0.000143737
MAN2B1|4125	0.290761	4.07573e-05	0.00014567
LOC284900|284900	0.672457	4.13247e-05	0.000147661
[truncated: 1,020 more rows]

## Sheet: BT549, Clone 242 vs WT, DOWN
Supplementary Table S1: Differentially expressed genes in SUM159PT and BT549 edited clones.
Gene symbol | entrez gene ID	log2FoldChange	pvalue	padj
IGFBP3|3486	-2.69224	0	0
SLC1A6|6511	-4.06909	1.76763e-291	5.10846e-292
KRT18|3875	-3.8419	3.871e-285	9.32267e-282
DSP|1832	-4.93082	1.99818e-249	2.88737e-246
MET|4233	-1.92559	4.1824e-203	5.0363e-200
NDRG1|10397	-2.36246	2.68513e-201	2.98463e-198
SFRP1|6422	-2.41658	1.20511e-200	1.24385e-197
LAMA4|3910	-3.09406	1.72404e-197	1.66083e-194
FAM101A|144347	-2.99545	2.30843e-175	1.85316e-172
CNRIP1|25927	-4.50564	1.8543e-164	1.41024e-161
DKK1|22943	-1.65798	3.89112e-155	2.67746e-152
SEMA4B|10509	-2.30685	8.0957e-146	5.08621e-143
BMP4|652	-3.74128	2.661e-136	1.53806e-133
SLFN11|91607	-2.5777	2.66884e-133	1.42832e-130
SORT1|6272	-2.64565	1.10672e-132	5.71145e-130
NFE2L3|9603	-3.56865	1.76514e-129	8.79529e-127
SERPINB7|8710	-3.24314	2.69332e-127	1.29728e-124
IFI16|3428	-5.82772	1.35325e-121	6.11077e-119
HK2|3099	-1.90449	3.40043e-120	1.44518e-117
TXNIP|10628	-4.59438	2.1386e-113	8.35209e-111
MYO6|4646	-3.12437	1.90763e-109	6.89132e-107
PROS1|5627	-2.98721	5.51613e-106	1.85368e-103
MXRA5|25878	-1.95948	2.19256e-102	6.8875e-100
FBLN2|2199	-1.61978	6.44136e-102	1.98037e-99
PRSS23|11098	-1.36978	2.39583e-99	6.65765e-97
DUSP6|1848	-1.99921	2.13557e-96	5.61073e-94
TNFAIP3|7128	-2.47387	1.18576e-95	3.05969e-93
PGF|5228	-2.35515	1.01418e-93	2.48389e-91
DACT1|51339	-3.07552	1.63396e-93	3.93511e-91
SMS|6611	-1.36465	2.64587e-92	6.16659e-90
ETS1|2113	-1.41974	8.58853e-90	1.9093e-87
LYN|4067	-1.71998	3.08375e-87	6.55297e-85
KCNC4|3749	-2.82177	1.37554e-86	2.83951e-84
SYTL2|54843	-2.03486	1.47598e-86	3.00393e-84
FGF5|2250	-2.12337	2.22801e-84	4.41023e-82
ARNTL2|56938	-2.62125	5.16142e-81	9.56187e-79
NRP2|8828	-2.05264	1.63133e-79	2.84009e-77
IL13RA2|3598	-2.59286	1.20715e-77	2.0283e-75
FRMD4A|55691	-1.90988	1.37205e-77	2.27886e-75
KIAA0649|9858	-2.09781	6.84052e-77	1.12324e-74
CAST|831	-1.70517	9.98552e-77	1.62124e-74
AXL|558	-1.36141	1.08704e-76	1.74531e-74
HLA-E|3133	-1.33456	4.30481e-76	6.76135e-74
FXYD5|53827	-1.55187	8.77024e-76	1.34819e-73
HLA-A|3105	-1.3754	2.73476e-75	4.11639e-73
TMSL3|7117	-1.46977	2.25697e-74	3.36219e-72
PODXL2|50512	-1.24557	4.67084e-74	6.81754e-72
GRAMD1B|57476	-5.82845	6.60633e-74	9.54614e-72
LOXL1|4016	-1.05671	1.70645e-73	2.41746e-71
LOC651250|651250	-2.62855	1.30916e-72	1.80165e-70
C2CD2|25966	-1.78308	2.93866e-72	3.96857e-70
uc001pyz.2	-5.87463	8.98039e-71	1.20154e-68
WBP5|51186	-1.83618	3.54842e-70	4.7041e-68
PHLDA3|23612	-2.49433	2.45061e-69	3.16173e-67
OAS3|4940	-3.25213	4.94458e-69	6.26747e-67
MTSS1|9788	-3.3996	1.71277e-68	2.15213e-66
ARHGAP18|93663	-1.70226	1.73077e-68	2.156e-66
SEMA3D|223117	-1.53972	5.10809e-68	6.30871e-66
ITGA5|3678	-1.44746	8.11299e-68	9.93498e-66
GRPR|2925	-2.71453	6.497e-66	7.75881e-64
ELL2|22936	-1.16579	8.11538e-66	9.61207e-64
BDKRB1|623	-1.47703	8.21097e-65	9.64622e-63
KIRREL3|84623	-2.13671	1.28862e-63	1.45473e-61
SAMD9|54809	-2.7801	6.33542e-63	6.98831e-61
COCH|1690	-2.00255	1.22889e-62	1.34526e-60
TIPARP|25976	-1.27062	4.3532e-62	4.7296e-60
NUP210|23225	-1.94235	1.3092e-61	1.41179e-59
STC2|8614	-0.977875	3.3717e-61	3.55628e-59
AFAP1|60312	-1.13335	4.00329e-61	4.16169e-59
CPM|1368	-2.52073	4.69132e-61	4.84211e-59
VLDLR|7436	-2.20241	8.3143e-61	8.52068e-59
FAM174B|400451	-4.25057	1.14175e-60	1.16185e-58
ANXA2|302	-0.936462	7.41812e-60	7.34191e-58
SIRPA|140885	-1.43171	1.53305e-59	1.50698e-57
SERPINB6|5269	-1.42794	3.14742e-59	3.05237e-57
PTPRF|5792	-1.32752	5.27237e-59	5.07905e-57
NPEPPS|9520	-1.10692	6.32432e-59	6.05208e-57
FAM196B|100131897	-2.16651	3.52508e-58	3.30762e-56
SIRPB1|10326	-4.29036	3.66567e-58	3.41735e-56
SLFN5|162394	-1.70022	4.48287e-57	4.07405e-55
ITGA6|3655	-2.59147	1.89003e-56	1.68586e-54
PLIN2|123	-1.01823	8.65784e-56	7.58217e-54
AKAP3|10566	-4.20208	9.1702e-55	7.93469e-53
ITGB3|3690	-4.57473	4.7299e-54	4.02041e-52
SYNGR2|9144	-1.22078	1.70857e-53	1.4189e-51
ENPP1|5167	-1.88503	1.80394e-53	1.48954e-51
ERCC6|2074	-1.54774	1.69365e-52	1.34468e-50
HPCAL1|3241	-1.56354	4.73161e-52	3.65624e-50
SLCO4A1|28231	-1.74035	2.80751e-51	2.13519e-49
ZDHHC2|51201	-2.37551	9.30425e-51	7.00241e-49
GLDC|2731	-2.34753	9.37171e-50	6.83945e-48
ARHGDIB|397	-3.22516	1.93754e-49	1.40691e-47
SPAG9|9043	-1.02935	2.24181e-49	1.6197e-47
BEX5|340542	-10.4081	1.08789e-48	7.76116e-47
CTSC|1075	-0.928474	1.09032e-48	7.76116e-47
ZDBF2|57683	-3.3715	2.23589e-48	1.57603e-46
ATP9A|10079	-1.62934	3.06223e-48	2.14802e-46
ADAMTSL1|92949	-1.15497	4.04465e-48	2.82344e-46
KCTD20|222658	-1.04536	4.98349e-48	3.46209e-46
CDCP1|64866	-1.34463	5.33861e-48	3.69105e-46
SNPH|9751	-2.81111	1.34619e-47	9.17571e-46
PPFIBP1|8496	-1.09697	1.654e-47	1.12208e-45
MEGF6|1953	-1.13642	2.49294e-47	1.68331e-45
ABI3BP|25890	-4.77461	3.47237e-47	2.31225e-45
SLC16A3|9123	-1.2978	7.01465e-47	4.62839e-45
GALNT14|79623	-1.33442	1.11663e-46	7.30107e-45
MXRA7|439921	-1.25273	1.62049e-46	1.05478e-44
CREG1|8804	-1.33548	2.80625e-46	1.81028e-44
TXNDC5|81567	-0.768728	3.38019e-46	2.17083e-44
HLA-C|3107	-0.85346	4.37714e-46	2.78633e-44
PARP4|143	-0.950589	2.24578e-45	1.38682e-43
MAGT1|84061	-0.865842	2.54279e-45	1.56354e-43
LOX|4015	-0.88305	1.0844e-44	6.55631e-43
PHKA1|5255	-6.8064	1.39808e-44	8.41758e-43
uc003vwg.1	-3.34089	3.56035e-44	2.10848e-42
KIAA1199|57214	-2.9007	3.57777e-44	2.11015e-42
SLC20A1|6574	-1.36917	3.92704e-44	2.30674e-42
QSOX1|5768	-0.850651	4.46869e-44	2.60373e-42
RCN1|5954	-1.03746	1.35412e-43	7.73403e-42
C1QTNF1|114897	-6.08439	1.85338e-43	1.05438e-41
ADM|133	-1.05638	2.77316e-43	1.54719e-41
TEX2|55852	-1.07052	3.35117e-43	1.85534e-41
CD99|4267	-0.839481	3.92706e-43	2.15765e-41
FKBP1A|2280	-0.773196	4.30263e-43	2.35504e-41
SERPINB8|5271	-2.45879	1.37695e-42	7.45205e-41
TRIM25|7706	-1.01115	2.58162e-42	1.39196e-40
HEXIM1|10614	-0.913271	7.22895e-42	3.85455e-40
STK17A|9263	-1.32171	9.39467e-42	4.99092e-40
PRNP|5621	-1.06595	1.5013e-41	7.88866e-40
POU3F2|5454	-4.03286	1.60456e-41	8.37035e-40
AP1S2|8905	-1.09631	3.12048e-41	1.60466e-39
S100A11|6282	-0.870616	5.50865e-41	2.82269e-39
TMEM14B|81853	-0.910299	6.58276e-41	3.34933e-39
ACSS1|84532	-3.21	1.39434e-40	7.06955e-39
CD59|966	-1.09454	2.108e-40	1.06135e-38
FAM100B|283991	-1.25355	3.60376e-40	1.80813e-38
SSR1|6745	-0.817476	3.62439e-40	1.81219e-38
SGMS2|166929	-2.53825	4.69894e-40	2.34137e-38
CST3|1471	-0.908902	5.27875e-40	2.62123e-38
RPS6KA3|6197	-0.961072	5.34264e-40	2.64387e-38
WDR11|55717	-1.07803	9.1559e-40	4.48484e-38
C11orf41|25758	-2.22656	1.3942e-39	6.80614e-38
IRX3|79191	-1.70169	1.4827e-39	7.1896e-38
ATP6AP2|10159	-0.78508	1.58906e-39	7.67957e-38
FAM102B|284611	-1.42881	2.77465e-39	1.32323e-37
LRCH2|57631	-3.12576	5.15985e-39	2.42866e-37
ARHGDIA|396	-0.723816	5.70783e-39	2.67786e-37
AGPAT3|56894	-0.992373	9.08546e-39	4.22138e-37
NEU1|4758	-0.990838	1.60751e-38	7.37413e-37
RPN1|6184	-0.818247	2.4218e-38	1.10744e-36
MNX1|3110	-5.64228	3.42254e-38	1.56012e-36
ZNF488|118738	-1.98014	5.42189e-38	2.456e-36
MAN1A1|4121	-1.05537	1.23491e-37	5.55904e-36
EZR|7430	-0.90565	2.62732e-37	1.17538e-35
SP100|6672	-1.54049	3.05253e-37	1.3572e-35
AOX1|316	-2.75077	3.51403e-37	1.55283e-35
ZC3HAV1|56829	-1.22871	3.93643e-37	1.73419e-35
WDR45L|56270	-0.848403	8.61934e-37	3.76282e-35
C1S|716	-1.08333	1.13645e-36	4.93146e-35
HMGA2|8091	-1.90456	1.34436e-36	5.81617e-35
B3GALNT1|8706	-1.61246	2.25407e-36	9.72276e-35
VEGFA|7422	-2.18849	2.61038e-36	1.12262e-34
SDC1|6382	-0.885081	3.77512e-36	1.60916e-34
CIB1|10519	-1.13266	6.21238e-36	2.62482e-34
FERMT1|55612	-2.82837	6.26076e-36	2.63755e-34
RGMB|285704	-1.12598	9.08203e-36	3.80392e-34
TGOLN2|10618	-0.74662	1.67098e-35	6.95839e-34
SLC38A10|124565	-0.815096	1.95773e-35	8.10577e-34
ST3GAL4|6484	-0.955201	2.12196e-35	8.76064e-34
CCDC80|151887	-0.843044	2.50221e-35	1.02719e-33
ATP2B4|493	-0.810953	3.49135e-35	1.42918e-33
SEC14L2|23541	-1.36037	3.72011e-35	1.51852e-33
KIAA1632|57724	-0.94894	4.78941e-35	1.94949e-33
BIRC3|330	-4.10755	8.83386e-35	3.56562e-33
LGI2|55203	-2.37186	1.09456e-34	4.40568e-33
IGFBP7|3490	-1.38589	1.72026e-34	6.86679e-33
C3orf59|151963	-1.24145	2.53728e-34	1.00724e-32
GLA|2717	-0.937568	3.52742e-34	1.39266e-32
ENPP4|22875	-1.51353	5.69647e-34	2.23073e-32
FURIN|5045	-1.15154	6.13705e-34	2.39677e-32
MYBL1|4603	-1.06671	6.28967e-34	2.44975e-32
TPD52|7163	-1.03357	1.02934e-33	3.97701e-32
RFTN1|23180	-1.5052	1.69036e-33	6.47895e-32
TNIP1|10318	-1.08662	1.79836e-33	6.87468e-32
NTSR1|4923	-5.88637	2.56287e-33	9.74567e-32
KCNK2|3776	-1.44161	2.65885e-33	1.00577e-31
uc004epb.2	-1.80406	2.92243e-33	1.10259e-31
PM20D2|135293	-1.28444	3.91061e-33	1.47157e-31
P4HB|5034	-0.654865	3.9432e-33	1.47998e-31
BARX2|8538	-4.11887	4.98685e-33	1.85722e-31
KCNK3|3777	-3.25536	6.19509e-33	2.28949e-31
C6orf89|221477	-0.782528	7.59776e-33	2.78649e-31
SLC9A7|84679	-2.16057	7.74063e-33	2.8317e-31
TMEM56|148534	-3.24593	1.00145e-32	3.62681e-31
VIM|7431	-0.708528	1.23063e-32	4.44564e-31
CD97|976	-1.1911	1.31804e-32	4.74956e-31
NHS|4810	-2.03959	1.53149e-32	5.49134e-31
FAM169A|26049	-2.30122	2.38818e-32	8.52078e-31
LGALS3BP|3959	-3.42777	3.35249e-32	1.19319e-30
GPR39|2863	-2.55159	3.39352e-32	1.20483e-30
UBA6|55236	-0.745959	3.45035e-32	1.222e-30
ENDOD1|23052	-2.04944	3.70497e-32	1.30897e-30
LAYN|143903	-0.897163	5.43814e-32	1.90731e-30
AHNAK|79026	-0.73075	6.61607e-32	2.31482e-30
EFR3B|22979	-1.71032	7.07222e-32	2.46844e-30
PLOD2|5352	-0.734645	7.41664e-32	2.58242e-30
TRIM8|81603	-1.18015	1.63322e-31	5.61907e-30
FAM171A1|221061	-0.908778	1.81732e-31	6.22281e-30
SHISA2|387914	-4.02976	2.77179e-31	9.44631e-30
ENTPD6|955	-0.848483	3.73002e-31	1.25932e-29
TOM1L1|10040	-1.463	4.03089e-31	1.35773e-29
PGBD3|267004	-1.98999	4.3184e-31	1.45118e-29
GRN|2896	-0.711388	4.619e-31	1.5486e-29
TXNDC12|51060	-0.844308	6.52601e-31	2.16784e-29
FLI1|2313	-5.16715	8.1002e-31	2.67844e-29
TCEAL3|85012	-0.970694	9.12939e-31	3.01186e-29
CTSB|1508	-0.993723	1.21224e-30	3.9811e-29
ALCAM|214	-0.628382	1.2205e-30	3.99009e-29
USP9X|8239	-0.708584	1.21908e-30	3.99009e-29
FUCA1|2517	-2.26692	1.23792e-30	4.03792e-29
LOC647979|647979	-0.635732	1.40602e-30	4.57589e-29
USP12|219333	-1.12412	1.60212e-30	5.19071e-29
PPP1R3B|79660	-3.82827	1.64168e-30	5.30699e-29
CXCL3|2921	-2.44371	1.88976e-30	6.08174e-29
OXTR|5021	-1.02513	2.19366e-30	7.04407e-29
UACA|55075	-1.07563	2.7722e-30	8.88209e-29
HIPK2|28996	-0.960648	3.02727e-30	9.67788e-29
MAP7D2|256714	-1.48569	4.14945e-30	1.32069e-28
TAPBP|6892	-0.792234	4.51613e-30	1.43424e-28
MT2A|4502	-2.10531	4.70394e-30	1.49061e-28
PXN|5829	-0.838565	5.43533e-30	1.71861e-28
MOXD1|26002	-2.35994	6.02873e-30	1.90208e-28
SLC16A2|6567	-0.845162	7.536e-30	2.37244e-28
GPX1|2876	-0.833263	8.74347e-30	2.74659e-28
MARCH4|57574	-3.33389	1.28321e-29	4.00485e-28
SLIT2|9353	-0.968498	1.31768e-29	4.10357e-28
FAM111A|63901	-1.1027	1.88734e-29	5.83985e-28
TCEAL4|79921	-0.816287	2.08078e-29	6.42462e-28
CCL5|6352	-3.58879	2.54735e-29	7.83174e-28
HSPG2|3339	-0.90552	2.57516e-29	7.90043e-28
OSTM1|28962	-0.838013	3.39674e-29	1.03989e-27
TJP2|9414	-0.77815	3.44059e-29	1.05109e-27
KIF4A|24137	-0.736474	3.64568e-29	1.11139e-27
SLC35B2|347734	-0.736954	5.7341e-29	1.72261e-27
SYCP2|10388	-2.21231	6.46618e-29	1.93851e-27
PDGFC|56034	-1.55134	8.08618e-29	2.41416e-27
ADAM19|8728	-1.08314	1.39874e-28	4.15882e-27
IL1RAP|3556	-1.29484	1.41136e-28	4.18772e-27
ARHGAP31|57514	-1.63535	1.4746e-28	4.36639e-27
GNAS|2778	-0.676358	1.49886e-28	4.42914e-27
THSD4|79875	-1.21423	2.18452e-28	6.4029e-27
ATRX|546	-0.771728	2.19404e-28	6.41779e-27
UBE2J1|51465	-0.84423	2.4287e-28	7.06499e-27
SYAP1|94056	-0.808789	2.4453e-28	7.09531e-27
SERPINE1|5054	-2.63747	2.666e-28	7.72018e-27
CCPG1|9236	-1.28649	3.38878e-28	9.77402e-27
NFKB2|4791	-0.831422	5.29768e-28	1.52493e-26
ELOVL6|79071	-1.03883	7.77192e-28	2.22826e-26
YWHAB|7529	-0.572442	1.01325e-27	2.89357e-26
CYP27A1|1593	-1.88965	1.14932e-27	3.27107e-26
DHRS7|51635	-1.57159	1.14997e-27	3.27107e-26
DBNDD2|55861	-1.20957	1.31809e-27	3.72728e-26
JAZF1|221895	-3.67268	1.40132e-27	3.95489e-26
HS6ST3|266722	-0.881273	1.63072e-27	4.58442e-26
ATP11B|23200	-0.852279	1.74193e-27	4.88754e-26
PCGF5|84333	-2.63993	1.88304e-27	5.27324e-26
ATF6|22926	-0.846289	3.04371e-27	8.4743e-26
CHST14|113189	-1.2511	3.0846e-27	8.57163e-26
MT1X|4501	-1.20396	3.10073e-27	8.59991e-26
ZBTB38|253461	-1.00216	3.70036e-27	1.02433e-25
NFE2L1|4779	-0.630638	4.06079e-27	1.11982e-25
POFUT1|23509	-0.58996	5.30078e-27	1.4562e-25
NGFRAP1|27018	-8.23298	5.47599e-27	1.50148e-25
CXCL2|2920	-1.22547	6.00462e-27	1.63711e-25
NTRK3|4916	-1.39377	6.32494e-27	1.72119e-25
PHC2|1912	-0.707897	7.37337e-27	1.99897e-25
TMEM106C|79022	-0.747945	1.29388e-26	3.46875e-25
TMBIM6|7009	-0.593648	1.46322e-26	3.90102e-25
LRAT|9227	-3.50707	1.72506e-26	4.59062e-25
PRICKLE2|166336	-0.984795	1.79742e-26	4.77439e-25
CANT1|124583	-0.799244	1.99159e-26	5.28045e-25
RALB|5899	-0.891345	2.28768e-26	6.0323e-25
GCNT2|2651	-1.59484	2.55281e-26	6.70693e-25
PLEKHM2|23207	-0.857611	2.87363e-26	7.50886e-25
CNPY3|10695	-0.83755	3.00153e-26	7.8289e-25
CDKN1A|1026	-1.53327	3.63367e-26	9.44363e-25
PRKAG2|51422	-1.24606	3.64687e-26	9.46092e-25
POPDC3|64208	-1.04166	5.69629e-26	1.46201e-24
SP140L|93349	-2.35807	6.16456e-26	1.57939e-24
CKAP4|10970	-0.627071	8.34909e-26	2.12777e-24
SNX14|57231	-0.748062	8.38703e-26	2.13367e-24
TMEM30A|55754	-0.634034	1.00359e-25	2.53972e-24
FBN2|2201	-1.58015	1.13767e-25	2.869e-24
IER5|51278	-1.1017	1.13569e-25	2.869e-24
WASF3|10810	-0.795813	1.27922e-25	3.21475e-24
PTTG1IP|754	-0.683008	1.36438e-25	3.41686e-24
MKI67|4288	-0.689874	1.49694e-25	3.74234e-24
DOCK5|80005	-0.991926	2.16094e-25	5.38372e-24
SYT15|83849	-1.58421	2.75396e-25	6.83758e-24
PRKAA2|5563	-1.73382	2.98528e-25	7.38653e-24
ZNF703|80139	-1.95129	3.15372e-25	7.78995e-24
CHML|1122	-0.847384	3.18594e-25	7.85611e-24
KIF13A|63971	-0.886178	3.19311e-25	7.86038e-24
ERO1L|30001	-0.984416	3.4916e-25	8.57342e-24
IGFN1|91156	-0.860151	3.49463e-25	8.57342e-24
ZSWIM4|65249	-1.45714	5.67236e-25	1.37757e-23
ERO1LB|56605	-2.9403	7.85737e-25	1.90182e-23
SMC1A|8243	-0.606964	8.07967e-25	1.95236e-23
CHMP4B|128866	-0.670724	8.27058e-25	1.99183e-23
PLAUR|5329	-0.987868	8.29588e-25	1.9946e-23
ELK1|2002	-0.650154	8.57518e-25	2.05833e-23
PITPNM3|83394	-1.69803	9.91783e-25	2.37273e-23
HLA-B|3106	-2.8611	1.05559e-24	2.52121e-23
IBTK|25998	-0.868249	1.22729e-24	2.92163e-23
MSRB3|253827	-1.44252	1.23149e-24	2.92682e-23
RNF182|221687	-1.21125	1.23762e-24	2.93655e-23
PPP1R3C|5507	-1.31606	1.3494e-24	3.18608e-23
FAM129A|116496	-0.724485	1.37648e-24	3.24473e-23
LDHA|3939	-0.801282	2.35836e-24	5.51429e-23
HERC5|51191	-3.34464	2.54949e-24	5.9485e-23
GPR1|2825	-2.71194	2.59738e-24	6.04383e-23
AGFG1|3267	-0.699353	2.66749e-24	6.19698e-23
C10orf116|10974	-1.99441	3.36678e-24	7.77156e-23
PLAC8|51316	-0.801373	4.28003e-24	9.86386e-23
OTUD1|220213	-1.26021	4.74226e-24	1.09117e-22
NFKBIZ|64332	-1.01772	6.39027e-24	1.4657e-22
RBBP7|5931	-0.599565	8.38165e-24	1.90432e-22
C7orf41|222166	-0.999094	9.95767e-24	2.2553e-22
JUN|3725	-0.631111	1.06708e-23	2.40926e-22
ARSD|414	-1.5546	1.09065e-23	2.45864e-22
ROBO4|54538	-3.16194	1.26026e-23	2.82337e-22
ACP6|51205	-2.00109	1.45214e-23	3.23817e-22
PTP4A2|8073	-0.749909	1.50153e-23	3.34315e-22
SNX10|29887	-6.43261	2.0467e-23	4.53601e-22
XDH|7498	-3.76613	2.17927e-23	4.81505e-22
PHACTR2|9749	-1.10537	2.19021e-23	4.83183e-22
CBR3|874	-1.57538	2.51079e-23	5.53061e-22
NKX3-1|4824	-3.34911	2.51461e-23	5.53061e-22
SR140|23350	-0.610851	2.52982e-23	5.5556e-22
HSPC159|29094	-2.46768	3.63774e-23	7.9524e-22
L1CAM|3897	-2.60752	3.74827e-23	8.18166e-22
TDRD7|23424	-1.11346	3.91677e-23	8.52369e-22
PTPRB|5787	-3.90218	5.1474e-23	1.11181e-21
PSMB1|5689	-0.629166	5.21106e-23	1.12388e-21
BVES|11149	-0.908323	5.43424e-23	1.17027e-21
CITED4|163732	-1.82849	5.77526e-23	1.24185e-21
ZC3H12C|85463	-1.17112	5.79463e-23	1.24417e-21
ABHD12|26090	-0.626545	6.00103e-23	1.28657e-21
NSFL1C|55968	-0.614938	6.14851e-23	1.31429e-21
FAM125B|89853	-1.69406	7.06451e-23	1.50564e-21
ABCA1|19	-1.29575	7.53095e-23	1.60033e-21
FAM134B|54463	-1.3075	8.19303e-23	1.73775e-21
KRT8|3856	-2.28008	8.54477e-23	1.80779e-21
PEA15|8682	-0.673716	9.03811e-23	1.90937e-21
RAPH1|65059	-0.847206	9.28847e-23	1.95939e-21
UAP1|6675	-0.579028	1.08358e-22	2.28247e-21
FOSL2|2355	-0.60379	1.18242e-22	2.48342e-21
RCN2|5955	-0.675975	1.2162e-22	2.54706e-21
SCPEP1|59342	-0.745193	1.36637e-22	2.84497e-21
C6orf72|116254	-0.945897	1.8451e-22	3.81972e-21
STC1|6781	-2.03173	1.8436e-22	3.81972e-21
RASL11A|387496	-2.15979	1.98893e-22	4.11159e-21
ADAM17|6868	-0.71149	2.05136e-22	4.23459e-21
EGLN1|54583	-0.848345	2.16939e-22	4.47186e-21
DTD1|92675	-0.76136	2.19551e-22	4.51924e-21
LAS1L|81887	-0.610605	2.53521e-22	5.20367e-21
FOSL1|8061	-2.46967	2.689e-22	5.50369e-21
HOXB2|3212	-0.737522	2.79271e-22	5.70249e-21
ASB9|140462	-2.26895	2.90967e-22	5.92178e-21
ID2|3398	-0.841409	3.19494e-22	6.47502e-21
uc001btx.1	-0.720764	3.29057e-22	6.65639e-21
KDM5C|8242	-0.572497	3.67913e-22	7.40437e-21
ERGIC1|57222	-0.642908	3.73453e-22	7.50542e-21
NPC1|4864	-0.854235	4.11905e-22	8.25523e-21
ATOH8|84913	-1.10392	4.66345e-22	9.32046e-21
NBR1|4077	-0.793721	5.27074e-22	1.05196e-20
C6orf62|81688	-0.665021	5.7608e-22	1.14819e-20
ROR2|4920	-2.33754	7.13208e-22	1.41564e-20
TFE3|7030	-0.680497	8.98432e-22	1.7784e-20
LOC646762|646762	-2.38655	9.40575e-22	1.85928e-20
BIRC5|332	-0.662996	1.06993e-21	2.10921e-20
LARP6|55323	-0.906715	1.13871e-21	2.24174e-20
C10orf119|79892	-0.625548	1.28035e-21	2.51033e-20
ICOSLG|23308	-3.01751	1.30972e-21	2.56443e-20
MTCH1|23787	-0.567027	1.35909e-21	2.65749e-20
CDK16|5127	-0.626016	1.79331e-21	3.49237e-20
HOXB3|3213	-0.687309	1.99407e-21	3.8677e-20
TMX4|56255	-0.886643	2.1953e-21	4.24093e-20
STX7|8417	-0.773607	2.20287e-21	4.24987e-20
NAV2|89797	-0.827386	2.21162e-21	4.26106e-20
MAT2A|4144	-0.519191	2.45678e-21	4.71454e-20
PPAPDC1A|196051	-1.38612	2.47058e-21	4.73473e-20
NONO|4841	-0.482486	2.55786e-21	4.88904e-20
RNASET2|8635	-1.15486	2.66651e-21	5.08997e-20
BNIP3|664	-1.88661	2.86636e-21	5.46424e-20
TRAF1|7185	-4.61893	2.87176e-21	5.46732e-20
SAMD9L|219285	-4.06328	2.88423e-21	5.48383e-20
RRM2|6241	-0.529752	2.93569e-21	5.57435e-20
PCDH19|57526	-4.99399	3.2033e-21	6.06654e-20
PDLIM3|27295	-3.0416	3.62974e-21	6.84723e-20
GLIPR1|11010	-0.636862	3.74405e-21	7.03531e-20
NMU|10874	-6.68627	4.58717e-21	8.57499e-20
UROS|7390	-0.992551	4.7605e-21	8.88749e-20
AKAP12|9590	-2.07596	5.21069e-21	9.67795e-20
UXT|8409	-0.862628	5.24059e-21	9.72099e-20
PCOLCE2|26577	-0.820906	5.41001e-21	1.00224e-19
OPN3|23596	-1.51671	5.48889e-21	1.01425e-19
IL8|3576	-3.31557	6.09783e-21	1.12533e-19
EPAS1|2034	-0.596773	6.7699e-21	1.24777e-19
BEND5|79656	-3.03263	7.02799e-21	1.29369e-19
EGFR|1956	-0.756754	8.20501e-21	1.5046e-19
PARP14|54625	-1.07546	8.53528e-21	1.5612e-19
RBM3|5935	-0.51124	8.76708e-21	1.60157e-19
ANGPTL4|51129	-0.902956	8.87861e-21	1.6199e-19
NAV1|89796	-0.598198	9.14103e-21	1.66567e-19
RAB32|10981	-0.714552	9.25512e-21	1.68434e-19
GK|2710	-1.22892	9.30413e-21	1.69113e-19
BBX|56987	-0.681141	1.02501e-20	1.85839e-19
CYP2U1|113612	-1.50967	1.14598e-20	2.06734e-19
AUP1|550	-0.69028	1.15362e-20	2.07853e-19
COL13A1|1305	-2.52429	1.1696e-20	2.1047e-19
SFRS2B|10929	-2.08181	1.1964e-20	2.15025e-19
SNRPC|6631	-0.670065	1.2114e-20	2.1745e-19
PLP2|5355	-0.605386	1.22337e-20	2.19325e-19
RPL36A|6173	-0.525563	1.28876e-20	2.30763e-19
SPRY4|81848	-1.27184	1.38472e-20	2.47332e-19
WFS1|7466	-0.899727	1.43229e-20	2.55198e-19
MAN2A2|4122	-0.980968	1.46982e-20	2.61563e-19
AK3L1|205	-1.01594	2.00526e-20	3.53797e-19
TMEM170B|100113407	-1.60501	2.20296e-20	3.8679e-19
EXT2|2132	-0.656367	2.34264e-20	4.09856e-19
PARP8|79668	-4.82016	2.4237e-20	4.23488e-19
CLTC|1213	-0.548409	2.4696e-20	4.30987e-19
NBL1|4681	-0.789494	2.76837e-20	4.82544e-19
MYBL2|4605	-0.569196	2.83515e-20	4.9359e-19
NOG|9241	-2.0819	3.12144e-20	5.41474e-19
BIN1|274	-0.834072	3.51398e-20	6.05208e-19
XPNPEP1|7511	-0.778134	3.82708e-20	6.57566e-19
SNX7|51375	-0.833066	3.87533e-20	6.65065e-19
TNFRSF6B|8771	-1.88153	4.14871e-20	7.11136e-19
CDC27|996	-0.567499	4.28769e-20	7.3322e-19
ANAPC11|51529	-0.734027	4.75895e-20	8.12846e-19
ALDH5A1|7915	-1.63033	4.99515e-20	8.51178e-19
NCAM1|4684	-0.836203	5.00204e-20	8.51349e-19
OGT|8473	-0.578841	5.66787e-20	9.62406e-19
MGAT4B|11282	-0.582096	5.91753e-20	1.00244e-18
TBC1D2|55357	-0.782432	6.2617e-20	1.05949e-18
GPX3|2878	-3.23514	6.45109e-20	1.089e-18
CD164|8763	-0.557637	7.01195e-20	1.17817e-18
C1orf226|400793	-1.52877	7.45348e-20	1.2509e-18
PLXNA2|5362	-1.87324	7.70463e-20	1.29006e-18
TJAP1|93643	-0.741881	8.74401e-20	1.4624e-18
MAGEA12|4111	-1.80259	8.86774e-20	1.48137e-18
EPB49|2039	-1.23356	9.48358e-20	1.5806e-18
WDR13|64743	-0.773467	1.20636e-19	2.00598e-18
FJX1|24147	-0.998331	1.30251e-19	2.1584e-18
ERN1|2081	-1.74122	1.31742e-19	2.18061e-18
IQGAP1|8826	-0.571482	1.61767e-19	2.66538e-18
SPAG1|6674	-1.52424	1.61748e-19	2.66538e-18
ACADSB|36	-1.36232	1.70957e-19	2.81359e-18
PCSK1N|27344	-0.848033	1.85052e-19	3.03519e-18
SERPINB1|1992	-1.63563	1.91967e-19	3.14504e-18
SRXN1|140809	-0.562282	2.20831e-19	3.60159e-18
C1orf21|81563	-0.865337	2.51198e-19	4.09224e-18
SLC44A1|23446	-0.760569	2.92109e-19	4.73734e-18
MORF4L2|9643	-0.515834	3.19979e-19	5.17192e-18
RNPEP|6051	-0.596858	3.19946e-19	5.17192e-18
HUWE1|10075	-0.514992	3.27002e-19	5.27954e-18
FRAS1|80144	-3.18669	3.33374e-19	5.3704e-18
uc002bwp.2	-2.24948	3.7906e-19	6.06579e-18
MOGS|7841	-0.655627	3.85748e-19	6.16599e-18
RELB|5971	-1.11928	4.01166e-19	6.40536e-18
SEC23IP|11196	-0.769913	4.24783e-19	6.77496e-18
CCNJL|79616	-2.20124	4.58013e-19	7.28084e-18
PRDX4|10549	-0.569449	4.82598e-19	7.66323e-18
PKP3|11187	-1.80424	5.34433e-19	8.46772e-18
TPBG|7162	-0.760707	5.37421e-19	8.50574e-18
MED14|9282	-0.581622	5.39086e-19	8.52274e-18
NT5E|4907	-3.64928	5.79458e-19	9.151e-18
CLSTN1|22883	-0.514215	6.55451e-19	1.03398e-17
TACC2|10579	-0.87634	6.68069e-19	1.05159e-17
BACH1|571	-0.95476	8.29273e-19	1.30109e-17
DHX32|55760	-0.91746	8.77607e-19	1.37543e-17
TAP1|6890	-0.907973	1.06002e-18	1.65592e-17
UBE2Z|65264	-0.52706	1.10929e-18	1.72915e-17
NID1|4811	-0.841615	1.18884e-18	1.84718e-17
NMT2|9397	-0.899564	1.24937e-18	1.93914e-17
HECA|51696	-0.900212	1.27983e-18	1.98428e-17
SMAP1|60682	-0.811586	1.35265e-18	2.09269e-17
NSMCE4A|54780	-0.933731	1.59284e-18	2.45378e-17
SH3KBP1|30011	-0.720413	1.61713e-18	2.48856e-17
PKM2|5315	-0.684899	1.64394e-18	2.52712e-17
MICA|4276	-0.76991	1.68364e-18	2.58265e-17
ROMO1|140823	-0.773204	1.70948e-18	2.61951e-17
GATA6|2627	-0.736243	1.80535e-18	2.76349e-17
DPY19L2|283417	-1.89511	1.89234e-18	2.89358e-17
C20orf3|57136	-0.495131	1.96034e-18	2.9944e-17
MFSD1|64747	-0.630905	1.9794e-18	3.02031e-17
DAGLB|221955	-0.702855	2.35501e-18	3.57832e-17
USP53|54532	-1.38944	2.39701e-18	3.63832e-17
A4GALT|53947	-1.82026	2.45981e-18	3.72972e-17
CHPF|79586	-0.797378	2.54324e-18	3.84412e-17
C12orf75|387882	-0.886063	2.64477e-18	3.98924e-17
PTTG1|9232	-0.599619	2.67164e-18	4.02557e-17
EDEM2|55741	-0.710253	2.70518e-18	4.07186e-17
KIAA1211|57482	-1.33531	2.76247e-18	4.15376e-17
PLAGL2|5326	-0.838718	2.87461e-18	4.31341e-17
TUBGCP2|10844	-0.685803	3.10853e-18	4.65474e-17
BUB3|9184	-0.542558	3.45248e-18	5.16442e-17
MYPN|84665	-1.73074	3.4973e-18	5.22605e-17
NCRNA00183|554203	-1.17901	3.73837e-18	5.58052e-17
EFTUD2|9343	-0.498676	4.0538e-18	6.03891e-17
PCTP|58488	-1.45303	4.42449e-18	6.57755e-17
SERPINB4|6318	-3.75758	4.53376e-18	6.73308e-17
TM9SF2|9375	-0.706431	4.54994e-18	6.75016e-17
SYT14|255928	-1.08499	5.41665e-18	8.01132e-17
TIAL1|7073	-0.629076	5.75581e-18	8.50423e-17
CD63|967	-0.516645	5.95638e-18	8.78262e-17
KIAA2013|90231	-0.715785	8.10255e-18	1.18624e-16
ATF6B|1388	-0.616818	8.24074e-18	1.20403e-16
CD151|977	-0.51649	8.23285e-18	1.20403e-16
KDM3A|55818	-0.881761	1.05227e-17	1.5251e-16
FZD2|2535	-0.738128	1.09846e-17	1.59045e-16
SH2D4A|63898	-0.978495	1.24614e-17	1.79528e-16
uc004cfp.3	-2.8373	1.27585e-17	1.83626e-16
PIGU|128869	-0.67368	1.35058e-17	1.93802e-16
SH3GLB1|51100	-0.589694	1.51473e-17	2.16498e-16
CCNC|892	-0.669792	1.61086e-17	2.29389e-16
CD47|961	-0.585209	1.61105e-17	2.29389e-16
SNX3|8724	-0.591026	1.61128e-17	2.29389e-16
TMOD2|29767	-1.34141	1.95894e-17	2.77516e-16
HIST1H2AC|8334	-1.05705	2.0821e-17	2.94676e-16
BTBD3|22903	-0.617315	2.18316e-17	3.08676e-16
PTPRA|5786	-0.65447	2.361e-17	3.33495e-16
C2orf89|129293	-2.29062	2.55034e-17	3.58487e-16
CD9|928	-0.548582	2.69239e-17	3.77718e-16
ZNF318|24149	-0.778711	2.73981e-17	3.83998e-16
CAPG|822	-0.596645	2.79792e-17	3.91383e-16
ALDH1A3|220	-2.25871	3.03992e-17	4.24414e-16
ZDHHC23|254887	-1.1659	3.3803e-17	4.7148e-16
SEC61G|23480	-0.705407	3.54636e-17	4.94164e-16
NMT1|4836	-0.502756	3.86142e-17	5.36515e-16
C9orf5|23731	-0.56248	3.89816e-17	5.41099e-16
NUCB2|4925	-0.806866	3.93124e-17	5.45167e-16
PLEKHM1|9842	-0.885474	4.05098e-17	5.61233e-16
BTBD11|121551	-2.21896	4.3245e-17	5.98553e-16
GPR137B|7107	-2.12615	4.35951e-17	6.02822e-16
FIBCD1|84929	-2.37479	4.50784e-17	6.22142e-16
NPY|4852	-1.7645	4.94602e-17	6.80666e-16
APLN|8862	-1.28069	5.1495e-17	7.0598e-16
TPD52L1|7164	-1.6448	6.81611e-17	9.30055e-16
DHX40|79665	-0.677011	7.75017e-17	1.05651e-15
CEP250|11190	-0.535097	7.97532e-17	1.08515e-15
THBD|7056	-8.68849	8.11801e-17	1.10249e-15
PPP1R11|6992	-0.700801	9.16515e-17	1.2412e-15
SELT|51714	-0.64542	9.86717e-17	1.33378e-15
ITPR3|3710	-2.29347	1.11005e-16	1.49629e-15
FUCA2|2519	-0.582472	1.31885e-16	1.76784e-15
PRKAR1A|5573	-0.481291	1.53785e-16	2.05568e-15
ADIPOR1|51094	-0.550987	1.6424e-16	2.19341e-15
BAT3|7917	-0.490689	1.64664e-16	2.19704e-15
EDNRB|1910	-2.82938	1.73115e-16	2.30555e-15
UBA1|7317	-0.416237	1.92422e-16	2.55561e-15
CSNK1D|1453	-0.487433	1.97813e-16	2.62479e-15
LGALS8|3964	-1.03636	2.12173e-16	2.81276e-15
CFLAR|8837	-0.960183	2.17253e-16	2.87745e-15
FGF1|2246	-2.86713	2.3486e-16	3.10213e-15
MSL3|10943	-0.741971	2.3701e-16	3.12767e-15
RAD51C|5889	-1.11965	2.50453e-16	3.29904e-15
SLC39A8|64116	-1.0062	2.50865e-16	3.30146e-15
DUS1L|64118	-0.598367	2.83225e-16	3.71379e-15
FAM199X|139231	-0.666004	3.33593e-16	4.34663e-15
SEMA4F|10505	-1.05944	3.42132e-16	4.45388e-15
SPATS2L|26010	-0.697671	3.72648e-16	4.83807e-15
RLIM|51132	-0.5231	3.84947e-16	4.99325e-15
C6orf115|58527	-0.684431	4.01708e-16	5.206e-15
MYC|4609	-0.50514	4.21795e-16	5.46142e-15
RAB5C|5878	-0.487779	4.3123e-16	5.56861e-15
HLF|3131	-1.79005	4.3508e-16	5.61331e-15
ARTN|9048	-1.13333	5.13161e-16	6.59713e-15
EPB41L2|2037	-0.527455	5.16543e-16	6.6347e-15
PGK1|5230	-1.21889	5.64419e-16	7.23679e-15
MORC4|79710	-0.793585	5.79638e-16	7.41875e-15
MBTPS2|51360	-0.64071	6.03901e-16	7.72245e-15
AK5|26289	-1.16872	6.86755e-16	8.76643e-15
SEMA4D|10507	-3.17417	7.20674e-16	9.19129e-15
SH3TC2|79628	-5.19029	7.21598e-16	9.19497e-15
MYO5A|4644	-0.657375	7.33756e-16	9.34166e-15
STK4|6789	-0.580185	7.77244e-16	9.86922e-15
ZBED1|9189	-0.612573	7.87425e-16	9.98972e-15
SERINC1|57515	-0.519957	9.04165e-16	1.14306e-14
MBP|4155	-1.70963	9.55471e-16	1.20581e-14
MAVS|57506	-0.536882	1.04413e-15	1.31311e-14
LRRFIP1|9208	-0.652442	1.04559e-15	1.31381e-14
AMZ2|51321	-0.634088	1.08974e-15	1.36572e-14
OCIAD2|132299	-1.12	1.09614e-15	1.37255e-14
TRIM5|85363	-3.16736	1.11622e-15	1.39528e-14
UBE2F|140739	-0.757524	1.22148e-15	1.52159e-14
TAB3|257397	-0.888813	1.24938e-15	1.55366e-14
POLA1|5422	-0.572051	1.25619e-15	1.56079e-14
CAP2|10486	-0.844315	1.29319e-15	1.60538e-14
TMEM47|83604	-0.75618	1.30832e-15	1.62138e-14
uc002ubv.3	-1.2254	1.32912e-15	1.64574e-14
NRXN3|9369	-4.00715	1.33276e-15	1.64883e-14
DCAF7|10238	-0.560991	1.40585e-15	1.73628e-14
SLC1A1|6505	-4.84878	1.41587e-15	1.74716e-14
C10orf46|143384	-0.660136	1.4548e-15	1.79061e-14
SLC35B1|10237	-0.717597	1.49153e-15	1.83426e-14
LTBP3|4054	-0.548436	1.49359e-15	1.83523e-14
ERCC6L|54821	-0.694618	1.52088e-15	1.86718e-14
SERINC3|10955	-0.60371	1.61742e-15	1.98233e-14
LAMC2|3918	-2.08229	1.67642e-15	2.05291e-14
EIF2S3|1968	-0.485202	1.69929e-15	2.07915e-14
TEX261|113419	-0.552035	1.86392e-15	2.27097e-14
SGSH|6448	-0.666597	2.05697e-15	2.49565e-14
PCMT1|5110	-0.488246	2.15757e-15	2.60895e-14
WRNIP1|56897	-0.575721	2.20424e-15	2.66315e-14
DST|667	-0.469694	2.56111e-15	3.08915e-14
SLCO2A1|6578	-2.95907	2.61245e-15	3.14845e-14
LRP10|26020	-0.481293	2.68182e-15	3.22666e-14
TMBIM4|51643	-0.81309	2.72064e-15	3.27065e-14
LOXL2|4017	-0.646397	2.74617e-15	3.2986e-14
COMMD7|149951	-0.883336	3.00476e-15	3.59426e-14
CD1D|912	-4.56477	3.04696e-15	3.64174e-14
ACOT9|23597	-0.596777	3.26417e-15	3.8949e-14
DEK|7913	-0.43058	3.38578e-15	4.03668e-14
MSC|9242	-1.01025	3.95529e-15	4.70791e-14
HRASLS|57110	-1.32574	3.99049e-15	4.74589e-14
FTSJD2|23070	-0.603212	4.03933e-15	4.80003e-14
C11orf31|280636	-0.867542	4.26391e-15	5.05858e-14
BMP2|650	-1.33533	4.29573e-15	5.09215e-14
FMN2|56776	-9.45921	4.67192e-15	5.51096e-14
TLN2|83660	-0.778942	4.87622e-15	5.74258e-14
PICALM|8301	-0.527757	5.08379e-15	5.97728e-14
SNAPC1|6617	-0.785279	5.2937e-15	6.21397e-14
SFRP2|6423	-1.5404	5.52222e-15	6.47695e-14
EXT1|2131	-0.515853	5.6685e-15	6.63775e-14
WDR17|116966	-9.50959	6.81633e-15	7.94322e-14
PTP4A1|7803	-0.520565	6.82821e-15	7.95066e-14
GBE1|2632	-0.81875	7.21713e-15	8.37651e-14
PDZD11|51248	-0.656555	7.32398e-15	8.48689e-14
SH3BGRL|6451	-0.596734	7.3425e-15	8.50153e-14
BAG3|9531	-0.541144	7.43045e-15	8.59648e-14
TMEM14C|51522	-0.493367	7.61803e-15	8.7994e-14
WIPF1|7456	-2.19138	7.63631e-15	8.81347e-14
FBXO9|26268	-0.598497	7.84867e-15	9.04412e-14
ALDH2|217	-1.49239	8.03832e-15	9.25528e-14
STK35|140901	-0.566177	8.48811e-15	9.74211e-14
ANKRD40|91369	-0.686675	8.70651e-15	9.98485e-14
ZNF451|26036	-0.657923	8.73125e-15	1.00053e-13
SMARCA1|6594	-0.438493	8.7596e-15	1.00219e-13
CTSZ|1522	-0.507594	9.14901e-15	1.04426e-13
EXOC7|23265	-0.493523	9.26319e-15	1.05646e-13
CCDC47|57003	-0.458213	9.35308e-15	1.06587e-13
RAB3IP|117177	-1.14261	9.58671e-15	1.09163e-13
TAF1|6872	-0.6038	1.05996e-14	1.20413e-13
HEXB|3074	-0.615043	1.08498e-14	1.23061e-13
CCNDBP1|23582	-1.66013	1.09475e-14	1.23975e-13
CCBE1|147372	-1.44418	1.10136e-14	1.24625e-13
GBP3|2635	-3.52485	1.18356e-14	1.33613e-13
GLO1|2739	-0.438479	1.1952e-14	1.34821e-13
CRISPLD1|83690	-1.55712	1.32074e-14	1.48866e-13
MANEA|79694	-0.753131	1.32226e-14	1.48921e-13
MIR155HG|114614	-2.77355	1.33987e-14	1.50788e-13
NOTCH2|4853	-0.581546	1.3579e-14	1.52697e-13
RPS4X|6191	-0.416777	1.3785e-14	1.54774e-13
RWDD1|51389	-0.661182	1.44914e-14	1.62578e-13
ARRDC4|91947	-1.60727	1.59361e-14	1.78095e-13
TMEM62|80021	-2.5262	1.62045e-14	1.80955e-13
ENO2|2026	-0.751659	1.65572e-14	1.8475e-13
SEPN1|57190	-0.465473	1.68379e-14	1.87738e-13
FAM195B|348262	-0.608584	1.83077e-14	2.03653e-13
YWHAQ|10971	-0.602607	1.83969e-14	2.04489e-13
ZFAND3|60685	-0.571909	1.85906e-14	2.06483e-13
ZNFX1|57169	-0.54151	1.87687e-14	2.083e-13
TCTN2|79867	-0.822857	1.90249e-14	2.10982e-13
TCFL5|10732	-0.587998	1.95265e-14	2.16213e-13
B3GAT3|26229	-0.538978	1.99182e-14	2.20381e-13
STXBP5|134957	-0.703587	2.05596e-14	2.27304e-13
NR5A2|2494	-3.48895	2.07834e-14	2.29427e-13
IRS2|8660	-1.60149	2.15668e-14	2.37712e-13
MRS2|57380	-0.759029	2.16242e-14	2.38163e-13
CRYL1|51084	-1.34537	2.59983e-14	2.84602e-13
CLIC1|1192	-0.433618	2.75096e-14	3.00919e-13
RDBP|7936	-0.576161	2.95112e-14	3.21839e-13
IGF2R|3482	-0.402828	2.97445e-14	3.24139e-13
uc001rjo.1	-3.33482	3.08846e-14	3.3631e-13
GJA1|2697	-1.23112	3.12672e-14	3.40219e-13
MAPK14|1432	-0.545071	3.48849e-14	3.78728e-13
EHHADH|1962	-1.94763	3.50465e-14	3.80197e-13
LEMD2|221496	-0.605762	3.62436e-14	3.92299e-13
RUNDC1|146923	-0.883961	3.92291e-14	4.2303e-13
SGK1|6446	-1.25193	4.12439e-14	4.44095e-13
SLC16A1|6566	-0.518247	4.22458e-14	4.54544e-13
MAP3K14|9020	-0.605385	4.37521e-14	4.70051e-13
SMPD1|6609	-0.824824	4.49466e-14	4.81809e-13
SLC16A14|151473	-2.13798	4.79732e-14	5.13491e-13
HDDC2|51020	-0.655591	4.88266e-14	5.22239e-13
MESDC1|59274	-0.654496	4.88718e-14	5.22335e-13
ANXA8|653145	-5.02493	5.09879e-14	5.44549e-13
UBE2O|63893	-0.623074	5.40648e-14	5.76984e-13
ASAH1|427	-0.534245	5.44625e-14	5.80799e-13
uc002jdy.1	-1.69928	5.95281e-14	6.34352e-13
ATP13A2|23400	-0.597512	6.02897e-14	6.41521e-13
CCDC113|29070	-2.42555	6.06039e-14	6.44391e-13
KIF3B|9371	-0.490328	6.07796e-14	6.45783e-13
TCF15|6939	-1.93295	6.38822e-14	6.7825e-13
LRRC58|116064	-0.50624	6.72209e-14	7.13173e-13
LRRC37A4|55073	-0.946236	6.74356e-14	7.14927e-13
H3F3B|3021	-0.427118	6.883e-14	7.29174e-13
PIN4|5303	-0.82802	7.21076e-14	7.62778e-13
uc002tmi.1	-1.27286	7.33305e-14	7.75147e-13
ITGA3|3675	-2.43807	7.42591e-14	7.83244e-13
BIRC2|329	-0.528125	7.63745e-14	8.04382e-13
ZNF673|55634	-0.953952	7.98984e-14	8.40883e-13
DIAPH2|1730	-0.804259	8.17913e-14	8.60177e-13
uc004dwz.2	-0.804976	9.20683e-14	9.64747e-13
GALNT10|55568	-0.55907	9.40094e-14	9.83661e-13
LOC100129550|100129550	-1.07256	9.44923e-14	9.87998e-13
KLF4|9314	-0.707512	9.74109e-14	1.01631e-12
SLC35F2|54733	-1.4763	1.00877e-13	1.05095e-12
PYGB|5834	-0.541244	1.03927e-13	1.08195e-12
PCNP|57092	-0.454337	1.04418e-13	1.08628e-12
C10orf72|196740	-2.96785	1.07238e-13	1.11401e-12
CCDC109B|55013	-0.625264	1.09218e-13	1.13376e-12
ECE1|1889	-0.530043	1.10343e-13	1.14462e-12
DNAJC7|7266	-0.48954	1.10619e-13	1.14666e-12
HEG1|57493	-0.431659	1.19081e-13	1.23028e-12
TMED7|51014	-0.496426	1.19511e-13	1.23352e-12
HMGN4|10473	-0.514891	1.22876e-13	1.26735e-12
uc001vvr.1	-3.80233	1.26255e-13	1.30127e-12
GRIPAP1|56850	-0.55189	1.36438e-13	1.40322e-12
ADI1|55256	-0.495737	1.37671e-13	1.4149e-12
uc003igi.1	-3.5602	1.48358e-13	1.52365e-12
RAB6B|51560	-1.05897	1.50477e-13	1.54212e-12
RBL1|5933	-0.605844	1.50467e-13	1.54212e-12
C20orf30|29058	-0.451178	1.55349e-13	1.58867e-12
SDC4|6385	-0.494827	1.56899e-13	1.60338e-12
STAU1|6780	-0.41216	1.60727e-13	1.63923e-12
UPRT|139596	-1.07057	1.64889e-13	1.68028e-12
KIAA0319|9856	-1.46469	1.65829e-13	1.68867e-12
TNS1|7145	-1.74619	1.66989e-13	1.69929e-12
XRN1|54464	-0.604671	1.68293e-13	1.71135e-12
KIAA0319L|79932	-0.531162	1.742e-13	1.77018e-12
TMEM49|81671	-0.505192	2.00598e-13	2.02986e-12
MXI1|4601	-1.28357	2.06127e-13	2.08435e-12
UBASH3B|84959	-0.825334	2.06854e-13	2.09024e-12
NGEF|25791	-1.79175	2.08917e-13	2.10961e-12
ZNF395|55893	-0.731189	2.20452e-13	2.22299e-12
GPS1|2873	-0.514109	2.23521e-13	2.25236e-12
TAF9B|51616	-0.711261	2.3753e-13	2.3852e-12
GOLGA8A|23015	-0.631516	2.50762e-13	2.51458e-12
DDX3X|1654	-0.382385	2.55704e-13	2.56058e-12
VNN1|8876	-2.56785	2.73968e-13	2.73968e-12
ABCB7|22	-0.843864	2.75569e-13	2.75379e-12
TIMM17B|10245	-0.637804	2.86647e-13	2.86251e-12
RGPD5|84220	-1.06881	2.91796e-13	2.91192e-12
NARF|26502	-0.638477	3.02581e-13	3.0133e-12
STEAP3|55240	-1.62955	3.34937e-13	3.32635e-12
TMED4|222068	-0.540849	3.41966e-13	3.39383e-12
DNAJC10|54431	-0.508304	3.44221e-13	3.41386e-12
AURKA|6790	-0.449971	3.47584e-13	3.44485e-12
NUP153|9972	-0.48556	3.49225e-13	3.4581e-12
PLAT|5327	-3.65061	3.49399e-13	3.4581e-12
DNMBP|23268	-0.50242	3.57683e-13	3.53524e-12
ATRN|8455	-0.488207	3.59942e-13	3.55514e-12
TRMT2B|79979	-0.79219	3.62842e-13	3.58133e-12
RAI14|26064	-0.657002	3.71926e-13	3.66848e-12
CNOT6L|246175	-0.864161	3.78183e-13	3.72766e-12
NSF|4905	-0.497635	3.8342e-13	3.7767e-12
ROR1|4919	-1.65929	3.93448e-13	3.87284e-12
TMEM131|23505	-0.529457	4.02794e-13	3.95944e-12
HIST1H2BJ|8970	-2.31541	4.14937e-13	4.07326e-12
TMSB10|9168	-0.471471	4.53156e-13	4.4424e-12
COL6A3|1293	-2.93526	4.57081e-13	4.47481e-12
CHI3L2|1117	-2.09773	4.63881e-13	4.534e-12
EPB41L4B|54566	-1.06435	4.64068e-13	4.534e-12
SKIV2L|6499	-0.553774	5.00494e-13	4.87013e-12
OTUD5|55593	-0.516671	5.03032e-13	4.89153e-12
SRPX|8406	-0.827521	5.2044e-13	5.054e-12
GLRX3|10539	-0.635764	5.34252e-13	5.18117e-12
PHF10|55274	-0.584822	5.38012e-13	5.21064e-12
STK32C|282974	-0.845884	5.37916e-13	5.21064e-12
RNF217|154214	-1.43152	5.73111e-13	5.54314e-12
RNF8|9025	-0.714835	5.89354e-13	5.69643e-12
OAT|4942	-0.517355	5.97636e-13	5.77262e-12
SNF8|11267	-0.60598	6.0096e-13	5.80085e-12
ELOVL2|54898	-0.675424	6.55346e-13	6.3216e-12
HM13|81502	-0.447917	6.57742e-13	6.34048e-12
JAM2|58494	-3.15526	6.78903e-13	6.53139e-12
USP33|23032	-0.554736	6.80409e-13	6.54153e-12
SPTBN1|6711	-0.422706	6.83414e-13	6.56604e-12
BIVM|54841	-0.642082	7.01016e-13	6.72175e-12
PDCD2|5134	-0.599889	7.60837e-13	7.26642e-12
RAB27B|5874	-1.07863	7.81891e-13	7.45764e-12
CALCOCO2|10241	-0.648875	7.86101e-13	7.49285e-12
KIAA1147|57189	-0.78601	7.89544e-13	7.52071e-12
FAM160B1|57700	-0.683604	8.07034e-13	7.68224e-12
EXOC2|55770	-0.689757	8.12114e-13	7.71535e-12
CTBP2|1488	-0.464421	8.8007e-13	8.33902e-12
GRB2|2885	-0.464271	8.91944e-13	8.446e-12
IL10RB|3588	-0.691885	1.08986e-12	1.02797e-11
B4GALT5|9334	-0.438313	1.15731e-12	1.08804e-11
TFPI|7035	-0.486435	1.24587e-12	1.16902e-11
TSPAN33|340348	-1.53257	1.39206e-12	1.30365e-11
PLEKHA1|59338	-0.605854	1.48968e-12	1.39236e-11
ERRFI1|54206	-1.27829	1.52988e-12	1.42717e-11
DNTTIP1|116092	-0.558665	1.53185e-12	1.42808e-11
IRAK2|3656	-1.19474	1.67059e-12	1.55341e-11
SLC2A1|6513	-1.81141	1.69502e-12	1.57511e-11
FGF2|2247	-0.570783	1.76583e-12	1.63671e-11
PNMA2|10687	-3.22537	1.79372e-12	1.66043e-11
ZNF292|23036	-0.616838	1.95115e-12	1.7981e-11
TLK2|11011	-0.598929	2.10719e-12	1.93695e-11
ZNF182|7569	-1.03874	2.23201e-12	2.04648e-11
ERLEC1|27248	-0.763195	2.26935e-12	2.07676e-11
FAM46A|55603	-2.08817	2.45552e-12	2.24146e-11
CD68|968	-1.78632	2.74615e-12	2.50201e-11
RGPD6|729540	-0.788315	2.81329e-12	2.56156e-11
CRLS1|54675	-0.620802	2.93066e-12	2.66675e-11
C6orf106|64771	-0.507782	2.99975e-12	2.72447e-11
FAM184A|79632	-3.30272	3.00237e-12	2.72514e-11
RIMS4|140730	-1.52538	3.02879e-12	2.7474e-11
C4orf3|401152	-0.682901	3.0324e-12	2.74894e-11
uc004dyq.2	-0.500474	3.04029e-12	2.75437e-11
S100A10|6281	-0.465774	3.09463e-12	2.79658e-11
CDK6|1021	-0.521857	3.36963e-12	3.03561e-11
PSMC5|5705	-0.448282	3.46027e-12	3.11144e-11
LAMB3|3914	-3.40977	3.4825e-12	3.12949e-11
TMEM59|9528	-0.488102	3.50524e-12	3.14797e-11
PDCD1LG2|80380	-1.59841	3.55715e-12	3.18864e-11
GPAM|57678	-0.773147	3.58177e-12	3.20872e-11
CXCL5|6374	-2.40457	3.58547e-12	3.21004e-11
OSR1|130497	-1.75139	3.66928e-12	3.27493e-11
TBC1D9|23158	-1.15826	3.68007e-12	3.28253e-11
FAM134C|162427	-0.734341	3.70602e-12	3.30364e-11
PHF20|51230	-0.442605	3.93399e-12	3.50038e-11
C15orf24|56851	-0.549445	3.96947e-12	3.52978e-11
PHF3|23469	-0.540731	4.01549e-12	3.5663e-11
POM121|9883	-0.456537	4.03305e-12	3.57971e-11
C17orf89|284184	-0.678979	4.34287e-12	3.84997e-11
ATRNL1|26033	-1.87019	4.36404e-12	3.86636e-11
RHEB|6009	-0.423201	4.39219e-12	3.88892e-11
CAPN2|824	-0.456813	4.59414e-12	4.06026e-11
KLF2|10365	-2.43672	4.61785e-12	4.07872e-11
PRRX1|5396	-2.38704	4.66308e-12	4.11616e-11
TUBA1C|84790	-0.387566	4.83858e-12	4.26847e-11
HDAC8|55869	-0.750413	4.86076e-12	4.28542e-11
DRAP1|10589	-0.536402	5.00038e-12	4.39619e-11
PPP2R2C|5522	-4.27812	5.00161e-12	4.39619e-11
CSTF2|1478	-0.646774	5.33258e-12	4.67855e-11
PRKCDBP|112464	-0.855207	5.42898e-12	4.75736e-11
NPLOC4|55666	-0.432333	5.44901e-12	4.77201e-11
MAL2|114569	-3.72151	5.53243e-12	4.84214e-11
RP2|6102	-0.618444	5.60197e-12	4.89706e-11
RPN2|6185	-0.376841	5.7163e-12	4.99399e-11
SH3RF2|153769	-1.9438	5.90014e-12	5.14216e-11
SPARC|6678	-0.375231	5.95797e-12	5.18943e-11
ATG5|9474	-0.51892	6.06245e-12	5.27407e-11
NENF|29937	-0.600275	6.22305e-12	5.39755e-11
SRP68|6730	-0.533299	6.29772e-12	5.45249e-11
KDELR2|11014	-0.400587	6.31773e-12	5.46654e-11
DPM1|8813	-0.458082	6.35814e-12	5.49821e-11
SKA2|348235	-0.522084	6.68022e-12	5.76638e-11
KCNS1|3787	-2.19372	6.68533e-12	5.76734e-11
HLA-DMA|3108	-3.89502	6.79907e-12	5.85847e-11
AMPD3|272	-2.68057	6.92138e-12	5.95321e-11
GMPR|2766	-1.83883	8.00538e-12	6.86923e-11
EIF3A|8661	-0.404116	8.7771e-12	7.51802e-11
CHST7|56548	-1.6653	8.91585e-12	7.63235e-11
CLDND1|56650	-0.48868	8.95135e-12	7.6582e-11
ARPC2|10109	-0.432541	9.05022e-12	7.73458e-11
CIITA|4261	-5.67798	9.53355e-12	8.12742e-11
CDH10|1008	-0.601469	1.03129e-11	8.76598e-11
BCAT1|586	-0.449984	1.05693e-11	8.97865e-11
SLC30A1|7779	-0.816884	1.06168e-11	9.01372e-11
SLC5A3|6526	-0.726979	1.06358e-11	9.02454e-11
PHF15|23338	-0.448602	1.07294e-11	9.09855e-11
OSBPL6|114880	-0.806953	1.07815e-11	9.13739e-11
KIAA1244|57221	-0.962218	1.1091e-11	9.38321e-11
FOXE1|2304	-0.715671	1.15872e-11	9.78583e-11
B3GNT5|84002	-0.786633	1.17284e-11	9.89064e-11
EZH1|2145	-0.676236	1.17319e-11	9.89064e-11
PSG5|5673	-2.39738	1.18204e-11	9.95946e-11
FTSJ1|24140	-0.500304	1.19687e-11	1.00775e-10
TAB2|23118	-0.436572	1.19745e-11	1.00775e-10
CPD|1362	-0.428783	1.23253e-11	1.03547e-10
POM121C|100101267	-0.450009	1.25687e-11	1.05469e-10
AGBL5|60509	-0.702133	1.29558e-11	1.08591e-10
MAN2B2|23324	-0.566379	1.29904e-11	1.08818e-10
FAM111B|374393	-0.577071	1.30865e-11	1.0956e-10
TMED5|50999	-0.433913	1.31503e-11	1.1003e-10
FGD1|2245	-0.606129	1.32121e-11	1.10483e-10
PFN2|5217	-0.40969	1.34625e-11	1.12447e-10
MLF1|4291	-0.575486	1.36638e-11	1.14062e-10
METTL10|399818	-0.776056	1.37079e-11	1.14364e-10
HSD17B11|51170	-1.09545	1.40304e-11	1.1692e-10
ARHGEF9|23229	-0.550921	1.45358e-11	1.21062e-10
TMEM123|114908	-0.381533	1.52864e-11	1.2724e-10
SNX12|29934	-0.620683	1.58215e-11	1.31618e-10
CHMP6|79643	-0.85541	1.62418e-11	1.34649e-10
ASAP2|8853	-0.61972	1.67622e-11	1.38804e-10
CYP4V2|285440	-5.22786	1.71915e-11	1.42115e-10
NDUFB11|54539	-0.480179	1.71844e-11	1.42115e-10
CHST3|9469	-0.4953	1.74241e-11	1.43956e-10
uc003xel.1	-1.0468	1.74721e-11	1.4427e-10
SLMO2|51012	-0.416171	1.77641e-11	1.46597e-10
UHRF1BP1|54887	-0.713595	1.82222e-11	1.5012e-10
REPS1|85021	-0.605543	1.86452e-11	1.5343e-10
ARPC1B|10095	-0.425456	1.93282e-11	1.5896e-10
CSAG1|158511	-1.86118	1.97687e-11	1.6249e-10
CNBP|7555	-0.421753	2.06351e-11	1.6913e-10
PAPPA|5069	-0.721122	2.11437e-11	1.73005e-10
TRANK1|9881	-3.34585	2.114e-11	1.73005e-10
C7orf42|55069	-0.456486	2.14743e-11	1.75511e-10
EBF3|253738	-6.30883	2.19822e-11	1.79358e-10
NCEH1|57552	-1.96218	2.2402e-11	1.8268e-10
CDS2|8760	-0.58857	2.30625e-11	1.8796e-10
STMN3|50861	-0.55591	2.39467e-11	1.94617e-10
DOCK2|1794	-1.65346	2.57184e-11	2.08664e-10
RNF6|6049	-0.470846	2.6028e-11	2.10821e-10
PITPNM2|57605	-0.787787	2.63686e-11	2.1346e-10
FAM43A|131583	-0.575253	2.75886e-11	2.23211e-10
RFX8|731220	-2.68047	2.88549e-11	2.33326e-10
RIN2|54453	-0.568264	2.88852e-11	2.3344e-10
uc003fpg.3	-0.768374	3.00853e-11	2.42732e-10
UBQLN2|29978	-0.54703	3.03744e-11	2.44927e-10
PIGT|51604	-0.404734	3.17927e-11	2.56078e-10
PPP1R13L|10848	-0.548204	3.21271e-11	2.58628e-10
RAP1A|5906	-0.466703	3.24397e-11	2.60854e-10
CSGALNACT1|55790	-2.34389	3.45464e-11	2.77485e-10
DLK2|65989	-1.17322	3.75692e-11	3.0143e-10
KIFC1|3833	-0.415647	3.91598e-11	3.13149e-10
C3orf26|84319	-0.548739	3.92341e-11	3.13569e-10
TMEM185B|79134	-0.623386	4.05799e-11	3.23966e-10
LIMD1|8994	-0.487399	4.104e-11	3.27278e-10
MTHFD2L|441024	-0.698338	4.20483e-11	3.35134e-10
BUB1|699	-0.429555	4.23361e-11	3.3687e-10
AASS|10157	-3.51053	4.34579e-11	3.45416e-10
GNA13|10672	-0.450291	4.56286e-11	3.62271e-10
EIF1AX|1964	-0.419033	4.61447e-11	3.66167e-10
BRI3|25798	-0.488428	4.63733e-11	3.6778e-10
ENC1|8507	-0.699674	4.80584e-11	3.80517e-10
PGM5|5239	-1.52107	4.88817e-11	3.86612e-10
ITSN2|50618	-0.903882	4.96952e-11	3.92187e-10
MCOLN3|55283	-1.9123	5.42416e-11	4.27134e-10
BCCIP|56647	-0.562539	5.45712e-11	4.29496e-10
SAMD10|140700	-1.05791	5.60803e-11	4.40706e-10
YPEL5|51646	-0.653918	5.72913e-11	4.49191e-10
DOCK1|1793	-0.477366	5.9227e-11	4.63613e-10
uc003pju.1	-0.724653	6.02441e-11	4.71319e-10
MSN|4478	-0.407428	6.03491e-11	4.71886e-10
ARSB|411	-0.550569	6.32456e-11	4.94266e-10
FAM176A|84141	-0.940546	6.40416e-11	4.99946e-10
WBSCR22|114049	-0.438743	6.43184e-11	5.01836e-10
ALPK1|80216	-6.11132	6.46505e-11	5.04155e-10
DBF4B|80174	-0.713742	6.61962e-11	5.15931e-10
KDM4B|23030	-0.671612	6.62637e-11	5.16178e-10
MBD2|8932	-0.545196	6.73644e-11	5.23905e-10
MR1|3140	-1.41529	6.76022e-11	5.2519e-10
NCRNA00152|112597	-1.01575	6.83898e-11	5.31022e-10
LOC388152|388152	-0.531033	7.00344e-11	5.435e-10
ZNF322A|79692	-0.681446	7.03835e-11	5.45916e-10
IGBP1|3476	-0.612495	7.08572e-11	5.49001e-10
PDLIM5|10611	-0.479701	7.18818e-11	5.56641e-10
MPZL1|9019	-0.450023	7.50114e-11	5.80254e-10
FAM198B|51313	-1.2496	7.56705e-11	5.8504e-10
MCFD2|90411	-0.445235	7.97044e-11	6.15897e-10
C1orf9|51430	-0.523479	7.98342e-11	6.16571e-10
IL1B|3553	-5.04597	8.29109e-11	6.39649e-10
TICAM2|353376	-1.07623	8.40886e-11	6.48388e-10
SFRS12IP1|285672	-0.563707	8.4152e-11	6.48531e-10
PPP1R14B|26472	-0.37357	8.74588e-11	6.72939e-10
MAEA|10296	-0.420196	8.99349e-11	6.91255e-10
FAM81A|145773	-1.29275	9.00744e-11	6.91959e-10
ARRDC3|57561	-1.33639	9.24986e-11	7.09474e-10
BAT2|7916	-0.37224	9.28664e-11	7.11517e-10
CD83|9308	-1.19602	9.28322e-11	7.11517e-10
KIAA0495|57212	-0.575391	9.50203e-11	7.27247e-10
NOS1AP|9722	-1.6375	9.51838e-11	7.28113e-10
MAGEA6|4105	-3.56544	9.93871e-11	7.5866e-10
SUPT4H1|6827	-0.543599	1.0416e-10	7.94258e-10
CHM|1121	-0.53498	1.08395e-10	8.26109e-10
ATP1B3|483	-0.356459	1.1616e-10	8.83894e-10
PON2|5445	-0.424662	1.18606e-10	9.0203e-10
RAB7A|7879	-0.358868	1.18905e-10	9.03827e-10
MRPS10|55173	-0.622674	1.19934e-10	9.11171e-10
LYSMD2|256586	-1.97105	1.21848e-10	9.23757e-10
STS|412	-1.25146	1.22435e-10	9.27242e-10
PLS1|5357	-1.33695	1.23392e-10	9.34001e-10
PPP2R5A|5525	-0.796614	1.24088e-10	9.38785e-10
NEDD4L|23327	-1.62513	1.29979e-10	9.82323e-10
PGM3|5238	-0.563861	1.37736e-10	1.03986e-09
PPP1R9B|84687	-0.459763	1.50459e-10	1.1306e-09
TMSB15B|286527	-0.691974	1.54566e-10	1.15965e-09
uc004aaz.1	-1.74076	1.56631e-10	1.17392e-09
ITGA2|3673	-1.7232	1.59967e-10	1.1983e-09
RXRB|6257	-0.604678	1.77166e-10	1.3203e-09
GNG5|2787	-0.431271	1.78317e-10	1.3275e-09
RAC1|5879	-0.375342	1.78901e-10	1.33048e-09
ZRANB1|54764	-0.67638	1.86235e-10	1.38359e-09
FOXK2|3607	-0.419268	1.95166e-10	1.44771e-09
STK40|83931	-0.586334	2.00523e-10	1.48669e-09
NCOA3|8202	-0.506339	2.0725e-10	1.53499e-09
ERP44|23071	-0.44129	2.10926e-10	1.56142e-09
IFI44|10561	-2.24217	2.12237e-10	1.56951e-09
RPS27L|51065	-0.664365	2.16118e-10	1.5974e-09
C8orf58|541565	-0.655441	2.19923e-10	1.62469e-09
KIAA1549|57670	-0.690678	2.21047e-10	1.63215e-09
ZNF12|7559	-0.594738	2.23491e-10	1.64936e-09
GOLGB1|2804	-0.462167	2.24819e-10	1.65747e-09
POU4F1|5457	-1.25077	2.3718e-10	1.74503e-09
HIST2H2AA3|8337	-0.876718	2.4616e-10	1.80743e-09
GTPBP2|54676	-0.490419	2.47959e-10	1.81971e-09
VEZF1|7716	-0.513657	2.51141e-10	1.84212e-09
ITGB8|3696	-0.652552	2.60136e-10	1.90617e-09
SLC23A2|9962	-0.507829	2.64654e-10	1.93731e-09
KIF21A|55605	-3.58401	2.64934e-10	1.93838e-09
CCDC22|28952	-0.755232	2.65906e-10	1.94451e-09
GTF3A|2971	-0.428199	2.67176e-10	1.9528e-09
PSD3|23362	-0.585068	2.67612e-10	1.955e-09
FAM104B|90736	-0.954312	2.78464e-10	2.03222e-09
SNX11|29916	-0.696592	2.82375e-10	2.05868e-09
MED12|9968	-0.52335	2.82815e-10	2.06085e-09
HK1|3098	-0.372459	2.8467e-10	2.07228e-09
ENPP5|59084	-3.71025	3.10978e-10	2.26038e-09
RNF157|114804	-2.81768	3.311e-10	2.4006e-09
GPSM2|29899	-0.497673	3.33953e-10	2.41886e-09
ECT2|1894	-0.389289	3.36035e-10	2.43272e-09
SYTL4|94121	-1.577	3.372e-10	2.43871e-09
RNF7|9616	-0.514934	3.40461e-10	2.4586e-09
WDR45|11152	-0.576913	3.41305e-10	2.46346e-09
SAP30L|79685	-0.504235	3.60377e-10	2.59593e-09
POMT1|10585	-0.453673	3.80595e-10	2.73612e-09
TFG|10342	-0.403946	3.98555e-10	2.86096e-09
FAM126B|285172	-0.716499	4.0271e-10	2.88935e-09
RIPK4|54101	-0.736557	4.14465e-10	2.97074e-09
DFNA5|1687	-0.791712	4.2451e-10	3.03973e-09
C21orf63|59271	-0.934785	4.24864e-10	3.04076e-09
PTPRJ|5795	-0.532688	4.27091e-10	3.05518e-09
LOC221710|221710	-0.677273	4.28535e-10	3.064e-09
CLPTM1L|81037	-0.371446	4.44435e-10	3.17454e-09
uc002wfp.1	-4.54627	4.45919e-10	3.18356e-09
DIRC2|84925	-0.669319	4.46442e-10	3.18572e-09
FNDC3A|22862	-0.504702	4.59631e-10	3.27822e-09
FAM110A|83541	-0.688201	4.71469e-10	3.36099e-09
DNAJC5|80331	-0.378726	4.74489e-10	3.38085e-09
RHOBTB2|23221	-0.480858	4.8835e-10	3.47619e-09
OFD1|8481	-0.639163	4.89278e-10	3.48108e-09
HOXB4|3214	-0.538263	4.90369e-10	3.48712e-09
KRT15|3866	-1.46255	5.22639e-10	3.71294e-09
ZNF511|118472	-0.67113	5.26236e-10	3.73483e-09
SMAGP|57228	-1.15825	5.29424e-10	3.75561e-09
C10orf84|63877	-0.741575	5.36891e-10	3.80298e-09
HNRNPH2|3188	-0.386952	5.41138e-10	3.83118e-09
ARAF|369	-0.520649	5.4821e-10	3.87935e-09
C17orf101|79701	-0.633115	5.7823e-10	4.08778e-09
SERPINB3|6317	-3.95769	6.05403e-10	4.27361e-09
CD2AP|23607	-0.500959	6.08403e-10	4.29269e-09
UGGT1|56886	-0.409401	6.14162e-10	4.33121e-09
TRIB3|57761	-0.597129	6.36026e-10	4.47665e-09
FOXF2|2295	-2.10013	6.63483e-10	4.65857e-09
PSMF1|9491	-0.379185	6.64485e-10	4.66334e-09
NFKB1|4790	-0.465962	6.69563e-10	4.68986e-09
TAF4B|6875	-0.938837	6.69143e-10	4.68986e-09
BCL10|8915	-0.539056	6.73363e-10	4.71419e-09
ATP13A3|79572	-0.418456	6.74986e-10	4.72231e-09
PTPRR|5801	-2.35765	6.94279e-10	4.85123e-09
SLC35D1|23169	-0.692509	7.23848e-10	5.05051e-09
HSPA12A|259217	-1.34312	7.29377e-10	5.08663e-09
SUMO2|6613	-0.352972	7.47987e-10	5.20887e-09
SEC11A|23478	-0.388589	7.49816e-10	5.21909e-09
LSM12|124801	-0.49195	7.8265e-10	5.44239e-09
FOXB1|27023	-3.40942	7.84497e-10	5.45261e-09
FAM120C|54954	-0.728021	7.91405e-10	5.49798e-09
SEC14L1|6397	-0.429561	7.92139e-10	5.50044e-09
GOLM1|51280	-0.438419	8.42644e-10	5.84271e-09
CYFIP2|26999	-3.66933	8.53061e-10	5.90361e-09
TCEAL8|90843	-1.1645	8.91528e-10	6.16687e-09
CTPS2|56474	-0.67366	8.94496e-10	6.18148e-09
FIG4|9896	-0.621655	8.94449e-10	6.18148e-09
DCBLD2|131566	-1.11734	9.08657e-10	6.27334e-09
SIAH2|6478	-0.57874	9.30513e-10	6.40892e-09
TCEB3|6924	-0.38323	9.37615e-10	6.44862e-09
BAD|572	-0.484449	9.57986e-10	6.58245e-09
uc003ekp.2	-1.60294	9.87108e-10	6.77611e-09
NAV3|89795	-1.04587	1.01407e-09	6.95126e-09
PTGFR|5737	-0.94649	1.07178e-09	7.32605e-09
PROCR|10544	-0.759822	1.12673e-09	7.69069e-09
KTELC1|56983	-0.606023	1.19158e-09	8.1104e-09
COL17A1|1308	-4.14311	1.22158e-09	8.29504e-09
ZBTB44|29068	-0.562431	1.23632e-09	8.39117e-09
BDKRB2|624	-1.00617	1.27189e-09	8.62449e-09
CAPRIN2|65981	-0.518604	1.32054e-09	8.92924e-09
MYEF2|50804	-0.56122	1.32568e-09	8.95981e-09
ALG3|10195	-0.492849	1.41482e-09	9.53996e-09
RALGPS2|55103	-0.449846	1.45261e-09	9.78565e-09
ADAMTS16|170690	-2.52456	1.4538e-09	9.78911e-09
VPS4B|9525	-0.477423	1.48022e-09	9.95774e-09
GKAP1|80318	-3.84353	1.48613e-09	9.98817e-09
PPT2|9374	-0.586645	1.48544e-09	9.98817e-09
AP1S1|1174	-0.423529	1.54789e-09	1.03839e-08
PPIEL|728448	-3.09291	1.5918e-09	1.06686e-08
TMEM54|113452	-0.932108	1.61296e-09	1.08054e-08
RASAL2|9462	-0.540649	1.61697e-09	1.08273e-08
CSRP1|1465	-0.697999	1.62184e-09	1.08549e-08
TSR2|90121	-0.653629	1.64589e-09	1.10056e-08
RPTOR|57521	-0.439431	1.68392e-09	1.12495e-08
HHIP|64399	-3.08649	1.74358e-09	1.16319e-08
SPRY1|10252	-0.93148	1.78208e-09	1.18832e-08
IQCB1|9657	-0.518197	1.79543e-09	1.19612e-08
YIPF3|25844	-0.533359	1.79785e-09	1.19718e-08
HMGA1|3159	-0.527678	1.80802e-09	1.2034e-08
PIGN|23556	-0.732413	1.82661e-09	1.21466e-08
TM7SF3|51768	-0.450479	1.82638e-09	1.21466e-08
SHOC2|8036	-0.566285	1.85366e-09	1.23095e-08
TBC1D23|55773	-0.47232	1.86339e-09	1.23684e-08
CYP27B1|1594	-1.62604	1.93571e-09	1.28366e-08
LOC550112|550112	-0.779256	1.96539e-09	1.30155e-08
RPS6KB1|6198	-0.564769	1.9893e-09	1.31618e-08
MESDC2|23184	-0.424442	1.99084e-09	1.3166e-08
ZCRB1|85437	-0.550256	2.00752e-09	1.32702e-08
C11orf68|83638	-0.513088	2.09722e-09	1.38126e-08
RAB22A|57403	-0.393264	2.18554e-09	1.43877e-08
RTN3|10313	-0.356065	2.20365e-09	1.45003e-08
IGFBP1|3484	-3.62097	2.22376e-09	1.4626e-08
DHX8|1659	-0.431089	2.23382e-09	1.46855e-08
B4GALT4|8702	-0.646509	2.28386e-09	1.50008e-08
uc003cmy.1	-0.764405	2.44221e-09	1.60045e-08
LRIG1|26018	-0.946673	2.51051e-09	1.64447e-08
uc001gcd.2	-0.441984	2.52593e-09	1.65381e-08
RNF144A|9781	-0.655348	2.59067e-09	1.6939e-08
ADAM10|102	-0.417588	2.64068e-09	1.72503e-08
RALGAPB|57148	-0.3585	2.69232e-09	1.75639e-08
PAM|5066	-0.365938	2.71712e-09	1.77177e-08
PGS1|9489	-0.601684	2.83938e-09	1.84899e-08
MED13|9969	-0.464329	2.88615e-09	1.87437e-08
ATP5E|514	-0.349352	2.93968e-09	1.90743e-08
CTTN|2017	-0.341011	3.05949e-09	1.98427e-08
TMBIM1|64114	-0.447286	3.18725e-09	2.06528e-08
CLCN4|1183	-1.47558	3.24724e-09	2.10321e-08
ZDHHC6|64429	-0.560921	3.3044e-09	2.13736e-08
UXS1|80146	-0.52057	3.3085e-09	2.13905e-08
CENPI|2491	-0.53126	3.3377e-09	2.15696e-08
KRTCAP2|200185	-0.481357	3.378e-09	2.18203e-08
DNAJC3|5611	-0.489595	3.44296e-09	2.223e-08
CDH4|1002	-7.86599	3.44877e-09	2.22576e-08
ZNF337|26152	-0.507092	3.45031e-09	2.22576e-08
MAGEE1|57692	-1.01831	3.46468e-09	2.23303e-08
NFKBIL1|4795	-0.70851	3.46773e-09	2.23401e-08
?|57714	-0.715816	3.48754e-09	2.24577e-08
ARID1B|57492	-0.371449	3.49545e-09	2.24985e-08
uc003nbc.1	-0.559308	3.54779e-09	2.28151e-08
uc003ijq.1	-2.19474	3.63061e-09	2.33269e-08
TMEM173|340061	-1.75605	3.6679e-09	2.35561e-08
ADPRH|141	-4.68781	3.70537e-09	2.37862e-08
FOXD1|2297	-0.461551	3.72238e-09	2.38847e-08
COIL|8161	-0.604262	3.72438e-09	2.3887e-08
MGAM|8972	-4.14464	3.80968e-09	2.44015e-08
FAM73A|374986	-0.548878	3.91383e-09	2.50464e-08
DOPEY2|9980	-1.54782	3.92668e-09	2.51175e-08
CASK|8573	-0.521946	4.11825e-09	2.62848e-08
CYLD|1540	-0.630784	4.13118e-09	2.63462e-08
TRUB1|142940	-0.56903	4.13152e-09	2.63462e-08
AP2M1|1173	-0.375159	4.4414e-09	2.82848e-08
NUS1|116150	-0.411604	4.45888e-09	2.83836e-08
uc003xds.2	-0.645243	4.48266e-09	2.85224e-08
SEC11C|90701	-0.69102	4.49522e-09	2.85898e-08
NRP1|8829	-0.429635	4.6313e-09	2.94294e-08
STOM|2040	-0.428336	4.69087e-09	2.97817e-08
CORO7|79585	-0.653611	4.81295e-09	3.05165e-08
PIGX|54965	-0.588395	4.84083e-09	3.06664e-08
OPTN|10133	-0.455079	4.86397e-09	3.07995e-08
PAQR9|344838	-1.86589	4.8952e-09	3.09836e-08
REEP1|65055	-1.5624	4.93916e-09	3.12345e-08
HMGN5|79366	-1.14393	4.94772e-09	3.1275e-08
NPHP3|27031	-0.59859	4.98104e-09	3.14718e-08
RPL38|6169	-0.372372	4.99803e-09	3.15654e-08
MAMLD1|10046	-0.708689	5.11636e-09	3.22422e-08
CANX|821	-0.312485	5.27269e-09	3.31984e-08
FAM156A|29057	-0.420367	5.27048e-09	3.31984e-08
uc003kne.2	-1.51024	5.62351e-09	3.53303e-08
BECN1|8678	-0.508982	5.77281e-09	3.62054e-08
DNER|92737	-1.11801	5.85335e-09	3.66787e-08
CBFB|865	-0.36725	5.89163e-09	3.68887e-08
FAM40B|57464	-1.01557	5.89199e-09	3.68887e-08
C2orf24|27013	-0.419803	5.9065e-09	3.69476e-08
POMGNT1|55624	-0.377903	5.96507e-09	3.72978e-08
CHPF2|54480	-0.389121	6.02712e-09	3.76695e-08
NEDD9|4739	-2.55911	6.43204e-09	4.00169e-08
MAP9|79884	-0.772021	6.47576e-09	4.02645e-08
DHRSX|207063	-0.853068	6.73839e-09	4.18794e-08
COL6A2|1292	-0.489527	6.80458e-09	4.22727e-08
FAM55C|91775	-0.442564	6.81855e-09	4.23413e-08
ZNF528|84436	-0.943748	7.05226e-09	4.37549e-08
RHOT1|55288	-0.521364	7.15788e-09	4.43721e-08
SENP6|26054	-0.434911	7.25821e-09	4.49555e-08
KIAA0754|643314	-0.662233	7.33027e-09	4.53629e-08
ARFGEF2|10564	-0.355275	7.65454e-09	4.72886e-08
HOXA9|3205	-0.577239	7.74458e-09	4.78244e-08
NPTX1|4884	-1.72773	7.89732e-09	4.87052e-08
GCA|25801	-2.30612	7.91378e-09	4.87859e-08
HAS3|3038	-1.69786	7.9399e-09	4.89261e-08
CLIC4|25932	-0.342323	8.0297e-09	4.94583e-08
CTGF|1490	-0.495292	8.041e-09	4.95068e-08
ERMP1|79956	-0.496235	8.09415e-09	4.98128e-08
EIF2AK4|440275	-0.394436	8.20843e-09	5.04946e-08
VSIG10|54621	-0.8682	8.23836e-09	5.06572e-08
PFKL|5211	-0.440767	8.32266e-09	5.11102e-08
NCSTN|23385	-0.382276	8.46586e-09	5.19676e-08
NDFIP1|80762	-0.37419	8.48916e-09	5.20664e-08
uc003osv.2	-0.473256	8.56369e-09	5.25012e-08
TUBG2|27175	-0.691732	8.77246e-09	5.37128e-08
ARMC10|83787	-0.567163	8.8685e-09	5.42778e-08
PTRH2|51651	-0.572181	8.88026e-09	5.42839e-08
RABL3|285282	-0.56617	8.88077e-09	5.42839e-08
SCML1|6322	-0.683169	9.00903e-09	5.50214e-08
DCLRE1A|9937	-0.734733	9.11211e-09	5.56039e-08
FOXO4|4303	-1.23387	9.3687e-09	5.70973e-08
TOMM70A|9868	-0.360616	9.46424e-09	5.76553e-08
MICAL2|9645	-0.831286	9.4841e-09	5.77519e-08
LSM5|23658	-0.500225	9.52683e-09	5.79633e-08
MYL12B|103910	-0.398601	9.64012e-09	5.85293e-08
ZNF674|641339	-1.18217	9.63624e-09	5.85293e-08
TDP2|51567	-0.47046	9.92868e-09	6.02559e-08
EIF2S2|8894	-0.341815	1.01613e-08	6.16161e-08
TNFAIP2|7127	-1.42041	1.01971e-08	6.18071e-08
GAPDH|2597	-0.442548	1.02033e-08	6.18188e-08
DUSP5|1847	-0.971071	1.04199e-08	6.3052e-08
FKBP5|2289	-3.08735	1.0587e-08	6.3956e-08
LYPD3|27076	-0.814758	1.10686e-08	6.68372e-08
BPTF|2186	-0.460348	1.11206e-08	6.71232e-08
MEA1|4201	-0.446462	1.17802e-08	7.10156e-08
LSAMP|4045	-2.37517	1.18106e-08	7.1169e-08
TM4SF1|4071	-0.484419	1.18811e-08	7.15642e-08
PCYOX1|51449	-0.440978	1.19426e-08	7.18744e-08
RAB11FIP5|26056	-0.602733	1.21366e-08	7.29811e-08
ECHDC1|55862	-0.404274	1.24739e-08	7.48848e-08
RFFL|117584	-0.64655	1.25567e-08	7.53191e-08
CMPK1|51727	-0.339233	1.26905e-08	7.60905e-08
HSPA5|3309	-0.314926	1.27145e-08	7.62024e-08
ADAMTS2|9509	-0.377957	1.28403e-08	7.68931e-08
IKZF5|64376	-0.806844	1.29047e-08	7.72462e-08
NUF2|83540	-0.381172	1.29298e-08	7.73646e-08
GLTP|51228	-0.614052	1.30675e-08	7.81239e-08
TSHZ3|57616	-1.71908	1.31417e-08	7.8535e-08
CDC5L|988	-0.39477	1.39231e-08	8.30331e-08
MAN2A1|4124	-0.404829	1.40874e-08	8.39434e-08
ABL2|27	-0.463309	1.44453e-08	8.58992e-08
NUP85|79902	-0.410733	1.48327e-08	8.80217e-08
FAM8A1|51439	-0.692018	1.52485e-08	9.03775e-08
uc003ojj.2	-0.485403	1.53134e-08	9.07253e-08
KIAA0494|9813	-0.394461	1.58332e-08	9.3728e-08
PHF16|9767	-0.765372	1.62182e-08	9.59283e-08
PIK3CB|5291	-0.553274	1.65259e-08	9.77083e-08
SSH1|54434	-0.422739	1.65786e-08	9.798e-08
PINK1|65018	-0.746675	1.68615e-08	9.94888e-08
RSBN1|54665	-0.645273	1.76354e-08	1.03801e-07
PNPO|55163	-0.631239	1.7836e-08	1.04939e-07
PREX1|57580	-2.33316	1.81347e-08	1.06566e-07
PDCD4|27250	-0.599083	1.82815e-08	1.07385e-07
WNT5B|81029	-0.634803	1.86263e-08	1.09322e-07
CCDC137|339230	-0.456897	1.88297e-08	1.10292e-07
DUSP7|1849	-0.594326	1.90836e-08	1.11688e-07
CD40|958	-0.519572	1.95203e-08	1.14105e-07
HDHD1A|8226	-0.689823	1.97183e-08	1.15123e-07
uc001laz.2	-0.722099	2.05887e-08	1.20011e-07
CDC42|998	-0.314861	2.06251e-08	1.20174e-07
APPBP2|10513	-0.47084	2.08753e-08	1.21583e-07
EHD3|30845	-0.683563	2.10974e-08	1.22778e-07
CABLES1|91768	-0.505691	2.13487e-08	1.2419e-07
PGBD1|84547	-0.834785	2.1415e-08	1.24486e-07
OSBPL9|114883	-0.456809	2.18835e-08	1.27097e-07
FAM134A|79137	-0.377048	2.21285e-08	1.28468e-07
HGS|9146	-0.369743	2.21555e-08	1.28573e-07
BRD2|6046	-0.328377	2.2406e-08	1.29975e-07
NGFR|4804	-2.54347	2.26776e-08	1.31497e-07
PRAF2|11230	-0.459807	2.27351e-08	1.31672e-07
YIPF6|286451	-0.719689	2.27705e-08	1.31824e-07
RAB11FIP1|80223	-0.817623	2.29031e-08	1.32539e-07
PDIA6|10130	-0.307432	2.32976e-08	1.34765e-07
MED20|9477	-0.559263	2.34341e-08	1.35449e-07
CASC4|113201	-0.453266	2.35464e-08	1.35881e-07
CPS1|1373	-2.86628	2.39045e-08	1.37892e-07
CADM1|23705	-1.89204	2.40142e-08	1.38414e-07
C3orf55|152078	-7.21561	2.4131e-08	1.39032e-07
PTX3|5806	-3.35689	2.42612e-08	1.39726e-07
LMBRD1|55788	-0.827619	2.47954e-08	1.42576e-07
TPX2|22974	-0.329283	2.50989e-08	1.44264e-07
VPS54|51542	-0.664529	2.51118e-08	1.44281e-07
TOM1L2|146691	-0.436849	2.56812e-08	1.47435e-07
SEC63|11231	-0.374258	2.58976e-08	1.48618e-07
TBC1D20|128637	-0.368735	2.61262e-08	1.4987e-07
BZW1|9689	-0.319866	2.62658e-08	1.50611e-07
PLA2G15|23659	-0.497208	2.66744e-08	1.52894e-07
DTNBP1|84062	-0.641432	2.74517e-08	1.57162e-07
ACTR2|10097	-0.291196	2.76338e-08	1.58079e-07
MATN2|4147	-1.31612	2.77487e-08	1.58611e-07
GXYLT1|283464	-0.664943	2.77749e-08	1.58698e-07
SNRNP48|154007	-0.48042	2.89987e-08	1.65233e-07
MBNL2|10150	-0.505197	2.90192e-08	1.65285e-07
STT3A|3703	-0.37133	2.91754e-08	1.66044e-07
GALNT1|2589	-0.427606	2.94889e-08	1.67762e-07
uc011edo.1	-0.988606	3.01614e-08	1.7125e-07
C11orf87|399947	-2.44243	3.04748e-08	1.72962e-07
CCNI|10983	-0.337991	3.05822e-08	1.73503e-07
PRPF6|24148	-0.329715	3.11825e-08	1.76701e-07
NGRN|51335	-0.360374	3.12938e-08	1.77262e-07
SLC35A2|7355	-0.504717	3.22842e-08	1.82514e-07
PIGZ|80235	-0.724822	3.24756e-08	1.83525e-07
GBP4|115361	-7.14552	3.32318e-08	1.87651e-07
ZBTB1|22890	-0.46205	3.35677e-08	1.894e-07
RALGAPA2|57186	-0.632547	3.3987e-08	1.91541e-07
PAK1|5058	-0.559407	3.42577e-08	1.92917e-07
CNIH4|29097	-0.454886	3.4995e-08	1.96762e-07
TTK|7272	-0.371358	3.70386e-08	2.07929e-07
PCDHGA7|56108	-0.952756	3.7094e-08	2.08159e-07
EVI5|7813	-0.677499	3.9467e-08	2.20618e-07
ZNF271|10778	-0.52376	4.02332e-08	2.24814e-07
MGC72080|389538	-0.859347	4.07756e-08	2.27581e-07
TNFRSF10C|8794	-2.46975	4.10856e-08	2.29223e-07
IKBIP|121457	-0.396906	4.12835e-08	2.30238e-07
C3orf1|51300	-0.405224	4.26364e-08	2.37417e-07
MLPH|79083	-1.1678	4.28686e-08	2.38618e-07
AR|367	-0.715963	4.33175e-08	2.40931e-07
KIAA1949|170954	-0.367097	4.43019e-08	2.46216e-07
HERC4|26091	-0.357665	4.43569e-08	2.46427e-07
TNIK|23043	-0.77525	4.43834e-08	2.4648e-07
HSPA2|3306	-0.596439	4.45202e-08	2.47145e-07
TRIO|7204	-0.362933	4.47601e-08	2.48381e-07
KCTD2|23510	-0.548394	4.5752e-08	2.53399e-07
SHB|6461	-0.331826	4.5844e-08	2.53811e-07
EPS8L2|64787	-0.694433	4.69469e-08	2.59817e-07
F8A1|8263	-0.544732	4.72306e-08	2.61287e-07
HDAC9|9734	-0.831035	4.82246e-08	2.66582e-07
PAK2|5062	-0.325681	4.93823e-08	2.72669e-07
TPRA1|131601	-0.537804	4.9599e-08	2.73761e-07
TMEM181|57583	-0.427335	4.97349e-08	2.74406e-07
LAMA5|3911	-0.978886	5.01262e-08	2.76459e-07
DYNLL2|140735	-0.55005	5.15497e-08	2.83877e-07
ITPR1|3708	-0.61302	5.1772e-08	2.84993e-07
COASY|80347	-0.376051	5.2023e-08	2.86265e-07
GXYLT2|727936	-0.784589	5.21876e-08	2.86953e-07
KDELC1|79070	-0.454225	5.2447e-08	2.88159e-07
LRRC59|55379	-0.326172	5.24286e-08	2.88159e-07
ANPEP|290	-1.16675	5.31919e-08	2.92141e-07
ELK3|2004	-0.55027	5.38666e-08	2.95622e-07
GPKOW|27238	-0.494193	5.59751e-08	3.06611e-07
IQSEC2|23096	-0.53342	5.63367e-08	3.08475e-07
TMEM158|25907	-1.38229	5.65234e-08	3.0938e-07
uc001zcp.1	-0.975302	5.67643e-08	3.10463e-07
KATNA1|11104	-0.55618	5.78566e-08	3.16079e-07
C6orf167|253714	-0.526461	5.835e-08	3.18654e-07
JMJD6|23210	-0.481684	5.99296e-08	3.27094e-07
TMEM231|79583	-0.833838	6.10692e-08	3.33e-07
NDUFC2|4718	-0.398937	6.14737e-08	3.35079e-07
NPEPL1|79716	-0.498647	6.15284e-08	3.35251e-07
ASAM|79827	-0.393599	6.28651e-08	3.42147e-07
KDM1B|221656	-0.543079	6.35786e-08	3.4577e-07
TMEM194A|23306	-0.423506	6.52164e-08	3.54277e-07
EIF5A2|56648	-0.661616	6.54675e-08	3.55508e-07
TP53BP2|7159	-0.332142	6.64095e-08	3.60352e-07
STX3|6809	-1.01985	6.69778e-08	3.63299e-07
COPB2|9276	-0.330474	6.75799e-08	3.66427e-07
RPL7L1|285855	-0.452529	6.83063e-08	3.70227e-07
CDC42EP3|10602	-0.602343	6.88781e-08	3.73047e-07
DNAJB4|11080	-0.398523	7.34283e-08	3.9665e-07
BTNL9|153579	-1.80652	7.34897e-08	3.96833e-07
PLOD1|5351	-0.387924	7.46812e-08	4.03116e-07
VEPH1|79674	-7.28302	7.55935e-08	4.07432e-07
SPEF2|79925	-1.07933	7.64068e-08	4.11356e-07
FXYD7|53822	-1.69303	7.73702e-08	4.16232e-07
UHMK1|127933	-0.484681	7.743e-08	4.16399e-07
MMP2|4313	-0.457469	7.78802e-08	4.18664e-07
GPR56|9289	-1.07977	7.8125e-08	4.19668e-07
PDCD7|10081	-0.573373	7.85223e-08	4.21645e-07
SUV39H1|6839	-0.568348	8.02237e-08	4.30302e-07
TTLL11|158135	-1.40165	8.0488e-08	4.31559e-07
CHIC1|53344	-0.640797	8.26499e-08	4.42822e-07
CRYBG3|131544	-0.762723	8.3957e-08	4.49325e-07
EFHD2|79180	-0.354921	8.66756e-08	4.63532e-07
SAMHD1|25939	-0.643579	8.74511e-08	4.67333e-07
TMCO1|54499	-0.366248	8.8842e-08	4.74415e-07
LMAN1|3998	-0.32683	8.991e-08	4.79409e-07
LMX1B|4010	-1.77745	9.0327e-08	4.81455e-07
APH1A|51107	-0.306688	9.04599e-08	4.81986e-07
PIGA|5277	-0.608071	9.08525e-08	4.83899e-07
FAM167B|84734	-4.16513	9.39103e-08	4.9945e-07
LMAN2|10960	-0.317677	9.73446e-08	5.17333e-07
CSNK2B|1460	-0.401416	1.02118e-07	5.41506e-07
SHC1|6464	-0.302318	1.04133e-07	5.5199e-07
COX17|10063	-0.757647	1.04651e-07	5.5453e-07
uc002bmd.2	-1.92267	1.0792e-07	5.70805e-07
MGAT1|4245	-0.336535	1.09025e-07	5.76232e-07
NIPAL3|57185	-0.637243	1.11571e-07	5.89255e-07
HOXA7|3204	-2.58581	1.16918e-07	6.16818e-07
MAD2L1BP|9587	-0.620837	1.17029e-07	6.17179e-07
KIF16B|55614	-0.560655	1.17918e-07	6.21228e-07
C6orf145|221749	-0.641296	1.20309e-07	6.33092e-07
FLOT1|10211	-0.400316	1.2205e-07	6.42018e-07
AMIGO1|57463	-1.08006	1.25699e-07	6.6049e-07
PTPN12|5782	-0.36099	1.26635e-07	6.65166e-07
DUSP22|56940	-0.78055	1.2693e-07	6.66477e-07
NET1|10276	-0.503819	1.30976e-07	6.8747e-07
PXMP4|11264	-0.442152	1.34461e-07	7.04484e-07
NDFIP2|54602	-0.526832	1.35537e-07	7.09864e-07
PRPF4B|8899	-0.342637	1.35823e-07	7.11101e-07
PHYHIPL|84457	-2.52389	1.43925e-07	7.5216e-07
uc001pyu.2	-7.17201	1.50194e-07	7.83784e-07
E2F7|144455	-0.471077	1.5084e-07	7.86873e-07
YEATS2|55689	-0.333287	1.53258e-07	7.98908e-07
STK39|27347	-0.74356	1.54251e-07	8.03507e-07
PHF8|23133	-0.45597	1.60771e-07	8.35964e-07
WTAP|9589	-0.470337	1.6139e-07	8.38878e-07
C11orf63|79864	-2.14292	1.6386e-07	8.50801e-07
FBXO25|26260	-0.786996	1.64911e-07	8.55595e-07
RAB43|339122	-0.555362	1.64961e-07	8.55595e-07
MTO1|25821	-0.520361	1.659e-07	8.59845e-07
LUC7L3|51747	-0.338377	1.67412e-07	8.67374e-07
RPRD1B|58490	-0.384914	1.68642e-07	8.73118e-07
ESM1|11082	-6.7695	1.68802e-07	8.73633e-07
SNRPB|6628	-0.274242	1.69596e-07	8.77432e-07
MAP3K7|6885	-0.391354	1.72821e-07	8.93797e-07
C6orf105|84830	-3.48449	1.73198e-07	8.95426e-07
HIST1H1C|3006	-0.817686	1.79167e-07	9.2529e-07
HOXB9|3219	-3.30601	1.83597e-07	9.4749e-07
EPS15|2060	-0.444944	1.86487e-07	9.6172e-07
VPS24|51652	-0.364343	1.884e-07	9.70894e-07
MTRF1L|54516	-0.476228	1.90102e-07	9.79314e-07
MMD|23531	-0.693559	1.93243e-07	9.93368e-07
THOC4|10189	-0.395418	1.93615e-07	9.94926e-07
AIDA|64853	-0.370987	1.94914e-07	1.00089e-06
PIK3C3|5289	-0.47644	2.01672e-07	1.03376e-06
MFSD10|10227	-0.369813	2.04175e-07	1.04548e-06
DCUN1D1|54165	-0.438247	2.05046e-07	1.04956e-06
REEP5|7905	-0.436226	2.06743e-07	1.0575e-06
CA5BP|340591	-0.798466	2.08576e-07	1.06574e-06
IFNAR2|3455	-0.59623	2.17949e-07	1.11206e-06
SAMD12|401474	-1.37915	2.18263e-07	1.11327e-06
GNB5|10681	-0.611923	2.22682e-07	1.13307e-06
OAS2|4939	-5.20323	2.22556e-07	1.13307e-06
P2RX4|5025	-0.724196	2.22572e-07	1.13307e-06
C2orf29|55571	-0.499605	2.25663e-07	1.14737e-06
GOLPH3L|55204	-0.50477	2.26791e-07	1.1527e-06
UBR2|23304	-0.536065	2.26895e-07	1.15282e-06
C19orf63|284361	-0.349758	2.36419e-07	1.19953e-06
ZNF702P|79986	-1.04005	2.40381e-07	1.21835e-06
SFRS17A|8227	-0.426285	2.41736e-07	1.22479e-06
DMXL2|23312	-0.416559	2.44797e-07	1.23942e-06
ENTPD7|57089	-0.543801	2.46123e-07	1.24527e-06
LRRC16A|55604	-0.523162	2.48785e-07	1.25785e-06
ZNF281|23528	-0.453496	2.52101e-07	1.27328e-06
HOXB7|3217	-0.460437	2.58489e-07	1.30418e-06
FAM13B|51306	-0.401241	2.67365e-07	1.34708e-06
SPRYD3|84926	-0.463701	2.69841e-07	1.35861e-06
LONRF2|164832	-1.11328	2.76502e-07	1.39117e-06
JTB|10899	-0.332061	2.76851e-07	1.39245e-06
RANBP9|10048	-0.397031	2.85434e-07	1.43262e-06
UBE2Q2|92912	-0.466966	2.90941e-07	1.45874e-06
IFT52|51098	-0.444073	2.91583e-07	1.46145e-06
GAP43|2596	-6.76151	2.97185e-07	1.48798e-06
SLC25A36|55186	-0.469166	2.98714e-07	1.49512e-06
EFTUD1|79631	-0.529989	3.06221e-07	1.53216e-06
ABT1|29777	-0.466231	3.09524e-07	1.54708e-06
SYDE1|85360	-0.376288	3.14123e-07	1.56953e-06
ZNF592|9640	-0.3903	3.15372e-07	1.57523e-06
GNS|2799	-0.293291	3.21203e-07	1.60263e-06
OCLN|4950	-3.24194	3.21302e-07	1.60263e-06
KCNMB4|27345	-1.76112	3.22438e-07	1.60774e-06
ABCF1|23	-0.32932	3.23491e-07	1.61243e-06
RAB4A|5867	-0.405553	3.24362e-07	1.61622e-06
HSP90AB1|3326	-0.26924	3.27212e-07	1.62929e-06
IL4R|3566	-0.451616	3.28723e-07	1.63625e-06
PSMD12|5718	-0.387408	3.29091e-07	1.63752e-06
UBE2V1|7335	-0.273044	3.29919e-07	1.64108e-06
FYB|2533	-1.91522	3.31214e-07	1.64695e-06
ANXA8L2|244	-4.03546	3.33832e-07	1.6594e-06
C6orf129|154467	-0.666396	3.3678e-07	1.67348e-06
uc001jcf.2	-0.8318	3.39752e-07	1.68767e-06
CPNE1|8904	-0.324622	3.44398e-07	1.70898e-06
ICA1L|130026	-1.30077	3.46545e-07	1.71845e-06
FLJ40330|645784	-1.13114	3.57288e-07	1.76809e-06
RBM39|9584	-0.27579	3.66827e-07	1.81343e-06
TM9SF4|9777	-0.284601	3.73975e-07	1.84813e-06
WHAMM|123720	-0.754952	3.82031e-07	1.88537e-06
OGFRL1|79627	-0.645378	3.87645e-07	1.91111e-06
LGR4|55366	-0.435167	3.91006e-07	1.92703e-06
RIOK3|8780	-0.524514	3.93e-07	1.93553e-06
BAT2L2|23215	-0.31793	3.99614e-07	1.96609e-06
CR1|1378	-6.23979	4.01598e-07	1.97451e-06
CCDC46|201134	-0.810068	4.03559e-07	1.9828e-06
CAPZA2|830	-0.32809	4.0381e-07	1.98336e-06
BCAR3|8412	-0.484241	4.06503e-07	1.99591e-06
PRRG1|5638	-0.534204	4.23844e-07	2.07964e-06
MGMT|4255	-0.494321	4.24889e-07	2.08406e-06
CUL9|23113	-0.486114	4.27575e-07	2.09581e-06
MRPL33|9553	-0.477906	4.34464e-07	2.12814e-06
RGL2|5863	-0.508707	4.34625e-07	2.12821e-06
FBXO5|26271	-0.410384	4.42764e-07	2.16439e-06
USP36|57602	-0.36776	4.47438e-07	2.18576e-06
SPRED3|399473	-1.78294	4.50374e-07	2.19936e-06
BCORL1|63035	-0.473753	4.52449e-07	2.20816e-06
UFM1|51569	-0.380864	4.52985e-07	2.20987e-06
AHI1|54806	-0.453838	4.54898e-07	2.21845e-06
ECHS1|1892	-0.350663	4.55141e-07	2.21889e-06
GAD1|2571	-4.66143	4.55869e-07	2.22094e-06
MPP4|58538	-2.06275	4.56546e-07	2.22274e-06
TMED9|54732	-0.268171	4.56944e-07	2.22393e-06
TNFRSF11A|8792	-5.6698	4.57109e-07	2.22398e-06
ADRB2|154	-3.04442	4.59821e-07	2.23567e-06
TBC1D22B|55633	-0.586449	4.63904e-07	2.254e-06
MED23|9439	-0.396869	4.66684e-07	2.26675e-06
MAP3K3|4215	-0.448318	4.78802e-07	2.32249e-06
TSPAN3|10099	-0.320137	4.79447e-07	2.32483e-06
HIVEP2|3097	-0.526356	4.90448e-07	2.37365e-06
TSPAN6|7105	-0.502337	4.90499e-07	2.37365e-06
KDM6A|7403	-0.445591	4.92543e-07	2.38234e-06
TRIM63|84676	-3.01272	5.03592e-07	2.43212e-06
ASRGL1|80150	-0.967635	5.062e-07	2.4439e-06
SCHIP1|29970	-0.654446	5.14153e-07	2.48064e-06
C5orf15|56951	-0.32873	5.23943e-07	2.5245e-06
PFDN4|5203	-0.470863	5.36316e-07	2.58326e-06
RWDD3|25950	-0.682698	5.37507e-07	2.58813e-06
DGKE|8526	-1.0826	5.42486e-07	2.61037e-06
ERGIC3|51614	-0.288487	5.46658e-07	2.62956e-06
RASA1|5921	-0.419583	5.51715e-07	2.653e-06
CKAP2L|150468	-0.390871	5.55854e-07	2.67202e-06
GBP5|115362	-5.88179	5.56439e-07	2.67394e-06
MRPL38|64978	-0.391947	5.71052e-07	2.74143e-06
MARCH8|220972	-0.752787	5.73055e-07	2.74922e-06
RNPEPL1|57140	-0.452975	5.86694e-07	2.80999e-06
CCDC90A|63933	-0.569115	5.89853e-07	2.82325e-06
C5orf25|375484	-0.866156	5.91296e-07	2.82921e-06
CLIP4|79745	-0.534614	5.98865e-07	2.86448e-06
SATB2|23314	-0.647159	6.03706e-07	2.88668e-06
SEPT8|23176	-0.357432	6.16615e-07	2.94451e-06
PPT1|5538	-0.294358	6.22564e-07	2.97095e-06
CD82|3732	-1.92022	6.23493e-07	2.9744e-06
DDX5|1655	-0.269291	6.29242e-07	2.99985e-06
SNX2|6643	-0.361158	6.32937e-07	3.01548e-06
LRRC33|375387	-2.22361	6.34288e-07	3.02092e-06
GNL1|2794	-0.357814	6.45293e-07	3.06929e-06
FZD5|7855	-1.39192	6.46441e-07	3.07373e-06
REPIN1|29803	-0.440493	6.54311e-07	3.10911e-06
uc003wne.1	-3.56821	6.55566e-07	3.11405e-06
C3orf15|89876	-2.1879	6.5798e-07	3.12346e-06
FAM149A|25854	-2.8314	6.62436e-07	3.14152e-06
ZNF187|7741	-0.843944	6.64742e-07	3.15038e-06
CENPA|1058	-0.433005	6.65017e-07	3.15065e-06
RGAG4|340526	-1.17103	6.65413e-07	3.1515e-06
TMEM87B|84910	-0.575595	6.85413e-07	3.24303e-06
INSIG2|51141	-0.853184	6.90826e-07	3.26757e-06
ZXDB|158586	-0.731849	6.93807e-07	3.2806e-06
ZDHHC1|29800	-0.916563	7.17222e-07	3.38799e-06
PIGK|10026	-0.362018	7.18301e-07	3.39198e-06
UPP1|7378	-0.928278	7.305e-07	3.44508e-06
FAM175B|23172	-0.572517	7.32226e-07	3.4521e-06
MKKS|8195	-0.373729	7.34321e-07	3.46084e-06
RRAS2|22800	-0.494051	7.40041e-07	3.4833e-06
C13orf29|283487	-0.865556	7.55864e-07	3.55542e-06
EHD1|10938	-0.347996	7.5564e-07	3.55542e-06
KIAA0776|23376	-0.494629	7.58545e-07	3.56687e-06
WBP2|23558	-0.400032	7.59915e-07	3.57214e-06
GSS|2937	-0.345854	7.7607e-07	3.64119e-06
MT1F|4494	-3.08802	7.89767e-07	3.70163e-06
TRIP12|9320	-0.294372	8.02942e-07	3.76094e-06
CASP3|836	-0.411823	8.03785e-07	3.76367e-06
PTPRH|5794	-0.535647	8.12744e-07	3.80439e-06
STRADB|55437	-0.714209	8.14413e-07	3.81097e-06
IQGAP3|128239	-0.33065	8.18094e-07	3.82448e-06
ST8SIA4|7903	-2.20709	8.20319e-07	3.83364e-06
STAT3|6774	-0.315238	8.25288e-07	3.85437e-06
KCNN4|3783	-1.10953	8.3057e-07	3.87153e-06
PDK2|5164	-0.635164	8.30054e-07	3.87153e-06
URGCP|55665	-0.465584	8.30409e-07	3.87153e-06
CRTAP|10491	-0.300239	8.51064e-07	3.96322e-06
PPM1H|57460	-1.58499	8.6724e-07	4.03725e-06
ETV4|2118	-1.11946	8.76996e-07	4.08135e-06
PRKRIR|5612	-0.373786	8.84296e-07	4.11135e-06
TIPRL|261726	-0.337301	8.85559e-07	4.1159e-06
uc003fax.1	-0.981882	8.92514e-07	4.14556e-06
NOL7|51406	-0.457413	8.98695e-07	4.17025e-06
C1QTNF2|114898	-2.44474	9.04004e-07	4.19353e-06
RLF|6018	-0.431468	9.04955e-07	4.1966e-06
LMNA|4000	-0.260026	9.09921e-07	4.21827e-06
FAM162A|26355	-0.533101	9.11278e-07	4.22321e-06
SEC22A|26984	-0.546086	9.15143e-07	4.23976e-06
PLK2|10769	-0.938967	9.23896e-07	4.27894e-06
FKBP9|11328	-0.350484	9.33914e-07	4.32119e-06
FBXO27|126433	-1.88952	9.39565e-07	4.34455e-06
AFAP1L1|134265	-1.11484	9.40768e-07	4.34872e-06
MAP2K3|5606	-0.440788	9.44091e-07	4.36129e-06
SPAG4|6676	-1.14548	9.64518e-07	4.44996e-06
C17orf58|284018	-0.650102	9.7276e-07	4.48656e-06
RARS2|57038	-0.397259	9.76018e-07	4.50015e-06
KIAA0226|9711	-0.432296	9.79778e-07	4.51604e-06
MANEAL|149175	-1.00146	9.80102e-07	4.51609e-06
MYO1E|4643	-0.474179	9.84986e-07	4.53715e-06
DCC|1630	-5.94509	9.8904e-07	4.55293e-06
SORL1|6653	-1.67769	1.03792e-06	4.76884e-06
uc003kjy.1	-2.24345	1.03947e-06	4.77443e-06
RGNEF|64283	-0.552099	1.06409e-06	4.88131e-06
TBC1D8|11138	-0.600987	1.07284e-06	4.91832e-06
CTNNAL1|8727	-0.323998	1.08613e-06	4.9761e-06
AP3S2|10239	-0.384998	1.09551e-06	5.01587e-06
INADL|10207	-1.10638	1.10686e-06	5.06624e-06
SNX1|6642	-0.324639	1.10809e-06	5.07028e-06
NUP43|348995	-0.362516	1.12648e-06	5.15113e-06
RAB11FIP2|22841	-0.616897	1.13384e-06	5.18314e-06
uc002hvx.2	-6.40586	1.14074e-06	5.21305e-06
MYH15|22989	-2.07827	1.14578e-06	5.23445e-06
FYTTD1|84248	-0.352349	1.17125e-06	5.34406e-06
PRPSAP1|5635	-0.463407	1.17405e-06	5.35344e-06
uc011bgq.1	-0.830415	1.21535e-06	5.5313e-06
RAPGEF2|9693	-0.486715	1.21881e-06	5.54528e-06
B3GNT1|11041	-0.477932	1.2212e-06	5.5544e-06
HBS1L|10767	-0.314359	1.23154e-06	5.59968e-06
CSE1L|1434	-0.253937	1.24171e-06	5.63883e-06
SCP2|6342	-0.319062	1.24475e-06	5.65084e-06
PIGG|54872	-0.479881	1.27935e-06	5.80245e-06
WHSC1|7468	-0.308355	1.29904e-06	5.88804e-06
PABPC1L|80336	-0.435651	1.30578e-06	5.9149e-06
FBXO45|200933	-0.442487	1.32916e-06	6.01892e-06
SKAP2|8935	-0.724555	1.34026e-06	6.06349e-06
C20orf43|51507	-0.297923	1.34306e-06	6.07423e-06
BRP44|25874	-0.368375	1.34787e-06	6.0941e-06
RNF149|284996	-0.49112	1.35665e-06	6.12995e-06
GLT25D1|79709	-0.254329	1.35734e-06	6.13118e-06
LOC100126784|100126784	-0.864829	1.37205e-06	6.19371e-06
LRRK1|79705	-0.461097	1.38694e-06	6.25704e-06
HSD17B10|3028	-0.357876	1.39221e-06	6.27887e-06
RAB27A|5873	-0.999698	1.39485e-06	6.28839e-06
POFUT2|23275	-0.349543	1.42965e-06	6.42963e-06
RIPK1|8737	-0.396508	1.44539e-06	6.4984e-06
EMP1|2012	-0.933939	1.44707e-06	6.50192e-06
ARMCX1|51309	-0.535483	1.45838e-06	6.54662e-06
AGPS|8540	-0.466274	1.46138e-06	6.55601e-06
ZXDC|79364	-0.413452	1.49636e-06	6.70671e-06
RGS4|5999	-2.51908	1.50973e-06	6.76453e-06
ARL2|402	-0.362127	1.52284e-06	6.81483e-06
VAT1|10493	-0.340532	1.5446e-06	6.90576e-06
TTC14|151613	-0.348426	1.55763e-06	6.95974e-06
EHMT2|10919	-0.314092	1.55897e-06	6.96358e-06
RPIA|22934	-0.544385	1.57003e-06	7.01079e-06
CPT1A|1374	-0.371879	1.60832e-06	7.17088e-06
FNDC4|64838	-1.18943	1.60886e-06	7.17088e-06
NHLRC3|387921	-0.617025	1.60874e-06	7.17088e-06
PMAIP1|5366	-0.807927	1.63697e-06	7.2894e-06
IL13RA1|3597	-0.339382	1.68051e-06	7.47412e-06
MRPS6|64968	-0.377844	1.70523e-06	7.5747e-06
C10orf118|55088	-0.646843	1.77067e-06	7.85815e-06
CCNYL1|151195	-0.578314	1.78618e-06	7.92213e-06
ZNF184|7738	-0.773236	1.79029e-06	7.93792e-06
CENPW|387103	-0.463719	1.80924e-06	8.01701e-06
C3orf39|84892	-0.428986	1.90284e-06	8.40085e-06
CDH13|1012	-5.07532	1.99446e-06	8.79728e-06
NUPL1|9818	-0.353205	1.99974e-06	8.81789e-06
uc003fdu.2	-3.15742	2.00714e-06	8.84783e-06
ZNF788|388507	-0.636703	2.03004e-06	8.94606e-06
ZFP3|124961	-0.652299	2.04603e-06	9.01374e-06
GMNN|51053	-0.406952	2.11367e-06	9.29759e-06
TOMM6|100188893	-0.341391	2.12718e-06	9.35417e-06
MT1E|4493	-1.98797	2.13806e-06	9.39915e-06
CBX1|10951	-0.316249	2.18994e-06	9.61843e-06
HELZ|9931	-0.411118	2.22041e-06	9.7493e-06
EIF6|3692	-0.312577	2.22511e-06	9.76398e-06
PAK3|5063	-1.89614	2.22497e-06	9.76398e-06
ZFX|7543	-0.435591	2.25126e-06	9.87573e-06
EDEM1|9695	-0.366655	2.25209e-06	9.87639e-06
SPATA2|9825	-0.518241	2.31618e-06	1.01451e-05
SESN2|83667	-0.662252	2.32088e-06	1.01626e-05
RAC2|5880	-1.72702	2.34156e-06	1.02501e-05
DDX42|11325	-0.269618	2.34576e-06	1.02653e-05
RNF213|57674	-0.345715	2.36389e-06	1.03385e-05
RPGR|6103	-0.707733	2.38694e-06	1.04361e-05
TNFRSF10A|8797	-4.7063	2.41557e-06	1.05581e-05
SP6|80320	-2.65704	2.41894e-06	1.05696e-05
HOMER3|9454	-0.486514	2.42288e-06	1.05836e-05
ADAP1|11033	-1.10149	2.42941e-06	1.06089e-05
PRKX|5613	-0.488677	2.4388e-06	1.06467e-05
WIPI1|55062	-0.672129	2.4404e-06	1.06505e-05
SPPL2A|84888	-0.458847	2.4595e-06	1.07241e-05
INTS2|57508	-0.625781	2.47137e-06	1.07726e-05
TRPC4AP|26133	-0.280953	2.47667e-06	1.07925e-05
SRPK1|6732	-0.329058	2.54365e-06	1.10777e-05
PARL|55486	-0.427855	2.62135e-06	1.14058e-05
TGFB1|7040	-0.437001	2.63673e-06	1.14658e-05
SEC61A1|29927	-0.249816	2.65389e-06	1.15369e-05
TH1L|51497	-0.283658	2.66007e-06	1.15603e-05
ADD3|120	-1.3718	2.67263e-06	1.16114e-05
SEC62|7095	-0.299253	2.67431e-06	1.16152e-05
CSRP2BP|57325	-0.349873	2.72966e-06	1.18449e-05
NIPA1|123606	-0.672938	2.75019e-06	1.19233e-05
WDTC1|23038	-0.332172	2.88051e-06	1.24546e-05
ABCA3|21	-0.771316	2.89882e-06	1.25263e-05
GOSR2|9570	-0.390389	2.97141e-06	1.28208e-05
TBC1D25|4943	-0.391505	2.97294e-06	1.28236e-05
NCOA1|8648	-0.508042	3.01082e-06	1.29754e-05
NOL11|25926	-0.360938	3.0145e-06	1.29873e-05
DUSP3|1845	-0.34346	3.03079e-06	1.30536e-05
P4HA2|8974	-0.433819	3.06261e-06	1.31867e-05
KIF18B|146909	-0.389092	3.11437e-06	1.34016e-05
OPA1|4976	-0.306982	3.16525e-06	1.36165e-05
GPR176|11245	-0.528582	3.23e-06	1.38826e-05
CNPY2|10330	-0.308777	3.3756e-06	1.44912e-05
RBPMS2|348093	-1.07559	3.42341e-06	1.46747e-05
TFAP2C|7022	-0.577099	3.47082e-06	1.48647e-05
ZNF641|121274	-0.822089	3.47432e-06	1.48752e-05
PRIM2|5558	-0.528886	3.47782e-06	1.48858e-05
KMO|8564	-6.28181	3.54537e-06	1.51615e-05
C20orf194|25943	-0.410063	3.55116e-06	1.51817e-05
C10orf58|84293	-0.859552	3.58068e-06	1.53034e-05
SYNCRIP|10492	-0.246846	3.59736e-06	1.53702e-05
EHBP1|23301	-0.354096	3.60729e-06	1.5408e-05
CLDN12|9069	-0.541645	3.61412e-06	1.54326e-05
ACAP2|23527	-0.326392	3.63649e-06	1.55236e-05
HECW1|23072	-0.819853	3.7423e-06	1.59564e-05
FAM26F|441168	-1.55465	3.77228e-06	1.60795e-05
SGK223|157285	-0.664235	3.77409e-06	1.60825e-05
uc004crl.2	-0.660437	3.78882e-06	1.61405e-05
CENPB|1059	-0.286138	3.79619e-06	1.61671e-05
uc003pyw.1	-0.889744	3.80174e-06	1.6186e-05
BCAP29|55973	-0.352194	3.83343e-06	1.63064e-05
IGF2BP2|10644	-0.434305	3.84546e-06	1.63432e-05
PRPS2|5634	-0.320737	3.89821e-06	1.65625e-05
SENP2|59343	-0.43664	3.90652e-06	1.65929e-05
PJA1|64219	-0.457973	3.90851e-06	1.65965e-05
GATA2|2624	-0.549706	4.09078e-06	1.7345e-05
FRMD4B|23150	-3.12717	4.09326e-06	1.73504e-05
KIAA0195|9772	-0.336436	4.13507e-06	1.75174e-05
KIAA1107|23285	-2.89309	4.18392e-06	1.77191e-05
AIG1|51390	-0.495543	4.19128e-06	1.77451e-05
RNF114|55905	-0.308016	4.23601e-06	1.79135e-05
PEAR1|375033	-2.49196	4.23793e-06	1.79163e-05
RNF5|6048	-0.376354	4.2957e-06	1.81393e-05
BHMT2|23743	-1.78287	4.30572e-06	1.81711e-05
ADAM15|8751	-0.31112	4.30817e-06	1.81761e-05
CXCL16|58191	-1.41035	4.37695e-06	1.8434e-05
GLCCI1|113263	-1.58267	4.39539e-06	1.85062e-05
RGAG1|57529	-0.739638	4.48178e-06	1.88535e-05
uc002wvf.2	-3.8129	4.51173e-06	1.89684e-05
TMEM41A|90407	-0.491237	4.58609e-06	1.92587e-05
ANKIB1|54467	-0.352113	4.65219e-06	1.95249e-05
MUT|4594	-0.467108	4.68151e-06	1.96365e-05
SCCPDH|51097	-0.323276	4.69594e-06	1.96913e-05
DUSP1|1843	-0.431761	4.73921e-06	1.98585e-05
CD81|975	-0.327133	4.76686e-06	1.99656e-05
NEK7|140609	-0.30429	4.78046e-06	2.00109e-05
WDR26|80232	-0.280722	4.83495e-06	2.02331e-05
TMEM109|79073	-0.278756	4.83741e-06	2.02376e-05
SMARCA2|6595	-3.3695	4.90708e-06	2.05171e-05
RNF141|50862	-0.642457	4.9118e-06	2.0531e-05
HGSNAT|138050	-0.365927	4.93222e-06	2.05984e-05
GPATCH8|23131	-0.321335	4.94532e-06	2.06472e-05
DPP9|91039	-0.289792	4.95117e-06	2.06656e-05
RCAN3|11123	-1.21909	5.09947e-06	2.126e-05
HSPA4L|22824	-0.790221	5.13269e-06	2.13924e-05
MORN2|729967	-0.531308	5.20655e-06	2.16815e-05
RANBP2|5903	-0.29474	5.25568e-06	2.18608e-05
GPR107|57720	-0.273964	5.25798e-06	2.18641e-05
VCAN|1462	-0.643814	5.26668e-06	2.18921e-05
PDE4B|5142	-0.712689	5.28326e-06	2.19503e-05
HERC3|8916	-0.715866	5.30557e-06	2.20366e-05
PPP2R2D|55844	-0.490342	5.34307e-06	2.2186e-05
TGFBR2|7048	-0.332002	5.41584e-06	2.24688e-05
LATS1|9113	-0.460589	5.47745e-06	2.27114e-05
PEX10|5192	-0.374402	5.48846e-06	2.27505e-05
CENPQ|55166	-0.58565	5.50087e-06	2.27954e-05
SNX30|401548	-0.400205	5.51554e-06	2.28496e-05
PCDHGC3|5098	-0.380766	5.5778e-06	2.30943e-05
PPIH|10465	-0.415317	5.585e-06	2.31175e-05
RNF24|11237	-0.670209	5.60569e-06	2.31965e-05
PLEK2|26499	-1.9389	5.80007e-06	2.39323e-05
BHLHE41|79365	-1.99598	5.84779e-06	2.40948e-05
TIMP3|7078	-1.66964	5.94865e-06	2.45034e-05
SPIN3|169981	-0.480989	5.98915e-06	2.46492e-05
ADRM1|11047	-0.300912	6.06913e-06	2.49641e-05
TRAM2|9697	-0.397575	6.25764e-06	2.56956e-05
ARHGAP5|394	-0.350066	6.29586e-06	2.58452e-05
FAM89B|23625	-0.336753	6.38301e-06	2.61955e-05
ELF4|2000	-0.323578	6.40237e-06	2.62675e-05
MOCS3|27304	-0.460107	6.4263e-06	2.63508e-05
LOC541471|541471	-0.494352	6.43864e-06	2.63864e-05
CUTA|51596	-0.310434	6.44599e-06	2.6409e-05
MGC57346|401884	-0.818944	6.49189e-06	2.65895e-05
SMG5|23381	-0.296611	6.50319e-06	2.66282e-05
ARNT2|9915	-1.31624	6.52722e-06	2.67191e-05
TAF5L|27097	-0.335245	6.55947e-06	2.68435e-05
BSDC1|55108	-0.32468	6.56876e-06	2.68739e-05
KPNA1|3836	-0.277413	6.70555e-06	2.74257e-05
B4GALT2|8704	-0.311388	6.82523e-06	2.78994e-05
uc002wry.2	-0.744571	6.90006e-06	2.81814e-05
DOM3Z|1797	-0.482961	6.9531e-06	2.8366e-05
TTC30A|92104	-0.837071	7.01296e-06	2.8594e-05
MDC1|9656	-0.311173	7.04688e-06	2.87161e-05
PANX2|56666	-0.794413	7.05196e-06	2.87287e-05
TRAF5|7188	-0.620102	7.10735e-06	2.89462e-05
CDC42EP4|23580	-0.361152	7.14124e-06	2.90679e-05
RNF10|9921	-0.296243	7.17097e-06	2.91807e-05
SF3B5|83443	-0.307039	7.20117e-06	2.92788e-05
DR1|1810	-0.319105	7.28361e-06	2.95974e-05
SENP5|205564	-0.43196	7.33855e-06	2.98122e-05
C10orf10|11067	-0.442429	7.43536e-06	3.01631e-05
PPP2R5D|5528	-0.296985	7.45716e-06	3.0243e-05
FCHSD2|9873	-0.415381	7.50642e-06	3.04172e-05
MRPL18|29074	-0.327074	7.5663e-06	3.06512e-05
PEX3|8504	-0.430516	7.59291e-06	3.07504e-05
GGH|8836	-0.272726	7.67103e-06	3.10407e-05
PI3|5266	-3.73806	7.69985e-06	3.11486e-05
MYLK|4638	-0.415774	7.74533e-06	3.13151e-05
VAPB|9217	-0.31224	7.81417e-06	3.15404e-05
RAPGEF4|11069	-2.66944	7.84708e-06	3.16556e-05
DNAJB11|51726	-0.277067	7.86329e-06	3.17033e-05
uc003sjv.2	-0.861045	7.87613e-06	3.17462e-05
CLDN11|5010	-2.31442	7.9234e-06	3.19189e-05
COL4A3BP|10087	-0.388598	7.96192e-06	3.20651e-05
TK1|7083	-0.314478	8.01589e-06	3.22735e-05
NDRG3|57446	-0.293843	8.05777e-06	3.24331e-05
SNX6|58533	-0.330172	8.0682e-06	3.2466e-05
TMEM150C|441027	-1.96645	8.16144e-06	3.28047e-05
ZNF514|84874	-0.607907	8.16772e-06	3.28208e-05
ABCB10|23456	-0.422445	8.34513e-06	3.34964e-05
CCDC92|80212	-0.434557	8.39891e-06	3.37029e-05
GNAI3|2773	-0.267136	8.41258e-06	3.37484e-05
C13orf37|440145	-0.328734	8.55338e-06	3.43037e-05
RNF138|51444	-0.428408	8.77817e-06	3.51467e-05
TCP1|6950	-0.231482	8.81768e-06	3.52854e-05
SKA3|221150	-0.381265	8.88939e-06	3.55527e-05
BTBD9|114781	-0.522982	8.89846e-06	3.5579e-05
uc002wlw.2	-0.529492	9.05292e-06	3.61666e-05
AMFR|267	-0.304492	9.09675e-06	3.63317e-05
VPS25|84313	-0.389696	9.35258e-06	3.73122e-05
CTBS|1486	-0.547903	9.42732e-06	3.75896e-05
SH2B3|10019	-0.479161	9.56301e-06	3.81096e-05
RNF19B|127544	-0.610217	9.6138e-06	3.82909e-05
FLRT2|23768	-0.646247	9.62462e-06	3.83234e-05
LPGAT1|9926	-0.352791	9.65073e-06	3.84168e-05
CCNA1|8900	-0.747171	9.95575e-06	3.95874e-05
C17orf62|79415	-0.306211	1.00676e-05	3.99881e-05
PRR11|55771	-0.469794	1.00672e-05	3.99881e-05
LMAN2L|81562	-0.461596	1.01445e-05	4.02827e-05
ODF2L|57489	-0.361661	1.01508e-05	4.02963e-05
PLEKHA2|59339	-0.395751	1.02079e-05	4.04898e-05
SCOC|60592	-0.322585	1.023e-05	4.05661e-05
CCDC56|28958	-0.426595	1.02442e-05	4.06113e-05
uc004acl.2	-3.70448	1.03171e-05	4.08782e-05
NME2|4831	-0.27979	1.03626e-05	4.10469e-05
uc002zks.3	-3.01176	1.04486e-05	4.1365e-05
UGCG|7357	-0.405198	1.0497e-05	4.15452e-05
C10orf88|80007	-0.654905	1.06535e-05	4.21301e-05
ELOVL4|6785	-0.637366	1.06982e-05	4.22952e-05
CAB39|51719	-0.359175	1.08382e-05	4.28254e-05
TOMM34|10953	-0.291995	1.10303e-05	4.35487e-05
FBXL17|64839	-0.504223	1.1128e-05	4.39223e-05
SEC24A|10802	-0.459922	1.11756e-05	4.40981e-05
uc001jef.2	-2.43096	1.13323e-05	4.46798e-05
APOOL|139322	-0.647846	1.134e-05	4.46979e-05
MYCBP|26292	-0.426147	1.14523e-05	4.51037e-05
GSTM3|2947	-0.337963	1.17706e-05	4.62943e-05
FAM45A|404636	-0.501256	1.17845e-05	4.63236e-05
MANBA|4126	-0.506782	1.20681e-05	4.73997e-05
NCBP2|22916	-0.293451	1.2152e-05	4.77035e-05
PHYHIP|9796	-2.0656	1.22342e-05	4.79999e-05
CFB|629	-1.30274	1.22392e-05	4.80066e-05
RNF130|55819	-0.363118	1.23221e-05	4.83187e-05
TSC22D1|8848	-0.299546	1.24229e-05	4.87007e-05
IGFBPL1|347252	-1.5591	1.24342e-05	4.87317e-05
H6PD|9563	-0.367342	1.25459e-05	4.91164e-05
MGC42105|167359	-3.05379	1.29516e-05	5.06497e-05
uc002tfj.3	-2.68512	1.30378e-05	5.09454e-05
RNASEL|6041	-1.0768	1.31227e-05	5.12633e-05
NCRNA00081|92482	-0.653714	1.33505e-05	5.21034e-05
MYB|4602	-1.22177	1.33771e-05	5.21867e-05
KPNB1|3837	-0.260241	1.34259e-05	5.2363e-05
CLGN|1047	-4.67302	1.35411e-05	5.27408e-05
SMARCD2|6603	-0.302052	1.36076e-05	5.29858e-05
CKAP2|26586	-0.258139	1.36898e-05	5.32913e-05
LYST|1130	-0.51965	1.43973e-05	5.58648e-05
CASP9|842	-0.677445	1.45526e-05	5.64374e-05
SMOX|54498	-0.597325	1.46003e-05	5.65919e-05
BTN3A2|11118	-0.621214	1.47596e-05	5.71787e-05
C7orf68|29923	-0.553211	1.485e-05	5.7498e-05
SEMA5B|54437	-1.85426	1.4919e-05	5.77496e-05
RGN|9104	-3.11579	1.5063e-05	5.82917e-05
WT1|7490	-1.23005	1.50926e-05	5.83904e-05
LOC344595|344595	-0.430761	1.51298e-05	5.8503e-05
SLC22A4|6583	-2.08313	1.51624e-05	5.86133e-05
YPEL1|29799	-0.764852	1.53115e-05	5.91738e-05
GRAMD1C|54762	-0.803754	1.5469e-05	5.97346e-05
ACSL1|2180	-0.374739	1.55733e-05	6.00892e-05
RIN1|9610	-0.414358	1.5627e-05	6.02641e-05
TRIML2|205860	-2.40169	1.56254e-05	6.02641e-05
LOC550643|550643	-0.466233	1.56903e-05	6.04763e-05
TP53I13|90313	-0.346648	1.57442e-05	6.06678e-05
SLC35A1|10559	-0.4569	1.57603e-05	6.07136e-05
TFDP1|7027	-0.261151	1.57897e-05	6.08106e-05
HMGN2|3151	-0.232624	1.58715e-05	6.10603e-05
GALNTL4|374378	-1.23117	1.59728e-05	6.14338e-05
FBXO8|26269	-0.62907	1.60359e-05	6.16438e-05
PXDN|7837	-0.241191	1.60497e-05	6.16803e-05
HMGN1|3150	-0.23878	1.62112e-05	6.22514e-05
AKAP1|8165	-0.352032	1.62185e-05	6.22629e-05
uc001ode.2	-1.14346	1.65492e-05	6.34313e-05
PCBD1|5092	-0.424276	1.67271e-05	6.4096e-05
POLR2J|5439	-0.345941	1.68924e-05	6.46952e-05
TSPYL4|23270	-0.367372	1.70992e-05	6.54524e-05
G6PC3|92579	-0.368723	1.71231e-05	6.55268e-05
TUBB2B|347733	-1.37545	1.72299e-05	6.5883e-05
CHMP2B|25978	-0.395263	1.72382e-05	6.58973e-05
PDK1|5163	-1.1236	1.72765e-05	6.60207e-05
OSBPL3|26031	-0.546719	1.74821e-05	6.67236e-05
ARHGAP10|79658	-0.365691	1.75531e-05	6.69701e-05
MRPS26|64949	-0.321375	1.83322e-05	6.98393e-05
NOV|4856	-1.47939	1.83371e-05	6.98395e-05
ANKRD45|339416	-3.91873	1.84098e-05	7.00978e-05
DAXX|1616	-0.296981	1.84479e-05	7.02246e-05
RAB20|55647	-0.801699	1.84977e-05	7.03954e-05
HIST1H2BC|8347	-1.72939	1.85113e-05	7.04288e-05
MTIF3|219402	-0.46471	1.85181e-05	7.04361e-05
DMAP1|55929	-0.360774	1.86548e-05	7.09372e-05
UCHL1|7345	-0.311342	1.87105e-05	7.11306e-05
TCEAL1|9338	-0.479489	1.89018e-05	7.18387e-05
MACROD2|140733	-1.1767	1.90001e-05	7.21765e-05
ERLIN2|11160	-0.28466	1.90973e-05	7.24865e-05
CTNNBL1|56259	-0.312884	1.93704e-05	7.3446e-05
CTSD|1509	-0.306219	1.94383e-05	7.36841e-05
LIMD2|80774	-0.545416	1.94461e-05	7.36943e-05
CTSL2|1515	-0.41524	1.96297e-05	7.43119e-05
GRINL1A|81488	-0.391706	1.96446e-05	7.43489e-05
C2orf18|54978	-0.397994	2.00067e-05	7.56997e-05
MTMR6|9107	-0.335493	2.01349e-05	7.61249e-05
SPOP|8405	-0.381039	2.01847e-05	7.62732e-05
TRPC1|7220	-0.535991	2.02257e-05	7.64081e-05
FRMD5|84978	-1.12894	2.06031e-05	7.77527e-05
ISY1|57461	-0.386978	2.0616e-05	7.77812e-05
MLXIP|22877	-0.50188	2.07213e-05	7.81373e-05
CENPBD1|92806	-0.645119	2.07671e-05	7.82899e-05
HOXA4|3201	-1.84614	2.09291e-05	7.88183e-05
KIAA0368|23392	-0.25149	2.1107e-05	7.94466e-05
uc001yif.1	-0.941998	2.12425e-05	7.99153e-05
ANKRD5|63926	-0.631662	2.14044e-05	8.05032e-05
NAA20|51126	-0.296401	2.16761e-05	8.14193e-05
NDNL2|56160	-0.487043	2.17416e-05	8.16226e-05
PLCXD3|345557	-8.14818	2.18921e-05	8.21236e-05
SOD2|6648	-1.22605	2.1899e-05	8.21284e-05
TCTA|6988	-0.34514	2.19663e-05	8.23593e-05
DENND5A|23258	-0.301306	2.21946e-05	8.31936e-05
C1orf91|56063	-0.500327	2.23498e-05	8.37537e-05
WSB2|55884	-0.280952	2.25396e-05	8.44213e-05
OSBPL2|9885	-0.311675	2.26796e-05	8.49016e-05
BTN2A1|11120	-0.384243	2.28201e-05	8.53834e-05
CREG2|200407	-3.51964	2.30915e-05	8.63316e-05
SFT2D1|113402	-0.52149	2.36503e-05	8.83293e-05
RBM16|22828	-0.299329	2.37984e-05	8.88598e-05
C2orf28|51374	-0.356989	2.38315e-05	8.89604e-05
FAM120AOS|158293	-0.373743	2.40631e-05	8.97553e-05
ATP6V0E2|155066	-0.293224	2.42874e-05	9.05451e-05
MRPL14|64928	-0.419741	2.46081e-05	9.16461e-05
PDLIM2|64236	-0.334714	2.52889e-05	9.40847e-05
PARD6B|84612	-1.1616	2.55026e-05	9.48307e-05
NALCN|259232	-2.80918	2.55273e-05	9.48981e-05
MAPK9|5601	-0.325981	2.56779e-05	9.54337e-05
TOX2|84969	-1.45818	2.60578e-05	9.66464e-05
DHRS2|10202	-1.66625	2.63138e-05	9.75711e-05
MTG1|92170	-0.435935	2.67343e-05	9.9054e-05
C1orf88|128344	-0.903649	2.68921e-05	9.95876e-05
ZFR|51663	-0.264537	2.69389e-05	9.97353e-05
ARHGAP6|395	-1.3083	2.70113e-05	9.99012e-05
CCDC120|90060	-0.474321	2.7121e-05	0.000100256
DOPEY1|23033	-0.441286	2.74512e-05	0.000101424
IFIH1|64135	-1.37693	2.75809e-05	0.000101851
SIRT7|51547	-0.459535	2.76648e-05	0.000102135
TRIM7|81786	-1.67447	2.76784e-05	0.000102159
ZNF219|51222	-0.569769	2.78049e-05	0.000102573
HERPUD2|64224	-0.470612	2.78944e-05	0.000102825
ZCCHC3|85364	-0.411359	2.81938e-05	0.000103902
SDF4|51150	-0.239673	2.86387e-05	0.000105488
C20orf199|441951	-0.310363	2.87357e-05	0.000105818
NEDD4|4734	-0.378394	2.8911e-05	0.000106389
ENO1|2023	-0.278518	2.923e-05	0.000107474
NMD3|51068	-0.323342	2.95025e-05	0.000108366
BLVRA|644	-0.467067	2.96081e-05	0.000108726
GNA12|2768	-0.305356	2.99594e-05	0.000109877
VTI1A|143187	-0.521544	2.99535e-05	0.000109877
CKAP5|9793	-0.236944	2.99997e-05	0.000109968
SLC41A3|54946	-0.348393	3.0343e-05	0.000111199
CYYR1|116159	-1.51111	3.06725e-05	0.000112321
ANXA2P2|304	-0.822414	3.10406e-05	0.000113611
PREPL|9581	-0.29221	3.16231e-05	0.000115597
C9orf21|195827	-0.546689	3.16582e-05	0.000115696
ACBD7|414149	-1.10349	3.1932e-05	0.000116667
C20orf20|55257	-0.291504	3.19653e-05	0.000116729
ITCH|83737	-0.268965	3.20881e-05	0.000117148
TRAPPC2|6399	-0.622213	3.21923e-05	0.000117499
PDE4D|5144	-0.842674	3.22826e-05	0.000117799
CASP4|837	-0.596691	3.24956e-05	0.000118546
CD14|929	-1.79674	3.28861e-05	0.00011982
PPIL4|85313	-0.355134	3.31956e-05	0.000120917
[truncated: 984 more rows]

## Sheet: SUM159PT, Clone 266 vs WT, UP
Supplementary Table S1: Differentially expressed genes in SUM159PT and BT549 edited clones.
Gene symbol | entrez gene ID	log2FoldChange	pvalue	padj
ACAN|176	5.63483	5.79743e-36	4.03878e-32
LAMA1|284217	2.07178	2.20247e-19	3.83588e-16
SLC44A5|204962	2.16801	6.84336e-19	1.05943e-15
C18orf1|753	2.61856	2.60638e-18	3.63146e-15
KCTD16|57528	2.49585	1.1621e-17	1.47196e-14
EMP2|2013	1.44434	4.66526e-17	5.41676e-14
uc001fts.3	3.65593	5.69377e-14	3.77768e-11
SLC4A8|9498	2.92413	1.06225e-13	6.72745e-11
OASL|8638	2.48931	1.76562e-13	1.02501e-10
L3MBTL4|91133	4.07547	2.86452e-13	1.59645e-10
EPB41L3|23136	1.04891	1.47032e-11	4.94118e-09
VLDLR|7436	2.26424	2.91354e-11	9.22599e-09
DUSP10|11221	1.21036	3.43365e-11	1.06313e-08
ZC4H2|55906	1.80319	9.2508e-11	2.52728e-08
SAMD5|389432	1.21538	1.15648e-10	3.04024e-08
SCN9A|6335	2.08316	1.14644e-10	3.04024e-08
CAMK4|814	1.53581	2.76533e-10	6.02021e-08
CYFIP2|26999	1.41093	5.13341e-10	1.05182e-07
CNTNAP2|26047	2.37336	3.6454e-09	5.83809e-07
SYNM|23336	1.3774	4.0452e-09	6.19361e-07
ADD3|120	1.62817	4.50088e-09	6.81639e-07
ACBD7|414149	2.12404	1.16498e-08	1.63899e-06
SYT11|23208	0.990029	1.19021e-08	1.6419e-06
PDE3A|5139	3.17283	1.22602e-08	1.67472e-06
ALDH1L1|10840	1.91537	1.24986e-08	1.69071e-06
FNBP1L|54874	1.55512	1.26967e-08	1.70099e-06
IGSF3|3321	1.3586	2.28162e-08	2.88998e-06
IFIT3|3437	2.05501	2.32563e-08	2.91919e-06
TRPM3|80036	1.68955	2.37183e-08	2.9506e-06
JAKMIP3|282973	3.88484	2.53635e-08	3.09991e-06
TMOD2|29767	2.02265	2.86806e-08	3.3865e-06
SPOCK1|6695	1.33794	3.36127e-08	3.87046e-06
WWP1|11059	0.790379	3.47734e-08	3.9713e-06
OLFML2A|169611	1.42853	3.69955e-08	4.19072e-06
LPIN2|9663	0.603056	7.03645e-08	7.42719e-06
FAIM|55179	0.862369	9.79582e-08	9.96242e-06
PBX1|5087	1.54894	1.22574e-07	1.22865e-05
IDS|3423	0.85164	1.24048e-07	1.23455e-05
IFIT1|3434	2.31777	1.62901e-07	1.55459e-05
C5orf23|79614	1.64914	1.66955e-07	1.57549e-05
CLU|1191	1.27357	1.67352e-07	1.57549e-05
PLAC8|51316	1.94034	2.00945e-07	1.84195e-05
SEPT6|23157	1.13177	2.12488e-07	1.91006e-05
CEP192|55125	0.666435	2.34525e-07	2.00837e-05
F2RL2|2151	1.23626	2.36397e-07	2.00837e-05
GDF6|392255	1.96916	2.53832e-07	2.13051e-05
PDK4|5166	2.73106	2.82746e-07	2.31735e-05
ALDH5A1|7915	1.35821	3.17875e-07	2.53083e-05
JAKMIP2|9832	2.67199	3.21182e-07	2.53436e-05
NCOA2|10499	0.706535	3.21957e-07	2.53436e-05
IFI44|10561	1.75585	3.34309e-07	2.61681e-05
ZNF704|619279	1.22437	3.67943e-07	2.84808e-05
STAU2|27067	0.753982	3.92395e-07	3.02058e-05
PDE4B|5142	1.77635	6.09099e-07	4.3079e-05
SERPINE1|5054	1.18087	6.31167e-07	4.39703e-05
ZADH2|284273	0.543422	6.37564e-07	4.41949e-05
ATP6V1C1|528	0.613409	6.83272e-07	4.66668e-05
SH3BGRL|6451	0.994789	6.82425e-07	4.66668e-05
INADL|10207	0.995422	8.57936e-07	5.58581e-05
ARHGAP21|57584	0.605411	9.62391e-07	6.15091e-05
DIRAS1|148252	1.35609	9.90569e-07	6.3021e-05
HTR1D|3352	1.33238	1.01607e-06	6.4203e-05
KIAA0040|9674	1.16591	1.03634e-06	6.44614e-05
CNR1|1268	1.41237	1.16818e-06	7.10751e-05
CAPG|822	0.854854	1.28665e-06	7.68748e-05
SLC7A7|9056	2.29302	1.28459e-06	7.68748e-05
USP14|9097	0.825126	1.35634e-06	8.00755e-05
GLI2|2736	2.45574	1.68875e-06	9.56479e-05
S100A4|6275	1.85847	1.70853e-06	9.60176e-05
TIAM1|7074	1.01921	1.81353e-06	0.000100269
AFG3L2|10939	0.569189	1.91787e-06	0.000104382
ACOX2|8309	1.41327	1.97596e-06	0.000107125
S100A10|6281	0.946647	2.01228e-06	0.000108671
TP53BP1|7158	0.581408	2.57286e-06	0.00013376
C4orf49|84709	2.75234	2.58979e-06	0.000134139
CYTSB|92521	0.661922	2.83531e-06	0.000143652
STK32A|202374	2.72933	2.81911e-06	0.000143652
AMY1A|276	1.47294	2.90399e-06	0.00014607
COX15|1355	0.578709	2.94023e-06	0.000146832
SEH1L|81929	0.588373	3.05338e-06	0.000151398
TMEM130|222865	2.24564	3.08112e-06	0.000152231
DTNA|1837	1.47055	4.50326e-06	0.000209846
CCDC68|80323	0.847156	4.76576e-06	0.000221338
NEURL1B|54492	2.1842	4.8594e-06	0.000224275
TTC3|7267	0.498154	4.95781e-06	0.000227227
FAM169A|26049	0.632389	5.28332e-06	0.000241353
VAPA|9218	0.644833	5.32446e-06	0.000242437
AS3MT|57412	1.48845	5.50233e-06	0.000248909
YWHAZ|7534	0.556853	5.52349e-06	0.000249058
RAB31|11031	0.901794	5.96507e-06	0.000264686
NPR3|4883	1.71631	6.00314e-06	0.00026553
CUL4B|8450	0.583003	6.60392e-06	0.000287539
ZNF808|388558	1.09402	6.65651e-06	0.000288926
ZNF860|344787	1.25525	6.82199e-06	0.000292464
GPR143|4935	1.621	6.89031e-06	0.000294487
FBLN1|2192	1.63392	6.93241e-06	0.00029538
PLEKHA6|22874	1.28644	7.2421e-06	0.000306699
LMO7|4008	1.2933	7.43233e-06	0.000311363
KIF5C|3800	1.57029	7.65329e-06	0.000319261
SORL1|6653	1.25027	7.93299e-06	0.000328959
CADPS2|93664	1.08499	8.30534e-06	0.000342362
AMOT|154796	2.15145	9.17728e-06	0.000374977
RALBP1|10928	0.466796	1.00404e-05	0.000401993
RAB12|201475	0.530585	1.04776e-05	0.000417097
NRIP3|56675	1.27515	1.15735e-05	0.000450428
PPP4R1|9989	0.9926	1.24017e-05	0.00047998
CLASP1|23332	0.433969	1.28137e-05	0.000491825
RAD21|5885	0.53967	1.38094e-05	0.000525701
ANXA8|653145	1.56336	1.39428e-05	0.000527893
PLA2R1|22925	0.717239	1.42411e-05	0.000536273
IFIT2|3433	2.00778	1.43121e-05	0.000537494
KDR|3791	1.76284	1.43871e-05	0.000538858
MOBKL2B|79817	1.73113	1.50729e-05	0.000556782
C21orf63|59271	1.80916	1.52083e-05	0.000559097
CARD11|84433	2.30593	1.66029e-05	0.00060399
uc009vmq.2	2.25864	1.69733e-05	0.000612667
LOC387647|387647	0.531685	1.91528e-05	0.000680756
SLC26A2|1836	1.16352	2.29227e-05	0.000794483
TRIM22|10346	1.236	2.37643e-05	0.000817551
RGNEF|64283	0.472674	2.40627e-05	0.000823747
SRGAP3|9901	2.23498	2.46235e-05	0.000840879
DMRT1|1761	1.74358	2.63842e-05	0.000889249
CPS1|1373	0.67518	2.73842e-05	0.000914975
MAP2|4133	1.64513	3.20019e-05	0.00103693
ZNF611|81856	0.964989	3.25593e-05	0.00105011
RAB11FIP1|80223	0.614008	3.3308e-05	0.00106931
BCAS4|55653	0.942632	3.35484e-05	0.00107209
uc002ksd.1	4.43143	3.49769e-05	0.00110855
MYL12A|10627	0.659275	3.54071e-05	0.00111573
LOC728819|728819	1.67927	3.60737e-05	0.00112947
PROSC|11212	0.553651	3.90692e-05	0.00120699
PTPLAD1|51495	0.539737	4.25007e-05	0.00129011
MAGEA11|4110	1.14754	4.28509e-05	0.00129792
ADAM23|8745	1.22061	4.31207e-05	0.00130325
ARL15|54622	1.09908	4.34488e-05	0.0013075
ZNF260|339324	0.65001	4.33892e-05	0.0013075
CTTNBP2|83992	3.12832	4.47482e-05	0.00133691
SLC44A2|57153	0.913413	4.4906e-05	0.00133691
SNHG3-RCC1|751867	0.87955	4.48394e-05	0.00133691
TRIML2|205860	1.87251	4.58882e-05	0.00135745
MAPRE2|10982	0.817966	4.64054e-05	0.00136984
EPHA4|2043	0.624381	4.67958e-05	0.00137845
C2orf89|129293	0.770376	4.72208e-05	0.00138803
CYP26B1|56603	2.07938	4.81653e-05	0.00140985
PARD3|56288	0.513959	4.85057e-05	0.00141683
HRSP12|10247	0.635934	4.88873e-05	0.00142248
ZXDB|158586	0.657127	4.89031e-05	0.00142248
SERTAD2|9792	0.684694	5.29108e-05	0.0015045
SDC2|6383	1.12207	5.52435e-05	0.00155811
FAM49B|51571	0.618833	5.64426e-05	0.00158872
ARFGEF1|10565	0.470754	5.67571e-05	0.00159435
ARHGEF9|23229	0.752962	5.77765e-05	0.00161327
CHML|1122	0.985489	5.93467e-05	0.00164389
SEPT11|55752	0.479931	6.03826e-05	0.00166596
PTK2|5747	0.458789	6.24476e-05	0.00170271
MGP|4256	2.26278	6.28186e-05	0.00170948
TESC|54997	1.72642	6.33219e-05	0.00171981
CHD9|80205	0.418823	6.36543e-05	0.00172548
TYMS|7298	1.04564	6.96292e-05	0.00186453
SH3BP4|23677	0.628182	7.11737e-05	0.00189249
AFF2|2334	1.32603	7.34706e-05	0.00194613
BMP7|655	2.09919	7.59004e-05	0.00199156
HHIP|64399	1.01976	8.3456e-05	0.00214815
SLC2A4|6517	1.48894	8.35638e-05	0.00214815
uc004bjy.2	1.56223	8.55586e-05	0.00218732
XK|7504	2.59483	8.66581e-05	0.00220282
ARSE|415	0.825603	8.78405e-05	0.00222524
ZFP30|22835	1.72076	8.83998e-05	0.00223534
ARHGAP12|94134	0.482048	9.09223e-05	0.0022825
GPM6B|2824	1.21791	9.13497e-05	0.00228505
S100A2|6273	1.22108	9.18771e-05	0.00229413
GALNT5|11227	1.33111	9.22976e-05	0.00230051
FAM92A1|137392	0.601787	9.35687e-05	0.00232387
DCAF12|25853	0.475795	9.50028e-05	0.00234694
OAS2|4939	1.25745	9.54269e-05	0.00234909
CTTNBP2NL|55917	0.509422	9.56778e-05	0.00235004
TRDMT1|1787	0.621674	9.58133e-05	0.00235004
USP6NL|9712	0.549605	9.65821e-05	0.00235258
MSRA|4482	0.630145	9.72184e-05	0.00236395
IRF5|3663	1.17556	0.000102502	0.0024666
ELOVL7|79993	0.589462	0.000103428	0.00247557
SPRED1|161742	0.519089	0.000110637	0.00260389
SLC25A30|253512	0.927079	0.00011481	0.00267052
SH2D4A|63898	0.788862	0.000117042	0.00271339
ZNF83|55769	0.897825	0.000118256	0.00273698
FGD4|121512	0.624226	0.000123703	0.00285357
DNAH11|8701	1.42222	0.000124663	0.00287095
ARMC1|55156	0.566674	0.000129173	0.00295043
TCF4|6925	0.68193	0.00012947	0.00295239
PTER|9317	1.18857	0.000130141	0.00296283
CTDSPL|10217	0.849591	0.000131671	0.00299278
NDUFV2|4729	0.729586	0.000135064	0.00304999
ASAP1|50807	0.724201	0.00013551	0.0030537
PDK3|5165	0.986018	0.00015245	0.00339385
GPX8|493869	0.745613	0.000162768	0.00357141
BLMH|642	0.594808	0.000167898	0.0036552
CDKL5|6792	0.860876	0.00016976	0.00367945
CTNNB1|1499	0.525482	0.00017468	0.00376382
SMAD9|4093	1.04898	0.000176893	0.00379176
ARHGAP10|79658	0.508869	0.000179957	0.00383972
PL-5283|647087	0.551933	0.000182105	0.00386779
TWSG1|57045	0.639808	0.00019146	0.0040076
LOC440173|440173	1.58747	0.000193029	0.00402201
ZNF567|163081	0.73606	0.00019753	0.00410163
SSX2IP|117178	0.63728	0.000200845	0.00415189
CDYL2|124359	0.633659	0.000211038	0.00433685
ZNF385B|151126	1.48629	0.000212467	0.00435338
H2AFY2|55506	1.28674	0.000224927	0.00457504
CTSL2|1515	1.19844	0.000229938	0.00465658
ZNF280A|129025	2.18222	0.000239324	0.00481169
KLHL23|151230	0.596897	0.000242723	0.0048623
KIF2A|3796	0.463792	0.000243685	0.00487124
ZNF470|388566	1.15131	0.000246395	0.00490115
CCDC46|201134	0.958685	0.000255009	0.00502551
TDRD7|23424	0.696613	0.000261517	0.00514548
NTAN1|123803	0.728328	0.000263267	0.00515182
OXR1|55074	0.572897	0.000267048	0.00521118
CD1D|912	1.74527	0.000276342	0.00535504
MAP4|4134	0.497417	0.000277657	0.00537305
GAS1|2619	1.52601	0.000301389	0.00573668
ILDR2|387597	1.46656	0.000302171	0.00574371
AP3M1|26985	0.438125	0.000306651	0.00576672
MORC4|79710	0.539883	0.000305601	0.00576672
PPP2R2A|5520	0.679977	0.00030711	0.00576672
STARD8|9754	1.95939	0.000314898	0.00587346
NAV1|89796	0.766698	0.00031808	0.00590908
IL31RA|133396	1.38028	0.000322841	0.00597791
MYL12B|103910	0.68953	0.000323072	0.00597791
SLC44A1|23446	0.427355	0.000325501	0.00601485
PTPLA|9200	0.851701	0.000328219	0.00605706
ZNF323|64288	1.07166	0.000333364	0.00614387
KIF13A|63971	1.1311	0.000335901	0.00616614
RALGPS2|55103	0.738667	0.000337786	0.00618447
ZNF28|7576	0.872458	0.000340458	0.00621704
RRM2B|50484	0.633379	0.000341843	0.00623417
EYA2|2139	0.869657	0.000342889	0.00624507
DNM3|26052	0.887497	0.000345572	0.00627751
GPR64|10149	0.823669	0.000346188	0.00628051
CSPP1|79848	0.464843	0.000355605	0.0063931
S1PR5|53637	2.48735	0.000358726	0.00642434
ZNF365|22891	0.821219	0.000373327	0.00665163
C10orf46|143384	0.379566	0.000380857	0.00674267
COBLL1|22837	1.42825	0.000403461	0.00706208
FKBP7|51661	0.697041	0.000402486	0.00706208
WIPF1|7456	0.644486	0.000403387	0.00706208
PFN2|5217	0.670103	0.000408618	0.00713443
C18orf19|125228	0.503636	0.000414457	0.00721828
DIS3L|115752	0.644906	0.000419473	0.00728743
DNAH6|1768	2.77821	0.000443214	0.00759113
ZNF462|58499	0.612523	0.000451569	0.00770099
ANXA2P2|304	0.822309	0.000462419	0.00786677
NIN|51199	0.399419	0.000487313	0.00821007
ABI2|10152	0.589067	0.000488731	0.00822402
FUCA1|2517	0.972769	0.000490256	0.00823973
DENND2C|163259	1.18398	0.000491762	0.00825509
ROCK1|6093	0.365326	0.000493222	0.00826962
METTL4|64863	0.53128	0.000494306	0.00827784
CENPV|201161	0.737265	0.000506413	0.00844002
PSMG2|56984	0.622943	0.000510607	0.00849975
SKIL|6498	0.533406	0.000517242	0.00858966
COL4A4|1286	0.95147	0.000520277	0.00862978
IGFBP6|3489	0.625137	0.000533633	0.00880936
ANKRD12|23253	0.45797	0.000560116	0.00919175
FAM107B|83641	0.840592	0.000562043	0.00920205
NEO1|4756	1.22038	0.000568826	0.00930218
SLC8A1|6546	1.1011	0.000572091	0.0093446
CCRL1|51554	1.65773	0.000575293	0.00938589
DNAJC12|56521	0.821809	0.000575982	0.00938615
NIPSNAP1|8508	0.807881	0.000576707	0.00938699
HDX|139324	0.931775	0.00057907	0.00941444
PAIP2|51247	0.445303	0.000593122	0.00956478
ABLIM1|3983	0.982207	0.000599431	0.00962198
DCUN1D1|54165	0.438922	0.000606933	0.00970883
EPB41L1|2036	1.21686	0.00061287	0.00972793
uc003hxf.1	2.53445	0.000613014	0.00972793
EFR3A|23167	0.371529	0.00061624	0.0097569
EEA1|8411	0.511237	0.000619231	0.00977094
ENO2|2026	0.737579	0.000625407	0.00982915
MLLT11|10962	1.00689	0.000625047	0.00982915
YES1|7525	0.399966	0.000627663	0.00983715
CYP2U1|113612	0.749946	0.000640639	0.00999555

## Sheet: SUM159PT, Clone 266 vs WT, DOWN
Supplementary Table S1: Differentially expressed genes in SUM159PT and BT549 edited clones.
Gene symbol | entrez gene ID	log2FoldChange	pvalue	padj
COL6A3|1293	-4.68823	1.61312e-38	2.24756e-34
MT1E|4493	-4.65044	5.6808e-27	2.63835e-23
SEMA5A|9037	-2.42253	2.12957e-26	7.41782e-23
EPHA3|2042	-5.21004	3.76726e-26	1.04978e-22
GCAT|23464	-1.97611	1.04136e-23	2.41821e-20
DSE|29940	-1.04075	5.44667e-23	1.08412e-19
PRAME|23532	-2.92571	2.81172e-15	2.9552e-12
SEMA6D|80031	-2.61868	3.18152e-15	2.9552e-12
uc010vab.1	-2.10869	3.13941e-15	2.9552e-12
UBXN1|51035	-0.928265	9.15988e-15	7.50733e-12
YIF1A|10897	-0.9356	8.8621e-15	7.50733e-12
LOC440905|440905	-3.99087	1.4194e-14	1.07621e-11
uc004cff.2	-2.7895	1.46759e-14	1.07621e-11
MMP3|4314	-2.819	1.91805e-14	1.33621e-11
RPL18A|6142	-1.1055	1.30458e-13	7.90293e-11
TNFAIP3|7128	-1.96744	3.45538e-13	1.85169e-10
POTEF|728378	-4.73645	3.94495e-13	2.03574e-10
ARG2|384	-1.02151	7.33446e-13	3.52383e-10
SART1|9092	-1.18839	7.08164e-13	3.52383e-10
FAM125A|93343	-1.03183	1.19619e-12	5.55551e-10
EXOC3|11336	-0.941183	2.38e-12	1.0697e-09
OSMR|9180	-0.852265	3.71406e-12	1.61713e-09
POTEE|445582	-4.39941	3.92242e-12	1.65609e-09
C3|718	-2.63552	4.16395e-12	1.70636e-09
COL17A1|1308	-2.44177	4.94342e-12	1.86153e-09
FAM83B|222584	-2.11883	4.86702e-12	1.86153e-09
LAMB3|3914	-1.82969	4.86602e-12	1.86153e-09
HLA-H|3136	-1.67066	6.92309e-12	2.53841e-09
EIF3G|8666	-0.871777	1.14685e-11	4.09719e-09
LOC25845|25845	-0.992542	1.37085e-11	4.77502e-09
SH3BGRL2|83699	-1.97155	1.48948e-11	4.94118e-09
AREG|374	-2.53739	2.61689e-11	8.47934e-09
FKBP8|23770	-1.30362	5.76597e-11	1.74646e-08
NUDT22|84304	-1.2865	6.27374e-11	1.82108e-08
QTRT1|81890	-1.32233	6.15938e-11	1.82108e-08
HLA-E|3133	-0.939969	8.35246e-11	2.375e-08
RPS28|6234	-1.21687	8.52575e-11	2.37579e-08
PEX16|9409	-1.27949	1.18257e-10	3.05125e-08
KYNU|8942	-1.46607	1.55832e-10	3.94766e-08
SRPR|6734	-0.764585	1.6824e-10	4.18586e-08
C19orf70|125988	-1.33271	2.02655e-10	4.86825e-08
FAM84A|151354	-3.17987	1.99252e-10	4.86825e-08
ATP5D|513	-1.73484	2.16305e-10	4.94061e-08
HLA-A|3105	-0.928241	2.11992e-10	4.94061e-08
TMEM161A|54929	-1.49339	2.13464e-10	4.94061e-08
B4GALNT4|338707	-1.77811	2.52091e-10	5.66514e-08
AQP9|366	-2.39539	2.71812e-10	6.01135e-08
ICAM1|3383	-1.54978	3.67032e-10	7.86748e-08
C6orf108|10591	-0.953474	4.24033e-10	8.95159e-08
CCDC88C|440193	-1.00298	4.92164e-10	1.02348e-07
C11orf2|738	-1.37574	5.47321e-10	1.10519e-07
KRI1|65095	-0.989892	5.84061e-10	1.16253e-07
EEF2|1938	-0.952578	6.14216e-10	1.20533e-07
SLPI|6590	-4.41514	7.08899e-10	1.37182e-07
ZC3H12A|80149	-1.41492	8.48453e-10	1.61938e-07
A2M|2	-26.6812	8.64167e-10	1.62709e-07
YIPF3|25844	-0.749608	1.01634e-09	1.88809e-07
JUNB|3726	-2.13998	1.29175e-09	2.36815e-07
uc010xri.1	-4.21357	1.43154e-09	2.59035e-07
CLEC7A|64581	-7.53833	1.48614e-09	2.65466e-07
FAM133A|286499	-2.01124	2.33688e-09	4.06998e-07
NDUFS6|4726	-0.846603	2.31359e-09	4.06998e-07
KIAA1274|27143	-1.06832	2.43146e-09	4.18242e-07
FAM108A1|81926	-1.61273	2.56732e-09	4.36226e-07
RPS6KB2|6199	-0.894372	2.90107e-09	4.86994e-07
RPL36|25873	-1.05109	3.10399e-09	5.14856e-07
TRMT61A|115708	-1.36338	3.19153e-09	5.23148e-07
CDC42EP2|10435	-1.49717	3.4276e-09	5.55312e-07
NDUFV1|4723	-0.825935	3.72945e-09	5.90482e-07
FAM129B|64855	-1.32927	3.78539e-09	5.92604e-07
SBNO2|22904	-1.71028	3.87724e-09	6.0024e-07
POLRMT|5442	-1.39807	4.84938e-09	7.2652e-07
GCNT1|2650	-0.994187	5.2989e-09	7.8542e-07
ATHL1|80162	-1.45565	5.61559e-09	8.15021e-07
RAD23A|5886	-0.912826	5.60766e-09	8.15021e-07
ATF6B|1388	-0.718678	9.75039e-09	1.40054e-06
SLC37A2|219855	-1.5327	1.07945e-08	1.53469e-06
UBXN6|80700	-0.925582	1.17633e-08	1.63899e-06
SKIV2L|6499	-0.711727	1.32619e-08	1.75979e-06
PCLO|27445	-7.30574	1.39357e-08	1.81464e-06
PTDSS2|81490	-1.00251	1.39171e-08	1.81464e-06
DUS3L|56931	-1.4309	1.44116e-08	1.85924e-06
PPAN|56342	-1.15238	1.91578e-08	2.44886e-06
uc001izx.2	-0.972208	2.47425e-08	3.05078e-06
C19orf6|91304	-1.41104	2.64965e-08	3.21022e-06
TMEM205|374882	-0.775797	2.72192e-08	3.26936e-06
PKP3|11187	-1.37491	2.83051e-08	3.37072e-06
APOB|338	-24.0979	3.04688e-08	3.53768e-06
PRPF6|24148	-0.548295	3.03879e-08	3.53768e-06
SSSCA1|10534	-1.64672	4.12424e-08	4.63412e-06
DLK2|65989	-2.25611	4.24141e-08	4.72765e-06
STK11|6794	-0.827747	4.40306e-08	4.86888e-06
CHSY3|337876	-1.16171	4.51137e-08	4.94937e-06
ZNF91|7644	-1.70155	4.7317e-08	5.15053e-06
IER3|8870	-1.27794	4.99441e-08	5.39435e-06
TSPO|706	-1.00765	6.40895e-08	6.86891e-06
FBXW9|84261	-1.40611	6.7745e-08	7.20528e-06
FAM195B|348262	-1.48946	7.6798e-08	8.04531e-06
RYR2|6262	-1.81848	7.82553e-08	8.1368e-06
BRD9|65980	-0.61048	8.5509e-08	8.82517e-06
C11orf68|83638	-0.773317	9.59136e-08	9.82621e-06
PTGES2|80142	-0.728272	9.90804e-08	1.00035e-05
TERT|7015	-3.26162	1.33222e-07	1.31644e-05
INO80B|83444	-1.47244	1.45005e-07	1.42279e-05
ARFRP1|10139	-0.936	1.51165e-07	1.47285e-05
ATG2A|23130	-1.19539	1.62303e-07	1.55459e-05
DDX49|54555	-1.04834	1.62589e-07	1.55459e-05
CLPP|8192	-1.04075	1.78836e-07	1.6723e-05
ARL2|402	-0.640114	1.82623e-07	1.69632e-05
STAP2|55620	-0.88623	2.00401e-07	1.84195e-05
CLEC1A|51267	-4.76785	2.03444e-07	1.85267e-05
PCSK7|9159	-1.40131	2.11058e-07	1.90952e-05
WDR18|57418	-1.02076	2.14249e-07	1.91354e-05
VARS|7407	-0.684776	2.16877e-07	1.92468e-05
PTPN22|26191	-1.03313	2.19713e-07	1.9375e-05
FAM70B|348013	-1.5855	2.22149e-07	1.93962e-05
UNC13B|10497	-0.764418	2.22737e-07	1.93962e-05
LAYN|143903	-2.35629	2.26473e-07	1.95991e-05
TRAPPC5|126003	-1.71172	2.35399e-07	2.00837e-05
HLA-C|3107	-1.00993	2.4242e-07	2.04705e-05
AP3D1|8943	-0.803424	2.60716e-07	2.17519e-05
SAA1|6288	-4.01891	2.63638e-07	2.18647e-05
USF2|7392	-0.769423	2.70888e-07	2.2333e-05
CDC34|997	-0.84301	2.86196e-07	2.33191e-05
HS3ST3A1|9955	-1.53738	3.00009e-07	2.43025e-05
NDUFS8|4728	-0.890604	3.07995e-07	2.48051e-05
REXO2|25996	-0.748002	3.17288e-07	2.53083e-05
STEAP1|26872	-0.791519	3.65141e-07	2.84219e-05
WASH3P|374666	-1.13595	4.27566e-07	3.27323e-05
XAB2|56949	-1.26313	4.50642e-07	3.43104e-05
GADD45GIP1|90480	-1.11533	4.61967e-07	3.47924e-05
TAP2|6891	-0.698381	4.60131e-07	3.47924e-05
SSR1|6745	-0.441777	4.77176e-07	3.57446e-05
RBM42|79171	-0.99106	4.96256e-07	3.67784e-05
SCRN2|90507	-0.785644	4.94868e-07	3.67784e-05
FRAS1|80144	-2.07171	5.1862e-07	3.82325e-05
MED16|10025	-1.51809	5.44129e-07	3.99019e-05
DDX43|55510	-1.31013	5.56585e-07	4.06016e-05
C19orf28|126321	-1.12669	5.60802e-07	4.06961e-05
VPS26B|112936	-0.591838	5.7334e-07	4.13904e-05
RASIP1|54922	-1.16078	5.78838e-07	4.15719e-05
NDUFS7|374291	-1.70809	5.88189e-07	4.20269e-05
IL8|3576	-2.10472	5.96268e-07	4.23868e-05
CEP164|22897	-0.690793	6.26769e-07	4.38833e-05
SIGIRR|59307	-3.16189	6.25291e-07	4.38833e-05
ILVBL|10994	-0.985101	6.59384e-07	4.54811e-05
NEU1|4758	-0.897984	6.99925e-07	4.7571e-05
CORO1B|57175	-1.27127	7.2964e-07	4.91115e-05
SSBP4|170463	-1.11104	7.2902e-07	4.91115e-05
C11orf83|790955	-1.48881	7.62252e-07	5.10599e-05
CITED2|10370	-1.07384	7.6631e-07	5.10861e-05
NDUFA13|51079	-0.894862	7.7775e-07	5.16019e-05
GTF2F1|2962	-0.782499	7.8814e-07	5.20434e-05
APBA3|9546	-1.52836	8.56646e-07	5.58581e-05
HSD11B1|3290	-4.61927	8.55055e-07	5.58581e-05
CTU2|348180	-0.932732	8.62555e-07	5.58976e-05
ARHGAP29|9411	-1.63343	9.14983e-07	5.90206e-05
ACTN1|87	-0.726653	9.39613e-07	6.03301e-05
PKN1|5585	-0.834235	1.01836e-06	6.4203e-05
KRT17|3872	-3.18292	1.02474e-06	6.4314e-05
uc009yqb.1	-2.20747	1.03006e-06	6.43582e-05
COPE|11316	-1.21976	1.05004e-06	6.50234e-05
PC|5091	-1.03288	1.05687e-06	6.51563e-05
TMEM132A|54972	-1.37337	1.1209e-06	6.87997e-05
KRT34|3885	-2.52842	1.15176e-06	7.03838e-05
uc011cly.1	-1.47472	1.22134e-06	7.39869e-05
CCDC124|115098	-1.68005	1.22809e-06	7.40735e-05
TIMM13|26517	-1.04985	1.29109e-06	7.68748e-05
ROS1|6098	-1.16004	1.35428e-06	8.00755e-05
MRPL54|116541	-0.834961	1.36335e-06	8.01501e-05
MMP1|4312	-2.75405	1.39831e-06	8.18597e-05
uc010eda.1	-1.76093	1.42779e-06	8.32359e-05
NEDD4L|23327	-1.18864	1.44483e-06	8.38785e-05
GNL1|2794	-0.518441	1.45472e-06	8.41024e-05
SELO|83642	-1.28635	1.463e-06	8.42315e-05
C19orf66|55337	-0.90063	1.51271e-06	8.67347e-05
RELA|5970	-0.775539	1.60377e-06	9.12052e-05
SDHA|6389	-0.680601	1.59967e-06	9.12052e-05
CLPTM1L|81037	-0.934773	1.70906e-06	9.60176e-05
CPVL|54504	-1.81594	1.73161e-06	9.68935e-05
UNC93B1|81622	-1.03673	1.74266e-06	9.7122e-05
ATM|472	-0.749517	1.7507e-06	9.71811e-05
CA2|760	-1.67253	1.82231e-06	0.000100357
CCDC130|81576	-0.97085	1.89372e-06	0.000103879
CTTN|2017	-0.537539	1.91528e-06	0.000104382
TAP1|6890	-0.787157	2.05545e-06	0.000110574
ZFPL1|7542	-0.984055	2.0848e-06	0.000111721
FARSA|2193	-0.920004	2.15069e-06	0.00011481
LTBR|4055	-0.759291	2.1591e-06	0.00011482
AES|166	-0.666291	2.38517e-06	0.000126359
MAP2K2|5605	-0.958245	2.39993e-06	0.00012666
CSNK1G2|1455	-1.17974	2.4193e-06	0.000127121
DISC1|27185	-1.15046	2.42692e-06	0.000127121
HMG20B|10362	-0.697071	2.57269e-06	0.00013376
SMPD2|6610	-0.847516	2.60592e-06	0.000134475
C19orf29|58509	-1.22427	2.78706e-06	0.000143251
TRMT1|55621	-0.992407	2.79655e-06	0.000143251
ASPSCR1|79058	-0.989073	2.83398e-06	0.000143652
LOC100130093|100130093	-1.35571	2.89259e-06	0.000146024
KIAA1949|170954	-0.664327	2.93143e-06	0.000146832
WASH7P|653635	-1.04368	3.01031e-06	0.000149795
MAP3K11|4296	-1.24171	3.1882e-06	0.000156966
DLAT|1737	-0.652213	3.25455e-06	0.000159108
uc004fnx.3	-1.14759	3.25156e-06	0.000159108
uc003fiz.1	-2.24725	3.30703e-06	0.000161108
PTPRD|5789	-4.07052	3.44319e-06	0.000167157
POLR2I|5438	-0.802847	3.45787e-06	0.000167286
IFITM3|10410	-1.10884	3.47964e-06	0.000167757
MRPL4|51073	-1.09812	3.54666e-06	0.000170398
PRKCSH|5589	-1.07155	3.91033e-06	0.000187226
ANKRD13D|338692	-1.00946	3.9523e-06	0.000188587
SREBF1|6720	-1.03393	4.02445e-06	0.000191374
LRP1B|53353	-2.37305	4.0776e-06	0.000193194
PPFIA2|8499	-1.76925	4.09044e-06	0.000193194
C19orf60|55049	-1.14328	4.27828e-06	0.000200705
ZGPAT|84619	-1.2139	4.27617e-06	0.000200705
SCAND1|51282	-1.78584	4.46451e-06	0.000208739
CDH12|1010	-1.23979	4.86119e-06	0.000224275
MAN2B1|4125	-0.668349	4.93205e-06	0.000226793
FAU|2197	-0.653143	5.48767e-06	0.000248909
TNIP3|79931	-2.55416	5.5513e-06	0.000249504
USP20|10868	-0.920366	5.64483e-06	0.000252892
C19orf50|79036	-0.574131	5.69133e-06	0.000253346
HAUS5|23354	-0.861954	5.68886e-06	0.000253346
NHS|4810	-1.70755	6.27021e-06	0.000276465
MACROD1|28992	-1.02089	6.3965e-06	0.000281143
ABTB2|25841	-1.00255	6.50165e-06	0.000284289
GPR108|56927	-0.841512	6.50887e-06	0.000284289
CYTIP|9595	-1.38961	6.73458e-06	0.000290933
NDUFB7|4713	-1.36065	6.7654e-06	0.000290933
ZDHHC24|254359	-1.24788	6.76413e-06	0.000290933
SLC39A3|29985	-1.01923	7.02354e-06	0.000298351
C6orf64|55776	-0.941632	7.3489e-06	0.00031028
BSG|682	-1.07695	7.44161e-06	0.000311363
RING1|6015	-0.698226	7.41089e-06	0.000311363
uc002nrc.1	-3.29772	7.77197e-06	0.000323245
KCNK5|8645	-6.9008	7.96011e-06	0.000329104
TMED10|10972	-0.417112	8.41762e-06	0.000345967
ECSIT|51295	-0.873928	8.90268e-06	0.000364827
VARS2|57176	-0.607397	9.36678e-06	0.000381601
MAPK12|6300	-0.862292	9.59081e-06	0.000389588
KIAA0415|9907	-1.21341	9.7056e-06	0.000393105
DOCK4|9732	-1.33032	9.86217e-06	0.000397221
ESRRA|2101	-0.911922	9.89274e-06	0.000397221
SNAPC1|6617	-0.884972	9.8755e-06	0.000397221
AKAP8|10270	-0.576736	1.04211e-05	0.000416038
YIPF2|78992	-1.2954	1.05758e-05	0.000419806
SH3GLB2|56904	-0.589383	1.06751e-05	0.000422548
FDXACB1|91893	-1.19365	1.08295e-05	0.000427246
SLC39A8|64116	-1.39063	1.08552e-05	0.000427246
MRPL36|64979	-0.777718	1.09435e-05	0.00042951
DNASE2|1777	-0.570393	1.11449e-05	0.000436186
RNF126|55658	-1.16754	1.12165e-05	0.000437758
WDR83|84292	-1.11433	1.20209e-05	0.000466539
KIAA0284|283638	-1.15623	1.24437e-05	0.000480272
TUBGCP2|10844	-0.577269	1.28056e-05	0.000491825
RIN1|9610	-1.03705	1.29536e-05	0.000495829
AKAP8L|26993	-0.600077	1.37236e-05	0.000523865
SCYL1|57410	-0.885377	1.38597e-05	0.000526179
EFNA1|1942	-0.758396	1.41724e-05	0.000535135
BACE1|23621	-0.652448	1.4633e-05	0.000546598
CDC37|11140	-0.713952	1.46909e-05	0.000547296
KRT81|3887	-1.78247	1.48523e-05	0.000551834
GUSBP1|728411	-0.785362	1.49153e-05	0.000552698
RELB|5971	-1.5376	1.51054e-05	0.000556782
FAM3A|60343	-0.84929	1.53432e-05	0.000562571
ELL|8178	-0.992002	1.5776e-05	0.000576923
DCBLD1|285761	-0.667611	1.61074e-05	0.0005875
COL4A5|1287	-0.738875	1.68247e-05	0.000608889
ZNF714|148206	-0.917015	1.6825e-05	0.000608889
RELN|5649	-1.61317	1.70509e-05	0.000613877
FBN1|2200	-1.04219	1.72356e-05	0.000618925
TNKS1BP1|85456	-0.879844	1.74082e-05	0.000623518
NFKBIL1|4795	-0.894388	1.87748e-05	0.000670743
PTGES|9536	-1.35357	1.91103e-05	0.000680756
MRPL34|64981	-0.807613	1.98876e-05	0.000705075
ANAPC11|51529	-0.835205	2.0413e-05	0.000721864
NCLN|56926	-1.3012	2.15372e-05	0.000759691
CYP1B1|1545	-3.55457	2.21007e-05	0.000773629
EVI5L|115704	-1.07982	2.19985e-05	0.000773629
JUND|3727	-0.871988	2.21544e-05	0.000773629
LDLR|3949	-0.804527	2.20886e-05	0.000773629
CTDP1|9150	-0.675421	2.23539e-05	0.000778644
IGFBP5|3488	-7.556	2.27524e-05	0.000790546
ZNF408|79797	-1.16845	2.30104e-05	0.000795545
MYEOV|26579	-2.36297	2.33567e-05	0.000805517
MAN1B1|11253	-0.671573	2.38383e-05	0.000818076
FZD8|8325	-3.33563	2.48655e-05	0.000847067
BRD2|6046	-0.460913	2.53861e-05	0.000862695
DAK|26007	-0.821311	2.55781e-05	0.000865208
TPCN1|53373	-0.947885	2.55843e-05	0.000865208
NFKBIE|4794	-0.89658	2.64228e-05	0.000889249
B3GAT3|26229	-0.949748	2.66167e-05	0.000893615
PRDX5|25824	-0.469989	2.68483e-05	0.000899225
LPCAT1|79888	-1.06206	2.76718e-05	0.000922372
HIST1H4J|8363	-1.16672	2.77647e-05	0.00092326
TRABD|80305	-1.16989	2.82238e-05	0.00093629
BET1L|51272	-0.555431	2.83038e-05	0.000936715
ADAMTS12|81792	-0.94961	2.84904e-05	0.000940656
MMP15|4324	-1.20752	3.05563e-05	0.00100648
POLR2E|5434	-1.01729	3.06579e-05	0.00100744
TUT1|64852	-0.768563	3.08835e-05	0.00101247
NDUFA11|126328	-0.834292	3.09854e-05	0.00101343
CCDC22|28952	-0.778068	3.10649e-05	0.00101365
PLEKHG4|25894	-0.689922	3.12058e-05	0.00101587
RFPL4A|342931	-3.40284	3.16149e-05	0.00102678
TAPBP|6892	-1.00318	3.23732e-05	0.00104653
KIAA0892|23383	-0.715736	3.31507e-05	0.00106672
PPT2|9374	-0.844379	3.34838e-05	0.00107209
DPP7|29952	-1.20087	3.42165e-05	0.0010897
EML3|256364	-0.76812	3.4256e-05	0.0010897
IRAK2|3656	-0.857773	3.50078e-05	0.00110855
AIP|9049	-0.802332	3.54046e-05	0.00111573
THOP1|7064	-0.675251	3.55021e-05	0.00111573
TYK2|7297	-0.898994	3.55549e-05	0.00111573
RPS15|6209	-0.652602	3.62335e-05	0.00113193
MUS81|80198	-0.735996	3.66704e-05	0.00114302
COL6A2|1292	-1.24397	3.6863e-05	0.00114646
KIR3DP1|768329	-1.62085	3.71451e-05	0.00115266
GIPC1|10755	-0.824406	3.73999e-05	0.00115798
ABCF1|23	-0.535842	3.9445e-05	0.0012159
ABCA13|154664	-1.01627	3.97584e-05	0.00122286
ZFAND3|60685	-0.969186	3.98666e-05	0.00122348
RMRP|6023	-1.04596	4.09155e-05	0.00124766
SGPP1|81537	-0.618695	4.09231e-05	0.00124766
TIMM44|10469	-0.672835	4.09134e-05	0.00124766
MYLK|4638	-1.38006	4.24153e-05	0.00129011
RNF39|80352	-1.98534	4.38912e-05	0.00131797
FKBP2|2286	-0.806261	4.40115e-05	0.00131874
uc001xdl.2	-0.575728	4.52215e-05	0.00134344
SELM|140606	-0.801926	4.57902e-05	0.00135744
uc002nrg.2	-4.53868	4.7996e-05	0.00140785
MAD2L2|10459	-0.506024	4.9481e-05	0.00143177
TBL3|10607	-1.15091	4.95307e-05	0.00143177
TPBG|7162	-0.513228	4.93414e-05	0.00143177
DNM2|1785	-0.606316	5.00924e-05	0.001445
MRPL2|51069	-0.594004	5.12251e-05	0.00147353
ZNF622|90441	-0.616136	5.12929e-05	0.00147353
GCDH|2639	-0.587182	5.16027e-05	0.00147938
MVP|9961	-0.701878	5.22404e-05	0.00149153
PNPLA6|10908	-1.43609	5.2196e-05	0.00149153
LONP1|9361	-0.957454	5.28545e-05	0.0015045
GTPBP5|26164	-0.801791	5.38756e-05	0.00152882
TLE3|7090	-0.779784	5.4417e-05	0.00154104
MAP2K7|5609	-0.97437	5.47697e-05	0.00154788
SF3B5|83443	-0.665408	5.73745e-05	0.00160845
DUS1L|64118	-0.788251	5.77781e-05	0.00161327
DHPS|1725	-0.595183	5.82483e-05	0.00162315
CHST15|51363	-0.912875	5.87289e-05	0.00163184
TUBGCP6|85378	-0.952166	5.87944e-05	0.00163184
SGTA|6449	-1.03019	5.97947e-05	0.00165301
?|8225	-1.23352	6.06454e-05	0.00166991
C14orf80|283643	-1.55063	6.13087e-05	0.00167822
MAPK11|5600	-1.2504	6.12207e-05	0.00167822
PLEKHJ1|55111	-0.78415	6.11849e-05	0.00167822
PNLIPRP3|119548	-5.8999	6.19707e-05	0.00169302
HMGA1|3159	-0.924391	6.38092e-05	0.00172632
uc009yzx.1	-1.57538	6.44489e-05	0.00174024
TMEM134|80194	-1.30453	6.69898e-05	0.00180535
HAGHL|84264	-1.18797	6.75964e-05	0.00181819
KDM4B|23030	-0.923253	6.86197e-05	0.00184215
MTUS1|57509	-1.69553	6.97208e-05	0.00186453
GSDMD|79792	-0.725929	7.03178e-05	0.00187689
SLC25A6|293	-0.625667	7.05893e-05	0.00188054
WISP1|8840	-1.09325	7.1923e-05	0.00190877
SCARNA2|677766	-1.45063	7.37614e-05	0.00195013
GPKOW|27238	-0.472635	7.44347e-05	0.0019642
WRNIP1|56897	-0.423773	7.48009e-05	0.00197013
SF3B2|10992	-0.434368	7.56557e-05	0.00198889
SIPA1L2|57568	-0.854761	7.61332e-05	0.00199392
OSTM1|28962	-0.542478	7.65612e-05	0.00199762
RPUSD4|84881	-0.645351	7.64405e-05	0.00199762
DRAP1|10589	-0.82904	7.67143e-05	0.00199787
STX10|8677	-0.695541	7.77775e-05	0.00202178
USE1|55850	-0.849097	7.81025e-05	0.00202645
uc003mnb.1	-1.44504	7.88807e-05	0.00204284
LRFN4|78999	-1.50355	8.05028e-05	0.00208097
CEP72|55722	-0.893131	8.29943e-05	0.00214141
CCDC94|55702	-1.08911	8.49122e-05	0.00217879
FOXRED1|55572	-0.722095	8.51223e-05	0.00218016
LGMN|5641	-0.816457	8.65171e-05	0.00220282
SNX15|29907	-0.859412	8.67972e-05	0.00220282
TNFRSF21|27242	-0.828069	8.63415e-05	0.00220282
A4GALT|53947	-1.36622	8.86359e-05	0.00223725
SH3GL1|6455	-1.03403	8.88965e-05	0.00223977
TMEM129|92305	-0.905783	8.97728e-05	0.00225777
RPP21|79897	-0.941981	9.10837e-05	0.0022825
IGHMBP2|3508	-0.836529	9.33264e-05	0.00232199
C1R|715	-2.3009	9.38667e-05	0.00232713
SHPRH|257218	-0.549595	9.46455e-05	0.00234227
GNB1L|54584	-1.19848	9.52638e-05	0.00234909
HLA-B|3106	-1.01603	9.63088e-05	0.00235004
RFNG|5986	-0.984284	9.60534e-05	0.00235004
SPSB3|90864	-1.00781	9.61958e-05	0.00235004
C9orf114|51490	-0.781088	9.96671e-05	0.00241927
DNTTIP1|116092	-0.547713	0.000100434	0.00243365
IFRD2|7866	-0.553258	0.0001007	0.00243587
uc011dok.1	-1.34342	0.000101043	0.00243991
ARHGEF18|23370	-0.857941	0.000102184	0.00246319
FZR1|51343	-1.07472	0.000102816	0.00246988
NR1H2|7376	-0.904801	0.0001033	0.00247557
WASH5P|375690	-0.811246	0.000103586	0.00247557
RIOK1|83732	-0.488174	0.000104007	0.00248139
CDK2AP2|10263	-0.99091	0.000104424	0.00248709
MIIP|60672	-1.15455	0.000105004	0.00249662
C19orf10|56005	-0.628685	0.00010575	0.00251007
SFRS14|10147	-0.409872	0.000106471	0.00252289
ASAM|79827	-0.606192	0.000107794	0.00254989
C9orf142|286257	-0.927783	0.000108636	0.00256547
LRWD1|222229	-0.80538	0.000110562	0.00260389
DAGLA|747	-1.09188	0.000110892	0.00260551
RNASEH2C|84153	-0.694849	0.000111352	0.00261133
SPATA2L|124044	-1.13111	0.000111515	0.00261133
DDX10|1662	-0.681805	0.000111777	0.00261306
DNAH5|1767	-1.2738	0.000112772	0.00263191
MIF|4282	-1.32915	0.000113557	0.00264579
MBD3|53615	-1.50908	0.000116686	0.00270964
EVL|51466	-0.724638	0.000120829	0.0027919
KAT5|10524	-0.613113	0.000125075	0.00287568
ARFGAP1|55738	-0.707251	0.000126364	0.00289577
SIRT6|51548	-1.05223	0.000126234	0.00289577
DLL1|28514	-2.31459	0.000128729	0.00294513
ZNF598|90850	-1.03775	0.000132065	0.00299684
SLCO5A1|81796	-2.43657	0.000132643	0.00300506
UQCR11|10975	-0.635847	0.000133617	0.00302221
C6orf1|221491	-0.772243	0.000135666	0.0030537
DPP9|91039	-0.867817	0.000140372	0.00315452
MAGEA3|4102	-0.716896	0.000142776	0.00320338
AARS2|57505	-0.705553	0.000144675	0.00324077
ARL6IP4|51329	-0.562778	0.000147158	0.00329109
CHST2|9435	-1.07227	0.00014917	0.00333075
TFPT|29844	-0.824354	0.000152483	0.00339385
EDEM2|55741	-0.485968	0.000153143	0.0034031
ANKS1A|23294	-0.547703	0.000153706	0.00340934
RNF43|54894	-0.671322	0.000154158	0.00340934
U2AF1L4|199746	-1.15852	0.000154115	0.00340934
STAT3|6774	-0.493922	0.000154941	0.00342122
GGA1|26088	-0.585546	0.00016031	0.00352859
PEX3|8504	-0.476852	0.000160072	0.00352859
MEFV|4210	-3.38129	0.000161322	0.00354526
THRB|7068	-1.50317	0.000164018	0.00359318
GDA|9615	-0.65098	0.000164496	0.00359799
PRR22|163154	-1.53541	0.000165022	0.00360384
C19orf24|55009	-1.38423	0.000166135	0.00362248
uc011aam.1	-7.59504	0.000168314	0.00365852
LMBRD1|55788	-0.630348	0.000169805	0.00367945
MYH9|4627	-0.537333	0.000173342	0.00375027
RAGE|5891	-0.762826	0.000173678	0.00375171
PPP1R11|6992	-0.494609	0.000174779	0.00376382
GLT25D1|79709	-0.697917	0.000175249	0.0037652
TNPO2|30000	-0.616842	0.000175383	0.0037652
NR2F6|2063	-0.836689	0.000178718	0.003825
DHX16|8449	-0.588273	0.00017989	0.00383972
CROCC|9696	-0.992282	0.000181071	0.0038576
CCS|9973	-0.687993	0.000181996	0.00386779
SF4|57794	-0.604602	0.00018427	0.00390781
TSSC4|10078	-1.25529	0.000185015	0.00391766
ITGA5|3678	-0.45272	0.000185715	0.00392651
CREBZF|58487	-0.535715	0.000186649	0.00393432
STON2|85439	-0.952469	0.000186631	0.00393432
ANKRD9|122416	-1.01634	0.000188529	0.00396794
UPF1|5976	-0.93336	0.000189095	0.00397384
CFB|629	-1.44578	0.000191336	0.0040076
ZNF692|55657	-0.613459	0.000191564	0.0040076
PCNXL3|399909	-1.1492	0.000193119	0.00402201
PQLC1|80148	-0.767341	0.000192896	0.00402201
TMEM47|83604	-0.983692	0.00019414	0.00403724
DPM3|54344	-1.04278	0.000198712	0.00412002
BRF1|2972	-0.936737	0.000199803	0.0041365
SPTBN2|6712	-0.801047	0.000204034	0.00421156
TRAF3|7187	-0.568768	0.000205955	0.00424492
PES1|23481	-0.493079	0.000206452	0.00424889
ATG4A|115201	-0.70965	0.000211819	0.0043465
JAG2|3714	-1.20407	0.000214684	0.00439235
NNMT|4837	-0.848698	0.000217601	0.0044455
INTS5|80789	-0.612266	0.000218364	0.00445456
PTS|5805	-0.714806	0.000219517	0.00447154
DDX54|79039	-0.749612	0.000225899	0.00458812
DPP3|10072	-0.709484	0.000226934	0.00460244
LSR|51599	-1.49317	0.000231884	0.00468917
OBFC2A|64859	-0.649615	0.000232954	0.00470398
ZNF787|126208	-0.837357	0.000235502	0.00474856
NPDC1|56654	-0.887533	0.000236241	0.00475656
PCBP3|54039	-1.68783	0.000240372	0.0048258
DVL1|1855	-1.12094	0.000242888	0.0048623
SSR4|6748	-0.524187	0.00024497	0.00488993
LENG9|94059	-1.11529	0.000246588	0.00490115
RXRB|6257	-0.629099	0.000246507	0.00490115
SCO2|9997	-0.756634	0.000249081	0.00494366
PCDHB14|56122	-1.96039	0.000251327	0.00498113
CARM1|10498	-0.558751	0.000252717	0.00499777
SLC22A4|6583	-1.25318	0.000252884	0.00499777
C19orf56|51398	-0.494162	0.000254356	0.00501975
ASMTL|8623	-0.738242	0.000262102	0.00514548
KCTD14|65987	-0.789197	0.000262204	0.00514548
REXO1|57455	-1.36067	0.000262677	0.00514751
RANBP3|8498	-0.612795	0.000265886	0.00519578
SEZ6L2|26470	-0.913613	0.000269698	0.00525553
EFNB1|1947	-0.913605	0.000270489	0.00526358
RDBP|7936	-0.513241	0.000273209	0.00530909
LGALS3BP|3959	-0.645839	0.00027422	0.00532131
ATP13A1|57130	-0.967971	0.000280168	0.00541412
MDFI|4188	-1.57027	0.000280653	0.00541457
MYBBP1A|10514	-0.65117	0.000280968	0.00541457
PTBP1|5725	-0.554821	0.000283338	0.00545268
FADS3|3995	-0.774955	0.00028435	0.0054571
LOC84856|84856	-0.637476	0.00028398	0.0054571
SFRS17A|8227	-0.572903	0.000286598	0.00549266
ZBTB17|7709	-0.843329	0.000291781	0.00558432
PTPRF|5792	-0.722992	0.000292206	0.00558478
CASP1|834	-0.934333	0.000293387	0.00559967
CIRBP|1153	-0.749258	0.000300888	0.00573498
TNIP1|10318	-0.622945	0.000303249	0.00575635
ABHD8|79575	-1.4029	0.000306277	0.00576672
CD59|966	-0.524284	0.000307443	0.00576672
EMR2|30817	-1.55042	0.00030752	0.00576672
KBTBD8|84541	-0.794072	0.000305144	0.00576672
MTA1|9112	-0.773012	0.000306389	0.00576672
SLC39A13|91252	-1.13498	0.000307083	0.00576672
HECA|51696	-0.524116	0.000308175	0.00577124
RAB32|10981	-0.544985	0.00030945	0.00578734
MFSD3|113655	-1.18549	0.000313658	0.00585818
CST3|1471	-0.468229	0.000317504	0.00590626
NSUN5|55695	-0.705318	0.000317443	0.00590626
VEGFA|7422	-1.23789	0.000320798	0.00595163
ZNF512B|57473	-0.738388	0.000334884	0.00616372
LMNB2|84823	-0.831502	0.000335556	0.00616614
FBXL15|79176	-0.847043	0.000336604	0.00617092
ALDH16A1|126133	-0.958163	0.000340154	0.00621704
LRP3|4037	-1.08261	0.000343577	0.00624942
VSTM2L|128434	-2.13677	0.000346933	0.00628584
RDX|5962	-0.525608	0.000347494	0.00628783
YDJC|150223	-0.730764	0.0003487	0.00630148
C19orf44|84167	-0.64591	0.000351883	0.00635075
GTF2H4|2968	-0.497145	0.000352398	0.00635183
MAX|4149	-0.4638	0.000352959	0.00635372
TELO2|9894	-1.25609	0.000356531	0.00640148
SLC20A2|6575	-0.55022	0.000357102	0.00640347
SURF6|6838	-0.673907	0.000363236	0.00649676
TJAP1|93643	-0.644571	0.000367631	0.00656693
KIAA1586|57691	-0.525669	0.000371266	0.00662338
ZNF593|51042	-0.659084	0.000376382	0.00669749
AP1M1|8907	-0.736944	0.000377329	0.00670578
[truncated: 69 more rows]

## Sheet: SUM159PT, Clone 321 vs WT, UP
Supplementary Table S1: Differentially expressed genes in SUM159PT and BT549 edited clones.
[truncated: 804 more rows]

[truncated: 1 more sheets: SUM159PT, Clone 321 vs WT, DOWN]
