# Supplementary material for: NF-YAl drives EMT in Claudinlow tumours
Source: Cell Death Dis. 2023 Jan 28;14(1):65. doi: 10.1038/s41419-023-05591-9 (PMC9883497; doi:10.1038/s41419-023-05591-9)
Supplement: Supplementary file 11 — Supplementary Table S2 [file 41419_2023_5591_MOESM11_ESM.xlsx]

## Sheet: BRCA WGCNA module 7
Supplementary Table S2: Gene list for BRCA WGCNA module 7 and NF-YAr signature.
Gene symbol | entrez gene ID
ACE2|59272
ACOT9|23597
ACTB|60
ACTG2|72
ACTN1|87
ADAM19|8728
ADAMTS7|11173
ADAMTS9|56999
ADAMTSL4|54507
ADARB1|104
ADM|133
ADPRH|141
AGPAT4|56895
AKR1B1|231
AKR1C1|1645
AKT3|10000
ALDH1A3|220
ALDH1L2|160428
ALPL|249
AMOTL1|154810
ANGPTL4|51129
ANKDD1A|348094
ANKH|56172
ANKRD35|148741
ANKRD53|79998
ANXA1|301
ANXA3|306
APCDD1|147495
ARHGAP10|79658
ARHGAP22|58504
ARL4C|10123
ARPC2|10109
ARSE|415
ASB12|142689
ASS1|445
ATF3|467
AVEN|57099
BACE2|25825
BACH2|60468
BCAT1|586
BCL2L14|79370
BEND6|221336
BICD1|636
BMP2|650
BMP6|654
BOC|91653
C10orf10|11067
C10orf114|399726
C11orf41|25758
C11orf93|120376
C12orf70|341346
C17orf51|339263
C1S|716
C1orf133|574036
C1orf186|440712
C21orf63|59271
C2orf58|285154
C2orf82|389084
C2orf88|84281
C3orf64|285203
C4orf7|260436
C5orf27|202299
C5orf46|389336
C6orf105|84830
C6orf123|26238
C6orf142|90523
C6orf145|221749
C6orf204|387119
C9orf21|195827
CACNA1A|773
CALD1|800
CAPN6|827
CARD6|84674
CBR1|873
CCDC82|79780
CCDC88A|55704
CD180|4064
CD58|965
CD82|3732
CDC14B|8555
CDHR1|92211
CDK6|1021
CDKL1|8814
CHI3L1|1116
CHRDL2|25884
CHRNE|1145
CHST11|50515
CHST2|9435
CHST3|9469
CKLF|51192
CLDN14|23562
CLEC2L|154790
CLEC4G|339390
CLIP2|7461
CLIP4|79745
CLLU1OS|574016
CMTM5|116173
CMTM7|112616
CNGB1|1258
COL13A1|1305
COL23A1|91522
COL4A3|1285
COL4A4|1286
COLEC11|78989
CPAMD8|27151
CPNE2|221184
CPNE8|144402
CP|1356
CREB5|9586
CRLF1|9244
CRYAB|1410
CRYBG3|131544
CSF2|1437
CSGALNACT1|55790
CSTA|1475
CUBN|8029
CX3CL1|6376
CXCL16|58191
CXCL1|2919
CXCL2|2920
CXCL3|2921
CXCL6|6372
CXCR4|7852
CYB5R3|1727
CYP11A1|1583
CYP1B1|1545
CYP7B1|9420
CYYR1|116159
DDIT4|54541
DDX26B|203522
DEPDC7|91614
DES|1674
DFNA5|1687
DGKG|1608
DISC1|27185
DKK1|22943
DLK2|65989
DMD|1756
DMRT3|58524
DOK5|55816
DPF3|8110
DPYSL2|1808
DPYS|1807
DTX1|1840
DUOXA1|90527
DUSP22|56940
DUSP7|1849
DYSF|8291
DZIP1|22873
E2F4|1874
EDN1|1906
EDN2|1907
EFNB1|1947
EGFL6|25975
EGFR|1956
EHD1|10938
EIF5A2|56648
EMID2|136227
EMILIN3|90187
EMR2|30817
ENPP6|133121
EPB41L2|2037
EPHA2|1969
EPHB2|2048
EPHB6|2051
EPHX3|79852
ETV5|2119
FABP5|2171
FADS3|3995
FAM107A|11170
FAM126A|84668
FAM127A|8933
FAM135A|57579
FAM176A|84141
FAM20A|54757
FAM20C|56975
FAM3D|131177
FAM49A|81553
FAM78B|149297
FAM89A|375061
FAS|355
FAT1|2195
FAT2|2196
FBLIM1|54751
FBXO17|115290
FGFBP2|83888
FHL3|2275
FLNA|2316
FMNL2|114793
FMO1|2326
FNDC4|64838
FOLR1|2348
FOXQ1|94234
FPR2|2358
FSCN1|6624
FUT3|2525
FUT4|2526
FXYD5|53827
FXYD6|53826
GABRE|2564
GALNT12|79695
GATA6|2627
GBGT1|26301
GDPD5|81544
GFPT2|9945
GFRA2|2675
GLG1|2734
GLIPR1|11010
GLIPR2|152007
GLT1D1|144423
GLYATL2|219970
GNA15|2769
GPM6B|2824
GPNMB|10457
GPR55|9290
GPR97|222487
GPX7|2882
GRAMD2|196996
GRAMD3|65983
GRM6|2916
GSTA1|2938
GTDC1|79712
HABP4|22927
HAPLN3|145864
HBEGF|1839
HEPH|9843
HHIPL1|84439
HILS1|373861
HOXA1|3198
HOXA3|3200
HOXA4|3201
HS3ST1|9957
HS3ST3A1|9955
HSD17B2|3294
ICAM1|3383
ID4|3400
IFI16|3428
IFNAR2|3455
IFNGR1|3459
IGFBP3|3486
IL10RB|3588
IL12A|3592
IL1R2|7850
IL22RA2|116379
IL23A|51561
IL27RA|9466
IL34|146433
IL6|3569
IRX1|79192
IRX4|50805
IRX6|79190
ITGB1BP2|26548
ITM2C|81618
ITPRIPL1|150771
ITPRIP|85450
JPH2|57158
KBTBD8|84541
KCNC4|3749
KCNE1L|23630
KCNJ15|3772
KCNJ2|3759
KCNMB1|3779
KDELC1|79070
KIAA1755|85449
KIF19|124602
KIFC3|3801
KLF14|136259
KLHL29|114818
KLK1|3816
KRT14|3861
KRT17|3872
KRT23|25984
KRT5|3852
KRT7|3855
LAMA1|284217
LAMB3|3914
LAMC3|10319
LBH|81606
LEFTY2|7044
LEPRE1|64175
LEPREL1|55214
LGALS3|3958
LGI2|55203
LGR6|59352
LIF|3976
LILRA3|11026
LIMK1|3984
LIPG|9388
LIX1L|128077
LOC100133669|100133669
LOC100134259|100134259
LOC151174|151174
LOC389705|389705
LOC644936|644936
LPCAT2|54947
LPHN2|23266
LRIG3|121227
LRRC8C|84230
LRRK1|79705
LY6K|54742
LY75|4065
LY96|23643
LYNX1|66004
LYN|4067
LYPD1|116372
MAGED4|728239
MALL|7851
MAP2K3|5606
MAP4K4|9448
MAP7D1|55700
MAP7D3|79649
MAPRE2|10982
MARCO|8685
MCART6|401612
MCTP2|55784
MDFIC|29969
MDFI|4188
MET|4233
MFAP2|4237
MFGE8|4240
MGAT3|4248
MID1|4281
MMP9|4318
MOBKL2B|79817
MOXD1|26002
MRAP2|112609
MSL3|10943
MSN|4478
MT1L|4500
MT1M|4499
MT1X|4501
MYO1E|4643
NCOA7|135112
NCRNA00087|644596
NDRG2|57447
NES|10763
NEURL3|93082
NFIL3|4783
NGF|4803
NMI|9111
NMT2|9397
NOTUM|147111
NRP2|8828
NT5E|4907
NXN|64359
OBFC2A|64859
OLFM4|10562
OSBPL3|26031
OSM|5008
OSR1|130497
OXCT2|64064
OXER1|165140
PAG1|55824
PALM2-AKAP2|445815
PAQR8|85315
PARVB|29780
PCOLCE2|26577
PHKG1|5260
PIM1|5292
PINX1|54984
PIWIL4|143689
PLA2G2A|5320
PLA2G4A|5321
PLAGL1|5325
PLAUR|5329
PLB1|151056
PLD1|5337
PLEKHG1|57480
PLEKHG2|64857
PLIN2|123
PLS3|5358
PLTP|5360
PLXDC2|84898
PNMA6A|84968
PNMAL2|57469
PNRC1|10957
POM121L9P|29774
POMC|5443
PPM1F|9647
PPP1R1A|5502
PPP1R3G|648791
PRDM1|639
PRICKLE1|144165
PRKCA|5578
PRKD3|23683
PRNP|5621
PRRG1|5638
PRRX2|51450
PSORS1C3|100130889
PTGFR|5737
PTGS2|5743
RAET1G|353091
RAP2B|5912
RARRES1|5918
RASGRP3|25780
RASSF9|9182
RBMS1|5937
REM1|28954
RGL1|23179
RGS2|5997
RNASE1|6035
RNASE2|6036
RNF122|79845
RNF144A|9781
RNF145|153830
RNF150|57484
RNF175|285533
RNF217|154214
ROR1|4919
RSPO3|84870
S100A10|6281
S100A11|6282
S100A3|6274
S100A6|6277
S100A8|6279
S100A9|6280
S100B|6285
S1PR2|9294
SAA1|6288
SAA2|6289
SAA4|6291
SACS|26278
SAMD4A|23034
SAT1|6303
SCPEP1|59342
SDCBP2|27111
SEMA5B|54437
SEMA7A|8482
SERPINB8|5271
SERPINE2|5270
SERPINH1|871
SGK1|6446
SH3KBP1|30011
SH3PXD2B|285590
SIGLEC12|89858
SIRPA|140885
SIRPB1|10326
SKI|6497
SLC1A3|6507
SLC22A3|6581
SLC29A4|222962
SLC2A3|6515
SLC38A5|92745
SLC9A6|10479
SLFN11|91607
SNAI1|6615
SOCS3|9021
SOD2|6648
SOD3|6649
SPATS2L|26010
SPHK1|8877
SPNS2|124976
SPSB1|80176
SRF|6722
STAC2|342667
STAG3|10734
STARD4|134429
STK17A|9263
STON1|11037
STX19|415117
SVOPL|136306
SYN2|6854
SYT8|90019
TACR1|6869
TAX1BP3|30851
TBC1D1|23216
TEAD2|8463
TEPP|374739
TES|26136
TFAP2E|339488
TF|7018
TGFBI|7045
TGM5|9333
TIAM2|26230
TINAGL1|64129
TLE4|7091
TLR2|7097
TLR6|10333
TMEM200C|645369
TMEM51|55092
TMEM71|137835
TMIE|259236
TMOD1|7111
TNFRSF12A|51330
TNFSF9|8744
TNIP3|79931
TP53I3|9540
TREX2|11219
TRIML2|205860
TRPM6|140803
TSPAN33|340348
TTC7A|57217
TTYH3|80727
TUBA8|51807
TUBB6|84617
UBASH3B|84959
UBE2E2|7325
UBL4B|164153
UNC13D|201294
UPP1|7378
VASP|7408
VCAM1|7412
VNN1|8876
WIF1|11197
WNT5B|81029
XIRP1|165904
ZCCHC18|644353
ZDHHC14|79683
ZNF438|220929
ZNF503|84858
ZNF521|25925
ZYX|7791

## Sheet: NF-YAr signature
Supplementary Table S2: Gene list for BRCA WGCNA module 7 and NF-YAr signature.
Gene symbol | entrez gene ID
ACTB|60
ACTG2|72
ACTN1|87
ADAMTS9|56999
ADAMTSL4|54507
ADARB1|104
ADPRH|141
AGPAT4|56895
AKT3|10000
ALDH1A3|220
ALPL|249
AMOTL1|154810
ANKDD1A|348094
ANKRD35|148741
ANKRD53|79998
ARHGAP10|79658
ARHGAP22|58504
BACH2|60468
BEND6|221336
BMP6|654
BOC|91653
C10orf10|11067
C10orf114|399726
C17orf51|339263
C1S|716
C1orf133|574036
C1orf186|440712
C21orf63|59271
C2orf58|285154
C6orf145|221749
C9orf21|195827
CALD1|800
CAPN6|827
CHRDL2|25884
CHST3|9469
CLEC4G|339390
CLIP4|79745
CMTM5|116173
COL23A1|91522
COL4A3|1285
COL4A4|1286
COLEC11|78989
CPAMD8|27151
CPNE8|144402
CREB5|9586
CRLF1|9244
CRYAB|1410
CYB5R3|1727
CYP11A1|1583
CYP1B1|1545
CYP7B1|9420
CYYR1|116159
DES|1674
DFNA5|1687
DGKG|1608
DISC1|27185
DMD|1756
DOK5|55816
DPYS|1807
DTX1|1840
DYSF|8291
DZIP1|22873
EMILIN3|90187
EPHB6|2051
FADS3|3995
FAM107A|11170
FAM127A|8933
FAM20C|56975
FBXO17|115290
FHL3|2275
FLNA|2316
FMO1|2326
FNDC4|64838
FXYD6|53826
GBGT1|26301
GFRA2|2675
GLIPR1|11010
GLIPR2|152007
GPM6B|2824
GPX7|2882
GRM6|2916
HABP4|22927
HHIPL1|84439
HOXA3|3200
HOXA4|3201
ID4|3400
IL34|146433
ITGB1BP2|26548
JPH2|57158
KCNMB1|3779
KLHL29|114818
LEFTY2|7044
LEPREL1|55214
LGI2|55203
LIX1L|128077
LOC100134259|100134259
LOC151174|151174
LPHN2|23266
LYNX1|66004
LYPD1|116372
MAP7D1|55700
MAP7D3|79649
MAPRE2|10982
MDFIC|29969
MOXD1|26002
MSN|4478
MT1L|4500
NCRNA00087|644596
NDRG2|57447
NES|10763
NGF|4803
NRP2|8828
NXN|64359
OSR1|130497
PALM2-AKAP2|445815
PCOLCE2|26577
PHKG1|5260
PLAGL1|5325
PLEKHG2|64857
PLTP|5360
PNMAL2|57469
PNRC1|10957
POM121L9P|29774
POMC|5443
PPP1R1A|5502
PPP1R3G|648791
PRICKLE1|144165
PRNP|5621
PTGFR|5737
RBMS1|5937
REM1|28954
RGL1|23179
RGS2|5997
RNF122|79845
RNF144A|9781
RNF150|57484
RNF175|285533
RNF217|154214
ROR1|4919
RSPO3|84870
S100B|6285
SAMD4A|23034
SEMA5B|54437
SERPINE2|5270
SOD3|6649
STON1|11037
TACR1|6869
TEAD2|8463
TLE4|7091
TMEM200C|645369
TMEM71|137835
TMOD1|7111
TUBB6|84617
UBE2E2|7325
ZCCHC18|644353
ZNF503|84858
ZNF521|25925
ZYX|7791
