# Supplementary material for: NF-YAl drives EMT in Claudinlow tumours
Source: Cell Death Dis. 2023 Jan 28;14(1):65. doi: 10.1038/s41419-023-05591-9 (PMC9883497; doi:10.1038/s41419-023-05591-9)
Supplement: Supplementary file 12 — Supplementary Table S3 [file 41419_2023_5591_MOESM12_ESM.xlsx]

## Sheet: RT-PCR Primers
Supplementary Table S3: gRNAs, RT-PCR, PCR primers’ sequences.
			qRT-PCR primers
		Primer Name		Sequence
	RT_NFYAl	rt_NFYALong_for		TGTGCAGTTGCAGACTGAGG
		RT_hNFYAshort_rev2		GATTAGCTGGCCTCCACTGA
	RT_NFYAs	hNFYAs_l		GATCTCCAGAGTGGACAGGAAT
		hNFYAs_r		CTTGGACCTGCTGCTGAATCT
	RPS20	RPS20_f		GCGCCTCTTATCAAGTCAGC
		RPS20_r		CGGAAAAACACCCGTGGAG
	RPLP0	RthRPLP0_F		GATTGGCTACCCAACTGTTG
		RthRPLP0_R		CAGGGGCAGCAGCCACAAA
	mRBFOX2	mRBFOX2_F		CCACCTCGGTATAAACTCGC
		mRBFOX2_R		GCCTACAGATATGCACAGCC
		Semiquantitative PCR primers
		Primer Name		Sequence
	Primer A	NFYA_g_F		CCCCTGATAGCTTTCCCTTCC
		RT_hNFYAlong_rev2		AACTGCACAGCAGTGACACC
	Primer B	NFYA_intr_F		CTCCTCCTTTCTTGGTGATTGC
		NFYA_intr_R		CAGAAAGTTGATACGGGGTCTC
			gRNAs
	gRNA	Sequence
	A	GTACATTTTGAAAGTCCTTC
	B	GCTGTTTTGTTGAAGGTAGT
	C	ATGCTGCTAACTTGTCTTTG
	D	ACTGACTTTGCCATTCCTAC
