# Supplementary material for: NF-YAl drives EMT in Claudinlow tumours
Source: Cell Death Dis. 2023 Jan 28;14(1):65. doi: 10.1038/s41419-023-05591-9 (PMC9883497; doi:10.1038/s41419-023-05591-9)
Supplement: Supplementary file 13 — Supplementary Table S4 [file 41419_2023_5591_MOESM13_ESM.xlsx]

## Sheet: CCLE+SUM159PT
Supplementary Table S4: Accession numbers of downloaded RNA-seq experiments.
Cell line	Accession
AU565	SRR8615774
BT20	SRR8616124
BT474	SRR8616195
BT483	SRR8616196
BT549	SRR8616197
CAL120	SRR8615270
CAL148	SRR8615268
CAL51	SRR8615264
CAL851	SRR8615528
CAMA1	SRR8615532
DU4475	SRR8615297
EFM19	SRR8615289
EFM192A	SRR8615292
HCC1143	SRR8615819
HCC1187	SRR8615817
HCC1395	SRR8615822
HCC1419	SRR8615821
HCC1428	SRR8615816
HCC1500	SRR8616180
HCC1569	SRR8616181
HCC1599	SRR8616183
HCC1806	SRR8616177
HCC1937	SRR8616179
HCC1954	SRR8616174
HCC202	SRR8616175
HCC2157	SRR8615891
HCC2218	SRR8616001
HCC38	SRR8615458
HCC70	SRR8615452
HDQP1	SRR8615278
HMC18	SRR8616127
HMEL	SRR8616207
HS578T	SRR8615420
JIMT1	SRR8615558
KPL1	SRR8616076
MCF7	SRR8615758
MDAMB134VI	SRR8615755
MDAMB157	SRR8615756
MDAMB175VII	SRR8615766
MDAMB231	SRR8615767
MDAMB361	SRR8615581
MDAMB415	SRR8615582
MDAMB436	SRR8615584
MDAMB453	SRR8615577
MDAMB468	SRR8615578
SKBR3	SRR8615677
T47D	SRR8615812
UACC812	SRR8615338
UACC893	SRR8615337
ZR751	SRR8618301
ZR7530	SRR8618304
SUM159PT	SRR13815279
	SRR13815280
	SRR13815281
	SRR13815282
	SRR13815283
	SRR13815284

## Sheet: RBPs
Supplementary Table S4: Accession numbers of downloaded RNA-seq experiments.
RBP	Experiment	Accession
MBNL1/2	KO	PRJNA675134
CELF2	OE	PRJNA510082
RBFOX2	KD	PRJNA590496
QKI	KO	PRJNA602493
ESRP1/2	KD	PRJNA304416
RBM47	KD
OE = Overexpression
KD = Knockdown
KO = Knockout
