# Supplementary material for: NF-YAl drives EMT in Claudinlow tumours
Source: Cell Death Dis. 2023 Jan 28;14(1):65. doi: 10.1038/s41419-023-05591-9 (PMC9883497; doi:10.1038/s41419-023-05591-9)
Supplement: Supplementary file 14 — Supplementary Table S5 [file 41419_2023_5591_MOESM14_ESM.xlsx]

## Sheet: BRCA
Supplementary Table S5: Cell type markers employed in scTyper analyses.
Cell type	Marker gene
B cells	CD79B
B cells	BLK
B cells	CD19
B cells	MS4A1
B cells	CD22
B cells	CD79A
B cells	PNOC
B cells	SNX2
B cells	MBD4
B cells	STAG3
B cells	PWP1
B cells	SP140
B cells	GGA2
B cells	STAP1
B cells	FCRL2
B cells	SMC6
Basal Cancer	EMP1
Basal Cancer	TAGLN
Basal Cancer	TTYH1
Basal Cancer	RTN4
Basal Cancer	TK1
Basal Cancer	BUB3
Basal Cancer	IGLV3.25
Basal Cancer	FAM3C
Basal Cancer	TMEM123
Basal Cancer	KDM5B
Basal Cancer	KRT14
Basal Cancer	ALG3
Basal Cancer	KLK6
Basal Cancer	EEF2
Basal Cancer	NSMCE4A
Basal Cancer	LYST
Basal Cancer	DEDD
Basal Cancer	HLA.DRA
Basal Cancer	PAPOLA
Basal Cancer	SOX4
Basal Cancer	ACTR3B
Basal Cancer	EIF3D
Basal Cancer	CACYBP
Basal Cancer	RARRES1
Basal Cancer	STRA13
Basal Cancer	MFGE8
Basal Cancer	FRZB
Basal Cancer	SDHD
Basal Cancer	UCHL1
Basal Cancer	TMEM176A
Basal Cancer	CAV2
Basal Cancer	MARCO
Basal Cancer	P4HB
Basal Cancer	CHI3L2
Basal Cancer	APOE
Basal Cancer	ATP1B1
Basal Cancer	C6orf15
Basal Cancer	KRT6B
Basal Cancer	TAF1D
Basal Cancer	ACTA2
Basal Cancer	LY6D
Basal Cancer	SAA2
Basal Cancer	CYP27A1
Basal Cancer	DLK1
Basal Cancer	IGKV1.5
Basal Cancer	CENPW
Basal Cancer	RAB18
Basal Cancer	TNFRSF11B
Basal Cancer	VPS28
Basal Cancer	HULC
Basal Cancer	KRT16
Basal Cancer	CDKN2A
Basal Cancer	AHNAK2
Basal Cancer	SEC22B
Basal Cancer	CDC42EP1
Basal Cancer	HMGA1
Basal Cancer	CAV1
Basal Cancer	BAMBI
Basal Cancer	TOMM22
Basal Cancer	ATP6V0E2
Basal Cancer	MTCH2
Basal Cancer	PRSS21
Basal Cancer	HDAC2
Basal Cancer	ZG16B
Basal Cancer	GAL
Basal Cancer	SCGB1D2
Basal Cancer	S100A2
Basal Cancer	GSPT1
Basal Cancer	ARPC1B
Basal Cancer	NIT1
Basal Cancer	NEAT1
Basal Cancer	DSC2
Basal Cancer	RP1.60O19.1
Basal Cancer	MAL2
Basal Cancer	TMEM176B
Basal Cancer	CYP1B1
Basal Cancer	EIF3L
Basal Cancer	FKBP4
Basal Cancer	WFDC2
Basal Cancer	SAA1
Basal Cancer	CXCL17
Basal Cancer	PFDN2
Basal Cancer	UCP2
Basal Cancer	RAB11B
Basal Cancer	FDCSP
Basal Cancer	HLA.DPB1
Basal Cancer	PCSK1N
Basal Cancer	C4orf48
Basal Cancer	CTSC
CAFs	PDGFRB
CAFs	PDGFRA
CAFs	PDPN
CAFs	DCN
CAFs	COL1A1
CAFs	COL1A2
CAFs	FAP
CAFs	THY1
CAFs	CXCL12
CAFs	MCAM
CAFs	ACTA2
CAFs	MYLK
CAFs	MYL9
CAFs	TAGLN
CAFs	CALD1
CAFs	CAV1
CAFs	MEF2C
CAFs	NOTCH3
CAFs	RGS5
EMT Cancer	FBLN5
EMT Cancer	GREM1
EMT Cancer	COL3A1
EMT Cancer	COL1A2
EMT Cancer	DCN
EMT Cancer	CDH2
EMT Cancer	ENPP2
EMT Cancer	POSTN
EMT Cancer	RGS4
EMT Cancer	C5ORF13
EMT Cancer	PRRX1
EMT Cancer	FBN1
EMT Cancer	SRGN
EMT Cancer	SPOCK1
EMT Cancer	PRR16
EMT Cancer	DLC1
EMT Cancer	BIN1
EMT Cancer	RGL1
EMT Cancer	IGFBP4
EMT Cancer	PVRL3
EMT Cancer	CDH11
EMT Cancer	OLFML3
EMT Cancer	MMP2
EMT Cancer	MYL9
EMT Cancer	COL5A2
EMT Cancer	CTGF
EMT Cancer	PLEKHC1
EMT Cancer	ZEB1
EMT Cancer	ROR1
EMT Cancer	PTGER2
EMT Cancer	CHN1
EMT Cancer	PMP22
EMT Cancer	TRAM2
EMT Cancer	TAGLN
EMT Cancer	TNFAIP6
EMT Cancer	CREB3L1
EMT Cancer	UGDH
EMT Cancer	HAS2
EMT Cancer	DNAJB4
EMT Cancer	CDKN2C
EMT Cancer	CCDC92
EMT Cancer	WNT5A
EMT Cancer	IGFBP3
EMT Cancer	PPM1D
EMT Cancer	FILIP1L
EMT Cancer	PDGFC
EMT Cancer	TBX3
EMT Cancer	XYLT1
EMT Cancer	FAP
EMT Cancer	DPT
EMT Cancer	STC1
EMT Cancer	KRT81
EMT Cancer	MMP1
EMT Cancer	HS3ST2
EMT Cancer	LMCD1
EMT Cancer	N-PAC
EMT Cancer	SEPT6
EMT Cancer	NR2F1
EMT Cancer	SCCPDH
EMT Cancer	MLPH
EMT Cancer	LTBP2
EMT Cancer	TPM1
EMT Cancer	ANKRD25
EMT Cancer	DDR2
EMT Cancer	SEMA5A
EMT Cancer	TGFB1I1
EMT Cancer	PCOLCE
EMT Cancer	STARD13
EMT Cancer	NID1
EMT Cancer	SYNC1
EMT Cancer	ENOX1
EMT Cancer	FSTL1
EMT Cancer	VIM
EMT Cancer	MME
EMT Cancer	C10ORF56
EMT Cancer	LTBP1
EMT Cancer	NRP1
EMT Cancer	THY1
EMT Cancer	NEBL
EMT Cancer	TNS3
EMT Cancer	ECM1
EMT Cancer	FBLN1
EMT Cancer	TUBA1A
EMT Cancer	COPZ2
EMT Cancer	CYBRD1
EMT Cancer	PPAP2B
EMT Cancer	PTX3
EMT Cancer	FADS2
EMT Cancer	BGN
EMT Cancer	TSHZ1
EMT Cancer	ZBTB38
Endothelial	PECAM1
Endothelial	ACKR1
Endothelial	ACVRL1
Endothelial	ANXA3
Endothelial	ART4
Endothelial	BMX
Endothelial	ERG
Endothelial	FLT1
Endothelial	GJA4
Endothelial	GPR4
Endothelial	HTR2B
Endothelial	KDR
Endothelial	KRT19
Endothelial	TACSTD2
Endothelial	PDE3A
Endothelial	RALA
Endothelial	MAPK12
Endothelial	SELE
Endothelial	SNTB2
Endothelial	TIE1
Endothelial	CLDN5
Endothelial	VWF
Endothelial	HYAL2
Endothelial	EIF2B2
Endothelial	TNFSF18
Endothelial	GDF3
Endothelial	IGF2BP3
Endothelial	ARHGEF15
Endothelial	MMRN1
Endothelial	CD93
Endothelial	CLEC1A
Endothelial	EMCN
Endothelial	SOX18
Endothelial	ROBO4
Endothelial	RASIP1
Endothelial	CXorf36
Endothelial	MMRN2
Endothelial	FAM124B
Endothelial	MYCT1
Endothelial	KANK3
Fibroblast	BMPR1A
Fibroblast	DPT
Fibroblast	ELN
Fibroblast	FKTN
Fibroblast	FGF7
Fibroblast	GRIA3
Fibroblast	HTR2B
Fibroblast	ISLR
Fibroblast	ITIH3
Fibroblast	KRT19
Fibroblast	MYH2
Fibroblast	PRKG1
Fibroblast	SGCD
Fibroblast	SGCG
Fibroblast	SIM1
Fibroblast	SNTB2
Fibroblast	TBX5
Fibroblast	WNT2
Fibroblast	BAG2
Fibroblast	YAP1
Fibroblast	CORIN
Fibroblast	TRIM32
Fibroblast	LMOD1
Fibroblast	MYOF
Fibroblast	TNFRSF12A
Fibroblast	AMOTL2
Fibroblast	ASPN
Fibroblast	KIF26B
Fibroblast	THAP10
Fibroblast	HSPB6
Fibroblast	DPY19L4
Her2E Cancer	PSMA2
Her2E Cancer	PPP1R1B
Her2E Cancer	SYNGR2
Her2E Cancer	CNPY2
Her2E Cancer	LGALS7B
Her2E Cancer	CYBA
Her2E Cancer	FTH1
Her2E Cancer	MSL1
Her2E Cancer	IGKV3.15
Her2E Cancer	STARD3
Her2E Cancer	HPD
Her2E Cancer	HMGCS2
Her2E Cancer	ID3
Her2E Cancer	NDUFB8
Her2E Cancer	COTL1
Her2E Cancer	AIM1
Her2E Cancer	MED24
Her2E Cancer	CEACAM6
Her2E Cancer	FABP7
Her2E Cancer	CRABP2
Her2E Cancer	NR4A2
Her2E Cancer	COX14
Her2E Cancer	ACADM
Her2E Cancer	PKM
Her2E Cancer	ECH1
Her2E Cancer	C17orf89
Her2E Cancer	NGRN
Her2E Cancer	ATG5
Her2E Cancer	SNHG25
Her2E Cancer	ETFB
Her2E Cancer	EGLN3
Her2E Cancer	CSNK2B
Her2E Cancer	RHOC
Her2E Cancer	PSENEN
Her2E Cancer	CDK12
Her2E Cancer	ATP5I
Her2E Cancer	ENTHD2
Her2E Cancer	QRSL1
Her2E Cancer	S100A7
Her2E Cancer	TPM1
Her2E Cancer	ATP5C1
Her2E Cancer	HIST1H1E
Her2E Cancer	LGALS1
Her2E Cancer	GRB7
Her2E Cancer	AQP3
Her2E Cancer	ALDH2
Her2E Cancer	EIF3E
Her2E Cancer	ERBB2
Her2E Cancer	LCN2
Her2E Cancer	SLC38A10
Her2E Cancer	TXN
Her2E Cancer	DBI
Her2E Cancer	RP11.206M11.7
Her2E Cancer	TUBB
Her2E Cancer	CRYAB
Her2E Cancer	CD9
Her2E Cancer	PDSS2
Her2E Cancer	XIST
Her2E Cancer	MED1
Her2E Cancer	C6orf203
Her2E Cancer	PSMD3
Her2E Cancer	TMC5
Her2E Cancer	UQCRQ
Her2E Cancer	EFHD1
Her2E Cancer	BCAM
Her2E Cancer	GPX1
Her2E Cancer	EPHX1
Her2E Cancer	AREG
Her2E Cancer	CDK2AP2
Her2E Cancer	SPINK8
Her2E Cancer	PGAP3
Her2E Cancer	NFIC
Her2E Cancer	THRSP
Her2E Cancer	LDHB
Her2E Cancer	MT1X
Her2E Cancer	HIST1H4C
Her2E Cancer	LRRC26
Her2E Cancer	SLC16A3
Her2E Cancer	BACE2
Her2E Cancer	MIEN1
Her2E Cancer	AR
Her2E Cancer	CRIP2
Her2E Cancer	NME1
Her2E Cancer	DEGS2
Her2E Cancer	CASC3
Her2E Cancer	FOLR1
Her2E Cancer	SIVA1
Her2E Cancer	SLC25A39
Her2E Cancer	IGHG1
Her2E Cancer	ORMDL3
Her2E Cancer	KRT81
Her2E Cancer	SCGB2B2
Her2E Cancer	LINC01285
Her2E Cancer	CXCL8
Her2E Cancer	KRT15
Her2E Cancer	RSU1
Her2E Cancer	ZFP36L2
Her2E Cancer	DKK1
Her2E Cancer	TMED10
Her2E Cancer	IRX3
Her2E Cancer	S100A9
Her2E Cancer	YWHAZ
LumA Cancer	SH3BGRL
LumA Cancer	HSPB1
LumA Cancer	PHGR1
LumA Cancer	SOX9
LumA Cancer	CEBPD
LumA Cancer	CITED2
LumA Cancer	TM4SF1
LumA Cancer	S100P
LumA Cancer	KCNK6
LumA Cancer	AGR3
LumA Cancer	MPC2
LumA Cancer	CXCL13
LumA Cancer	RNASET2
LumA Cancer	DDIT4
LumA Cancer	SCUBE2
LumA Cancer	KRT8
LumA Cancer	MZT2B
LumA Cancer	IFI6
LumA Cancer	RPS26
LumA Cancer	TAGLN2
LumA Cancer	SPTSSA
LumA Cancer	ZFP36L1
LumA Cancer	MGP
LumA Cancer	KDELR2
LumA Cancer	PPDPF
LumA Cancer	AZGP1
LumA Cancer	AP000769.1
LumA Cancer	MYBPC1
LumA Cancer	S100A1
LumA Cancer	TFPI2
LumA Cancer	JUN
LumA Cancer	SLC25A6
LumA Cancer	HSP90AB1
LumA Cancer	ARF5
LumA Cancer	PMAIP1
LumA Cancer	TNFRSF12A
LumA Cancer	FXYD3
LumA Cancer	RASD1
LumA Cancer	PYCARD
LumA Cancer	PYDC1
LumA Cancer	PHLDA2
LumA Cancer	BZW2
LumA Cancer	HOXA9
LumA Cancer	XBP1
LumA Cancer	AGR2
LumA Cancer	HSP90AA1
LumB Cancer	UGCG
LumB Cancer	ARMT1
LumB Cancer	ISOC1
LumB Cancer	GDF15
LumB Cancer	ZFP36
LumB Cancer	PSMC5
LumB Cancer	DDX5
LumB Cancer	TMEM150C
LumB Cancer	NBEAL1
LumB Cancer	CLEC3A
LumB Cancer	GADD45G
LumB Cancer	MARCKS
LumB Cancer	FHL2
LumB Cancer	CCDC117
LumB Cancer	LY6E
LumB Cancer	GJA1
LumB Cancer	PSAP
LumB Cancer	TAF7
LumB Cancer	PIP
LumB Cancer	HSPA2
LumB Cancer	DSCAM.AS1
LumB Cancer	PSMB7
LumB Cancer	STARD10
LumB Cancer	ATF3
LumB Cancer	WBP11
LumB Cancer	MALAT1
LumB Cancer	C6orf48
LumB Cancer	HLA.DRB1
LumB Cancer	HIST1H2BD
LumB Cancer	CCND1
LumB Cancer	STC2
LumB Cancer	NR4A1
LumB Cancer	NPY1R
LumB Cancer	FOS
LumB Cancer	ZFAND2A
LumB Cancer	CFL1
LumB Cancer	RHOB
LumB Cancer	LMNA
LumB Cancer	SLC40A1
LumB Cancer	CYB5A
LumB Cancer	SRSF5
LumB Cancer	SEC61G
LumB Cancer	CTSD
LumB Cancer	DNAJC12
LumB Cancer	IFITM1
LumB Cancer	MAGED2
LumB Cancer	RBP1
LumB Cancer	TFF1
LumB Cancer	APLP2
LumB Cancer	TFF3
LumB Cancer	TRH
LumB Cancer	NUPR1
LumB Cancer	EMC3
LumB Cancer	TXNIP
LumB Cancer	ARPC4
LumB Cancer	KCNE4
LumB Cancer	ANPEP
LumB Cancer	MGST1
LumB Cancer	TOB1
LumB Cancer	ADIRF
LumB Cancer	TUBA1B
LumB Cancer	MYEOV2
LumB Cancer	MLLT4
LumB Cancer	DHRS2
LumB Cancer	IFITM2
Myeloid cells	BMX
Myeloid cells	CA4
Myeloid cells	CEACAM3
Myeloid cells	FCGR3B
Myeloid cells	FPR2
Myeloid cells	CXCR1
Myeloid cells	CXCR2
Myeloid cells	MEFV
Myeloid cells	AATK
Myeloid cells	P2RY13
Myeloid cells	TREM1
Myeloid cells	VNN3
Myeloid cells	MMP25
Myeloid cells	BTNL8
Myeloid cells	TRPM6
Myeloid cells	CD1B
Myeloid cells	CD1E
Myeloid cells	CD86
Myeloid cells	FCER2
Myeloid cells	CCL17
Myeloid cells	ALDH1A2
Myeloid cells	RRP1B
Myeloid cells	KCNK13
Myeloid cells	AZU1
Myeloid cells	MS4A3
Myeloid cells	CLC
Myeloid cells	CPA3
Myeloid cells	CRHBP
Myeloid cells	CTSG
Myeloid cells	ELANE
Myeloid cells	MS4A2
Myeloid cells	FLT3
Myeloid cells	HDC
Myeloid cells	MPO
Myeloid cells	SERPINB10
Myeloid cells	PRG2
Myeloid cells	PRTN3
Myeloid cells	RNASE2
Myeloid cells	RNASE3
Myeloid cells	EPX
Myeloid cells	NAALADL1
Myeloid cells	HPGDS
Myeloid cells	ACP2
Myeloid cells	ATOX1
Myeloid cells	ATP6V0C
Myeloid cells	ATP6V1E1
Myeloid cells	C1QA
Myeloid cells	CD9
Myeloid cells	CD48
Myeloid cells	CLCN7
Myeloid cells	CCR1
Myeloid cells	CRYBB1
Myeloid cells	CYBB
Myeloid cells	FCER1G
Myeloid cells	FDX1
Myeloid cells	FOLR2
Myeloid cells	FPR3
Myeloid cells	FTL
Myeloid cells	HEXA
Myeloid cells	HEXB
Myeloid cells	KCNJ5
Myeloid cells	LAIR1
Myeloid cells	M6PR
Myeloid cells	MDH1
Myeloid cells	NUBP1
Myeloid cells	P2RX7
Myeloid cells	RAC1
Myeloid cells	CCL8
Myeloid cells	CCL22
Myeloid cells	STX4
Myeloid cells	TCEB1
Myeloid cells	TYROBP
Myeloid cells	VAMP8
Myeloid cells	MARCO
Myeloid cells	CD84
Myeloid cells	ATP6V0E1
Myeloid cells	ATP6V1F
Myeloid cells	CD163
Myeloid cells	CIAO1
Myeloid cells	LY86
Myeloid cells	ARHGEF11
Myeloid cells	HS3ST2
Myeloid cells	ARPC4
Myeloid cells	ATP6AP2
Myeloid cells	BAIAP2
Myeloid cells	PRDX3
Myeloid cells	ERP29
Myeloid cells	LILRB5
Myeloid cells	SDS
Myeloid cells	LILRB4
Myeloid cells	VSIG4
Myeloid cells	FKBP15
Myeloid cells	ZZZ3
Myeloid cells	SIGLEC7
Myeloid cells	SIGLEC9
Myeloid cells	ADAMDEC1
Myeloid cells	ORMDL2
Myeloid cells	COMMD9
Myeloid cells	SPG21
Myeloid cells	MS4A4A
Myeloid cells	UBE2D4
Myeloid cells	TRAPPC2L
Myeloid cells	TREM2
Myeloid cells	TMEM70
Myeloid cells	ARL8B
Myeloid cells	TMEM126B
Myeloid cells	SLAMF8
Myeloid cells	C12orf4
Myeloid cells	HAMP
Myeloid cells	GUF1
Myeloid cells	YIF1B
Myeloid cells	AIF1
Myeloid cells	APAF1
Myeloid cells	RHOA
Myeloid cells	RHOG
Myeloid cells	ARNT
Myeloid cells	ASGR2
Myeloid cells	C3AR1
Myeloid cells	CASP5
Myeloid cells	TNFRSF8
Myeloid cells	CD33
Myeloid cells	CSF1R
Myeloid cells	CSF3R
Myeloid cells	FCAR
Myeloid cells	FCN1
Myeloid cells	HCK
Myeloid cells	HK3
Myeloid cells	HRH2
Myeloid cells	HSPA6
Myeloid cells	KCNMB1
Myeloid cells	MAP3K3
Myeloid cells	MNDA
Myeloid cells	MYO1F
Myeloid cells	CFP
Myeloid cells	PHKG2
Myeloid cells	PTGIR
Myeloid cells	RARA
Myeloid cells	S100A12
Myeloid cells	UBE2D1
Myeloid cells	UPK3A
Myeloid cells	VASP
Myeloid cells	BEST1
Myeloid cells	LST1
Myeloid cells	NUP214
Myeloid cells	IQGAP1
Myeloid cells	ATP6V0D1
Myeloid cells	CD101
Myeloid cells	EIF4E2
Myeloid cells	CALCOCO2
Myeloid cells	LILRB2
Myeloid cells	TGOLN2
Myeloid cells	CAMKK2
Myeloid cells	LILRB1
Myeloid cells	CD300C
Myeloid cells	FGL2
Myeloid cells	LILRA1
Myeloid cells	LILRB3
Myeloid cells	LILRA2
Myeloid cells	TREX1
Myeloid cells	GABARAP
Myeloid cells	RPH3A
Myeloid cells	ACAP2
Myeloid cells	CLEC5A
Myeloid cells	IL17RA
Myeloid cells	FBXL5
Myeloid cells	CLEC4E
Myeloid cells	VENTX
Myeloid cells	PILRA
Myeloid cells	METTL9
Myeloid cells	TLR7
Myeloid cells	TLR8
Myeloid cells	RIN2
Myeloid cells	RHOT1
Myeloid cells	TMEM127
Myeloid cells	TMEM9B
Myeloid cells	RETN
Myeloid cells	RPGRIP1
Myeloid cells	DENND1A
Myeloid cells	DPEP2
Myeloid cells	MS4A6A
Myeloid cells	OSBPL11
Myeloid cells	LILRA5
Myeloid cells	CCR2
Myeloid cells	PPM1F
Myeloid cells	SNX17
Myeloid cells	GIT2
Myeloid cells	USP15
Myeloid cells	RGS19
Myeloid cells	RTN3
Myeloid cells	CLEC10A
Myeloid cells	OGFR
Myeloid cells	WWP2
Myeloid cells	AKAP13
Myeloid cells	CD93
Myeloid cells	SPEN
Myeloid cells	KDM6B
Myeloid cells	STAB1
Myeloid cells	KLHL18
Myeloid cells	ANKS1A
Myeloid cells	SIN3B
Myeloid cells	DNAJC13
Myeloid cells	KIAA1033
Myeloid cells	SUN1
Myeloid cells	SIK3
Myeloid cells	SEC11A
Myeloid cells	PADI4
Myeloid cells	STX12
Myeloid cells	PGLS
Myeloid cells	FAM32A
Myeloid cells	PTPN18
Myeloid cells	COQ2
Myeloid cells	CECR5
Myeloid cells	NKIRAS2
Myeloid cells	STRN4
Myeloid cells	CLEC4A
Myeloid cells	RBM41
Myeloid cells	NPLOC4
Myeloid cells	WDR11
Myeloid cells	NSFL1C
Myeloid cells	PCTP
Myeloid cells	MTMR14
Myeloid cells	ATG3
Myeloid cells	AHNAK
Myeloid cells	TSEN34
Myeloid cells	MBOAT7
Myeloid cells	CARS2
Myeloid cells	DOK3
Myeloid cells	PANK2
Myeloid cells	FBXO11
Myeloid cells	SPG11
Myeloid cells	USP48
Myeloid cells	DHX57
Myeloid cells	SLC38A10
Myeloid cells	PIKFYVE
Myeloid cells	HIPK1
Myeloid cells	JMJD1C
Normal Epithelial	EPCAM
Normal Epithelial	KRT8
Normal Epithelial	KRT18
Normal Epithelial	CLDN4
Normal Epithelial	DSC2
Normal Epithelial	ELF3
Normal Epithelial	SFN
Normal Epithelial	ITGB4
Normal Epithelial	ITGB6
Normal Epithelial	KRT6A
Normal Epithelial	KRT7
Normal Epithelial	LAD1
Normal Epithelial	LAMA3
Normal Epithelial	LAMB3
Normal Epithelial	SLPI
Normal Epithelial	ST14
Normal Epithelial	TGFA
Normal Epithelial	SCEL
Normal Epithelial	PTGES
Normal Epithelial	SH2D3A
Normal Epithelial	AP1M2
Normal Epithelial	MPZL2
Normal Epithelial	EHF
Normal Epithelial	G0S2
Normal Epithelial	LSR
Normal Epithelial	S100A14
Plasma cells	JCHAIN
Plasma cells	IGKC
Plasma cells	IGHG1
Plasma cells	IGHG2
Plasma cells	IGHG3
Plasma cells	IGHG4
Plasma cells	AMPD1
Plasma cells	TNFRSF17
Plasma cells	CCNC
Plasma cells	CD79A
Plasma cells	FKBP2
Plasma cells	GOLGA3
Plasma cells	HSF4
Plasma cells	KCNN3
Plasma cells	MGAT2
Plasma cells	PNOC
Plasma cells	RGS13
Plasma cells	SRP54
Plasma cells	SSR4
Plasma cells	HSP90B1
Plasma cells	UBE2G1
Plasma cells	RNF113A
Plasma cells	MANF
Plasma cells	RNGTT
Plasma cells	EBAG9
Plasma cells	PREB
Plasma cells	MRPS31
Plasma cells	SEC24A
Plasma cells	FNDC3A
Plasma cells	ATF6
Plasma cells	MAST1
Plasma cells	UBXN4
Plasma cells	TBL2
Plasma cells	SERP1
Plasma cells	ALG5
Plasma cells	GMPPA
Plasma cells	YIPF1
Plasma cells	LAX1
Plasma cells	TMEM39A
Plasma cells	LTB4R2
Plasma cells	SPATS2
Plasma cells	UBA5
Plasma cells	ADM2
Plasma cells	ZBP1
Plasma cells	USP48
Plasma cells	MTDH
Plasma cells	IMP4
T cells	CD3D
T cells	CD3E
T cells	CD3G

## Sheet: STAD
Supplementary Table S5: Cell type markers employed in scTyper analyses.
Cell type	Marker gene
CAFs	PDGFRB
CAFs	PDGFRA
CAFs	PDPN
CAFs	DCN
CAFs	COL1A1
CAFs	COL1A2
CAFs	FAP
CAFs	THY1
CAFs	CXCL12
CAFs	MCAM
CAFs	ACTA2
CAFs	MYLK
CAFs	MYL9
CAFs	TAGLN
CAFs	CALD1
CAFs	CAV1
CAFs	MEF2C
CAFs	NOTCH3
CAFs	RGS5
Cancer cells	EPCAM
Cancer cells	CDH17
Cancer cells	COL3A1
Cancer cells	PDGFRB
EMT Cancer	ADAM23
EMT Cancer	ADAMTS1
EMT Cancer	AFF3
EMT Cancer	AKS
EMT Cancer	AKAP12
EMT Cancer	ALPK2
EMT Cancer	ANGPTL2
EMT Cancer	ANKRD1
EMT Cancer	ANTXR1
EMT Cancer	ANXA6
EMT Cancer	AOX1
EMT Cancer	APIS2
EMT Cancer	ARMCX1
EMT Cancer	ATP8B2
EMT Cancer	ATP8B3
EMT Cancer	AXL
EMT Cancer	BDNF
EMT Cancer	BICC1
EMT Cancer	BNC2
EMT Cancer	BVES
EMT Cancer	C10orf38
EMT Cancer	C10orf56
EMT Cancer	C16orf45
EMT Cancer	C1S
Endothelial cells	PLVAP
Endothelial cells	KDR
Endothelial cells	PTPRB
Enteroendocrine cells	CHGA
Enteroendocrine cells	GAST
Enteroendocrine cells	PROX1
Fibroblasts	MMP2
Fibroblasts	PDGFRA
Fibroblasts	MYL9
Fibroblasts	FN1
Fibroblasts	CAV1
Gland mucous cells	MUC6
Gland mucous cells	TFF2
Goblet cells	MUC2
Goblet cells	ITLN1
Goblet cells	HES6
Intestinal metaplasia	TFF3
Intestinal metaplasia	CDX1
Intestinal metaplasia	CDX2
Metaplastic-stem cells	OLFM4
Metaplastic-stem cells	REG1A
Metaplastic-stem cells	CLDN3
Pit mucous cells	GKN1
Pit mucous cells	GKN2
Pit mucous cells	MUC5AC
Proliferative cells	CDKN2A
Proliferative cells	MKI67
Proliferative cells	RBP4
